# Supplementary material for: Unbiased comparison and modularization identify time-related transcriptomic reprogramming in exercised rat cartilage: Integrated data mining and experimental validation
Source: Front Physiol. 2022 Sep 15;13:974266. doi: 10.3389/fphys.2022.974266 (PMC9520919; doi:10.3389/fphys.2022.974266)
Supplement: Supplementary file 1 [file Table2.XLSX]

## Sheet: Sheet1
ID	logFC	FDR
Mug1	1.48546	1.51973e-06
RGD1562646	-1.78285	1.51973e-06
Stk32b	3.03832	1.51973e-06
Loxl4	-1.8871	1.51973e-06
LOC297568	1.45227	1.51973e-06
Ckap2	-1.13413	2.85937e-06
Hs3st1	1.53913	4.22804e-06
Mug2	1.54119	4.22804e-06
Cd72	-2.01189	4.26857e-06
Gpr75	1.17869	4.26857e-06
RGD1566313	1.22579	4.26857e-06
Hist1h2bb	-1.92052	4.26857e-06
Kntc1	-1.13325	4.26857e-06
Rag1	-1.96621	4.26857e-06
Aurkb	-1.51066	5.02231e-06
Plce1	1.98677	5.04063e-06
Tbx18	1.01803	5.53123e-06
Prkd1	1.22356	5.81168e-06
Kif20a	-1.52879	5.88691e-06
Dsn1	-1.2343	6.19328e-06
Matn3	-2.93217	6.92262e-06
Cytl1	2.41496	6.99165e-06
Ttk	-1.76379	7.10214e-06
Ccnb2	-1.98749	8.90525e-06
Hunk	-1.26082	8.90525e-06
RGD1560691	1.51904	8.90525e-06
Gdpd2	-1.21503	9.31436e-06
Scube3	-1.87279	9.31809e-06
Lef1	-1.24428	9.31809e-06
Asf1b	-1.40486	9.31809e-06
Ela2	-2.09215	9.31809e-06
Sdc4	1.0209	9.31809e-06
LOC687079	-1.7663	9.31809e-06
Akap13	1.06738	9.31809e-06
Hist1h2bl	-2.01891	9.57933e-06
RGD1311317	1.33169	1.0206e-05
Pttg1	-1.58818	1.06298e-05
Clcn4-2	1.4856	1.18676e-05
Car1	-2.95496	1.18676e-05
Gda	1.86906	1.18676e-05
Ect2	-1.85988	1.18676e-05
RGD1560020_predicted	-2.83671	1.18676e-05
Iqgap3	-1.14875	1.18676e-05
Rgs6	1.12441	1.18676e-05
Unc5c	-1.34814	1.44534e-05
Prkca	0.898462	1.53394e-05
Ccna2	-2.00885	1.53575e-05
Entpd3	-0.962823	1.53575e-05
Mefv	-1.00826	1.53575e-05
Prkg1	0.928386	1.54337e-05
Ldlrad3	-1.16644	1.84994e-05
Tll1	1.31286	1.89838e-05
Cd7	-1.1175	1.89838e-05
RGD1562979	-1.95615	1.89838e-05
Lonrf1	1.16067	1.89838e-05
Herc3	1.71785	1.89838e-05
Plcb1	1.08987	1.89838e-05
Cilp	1.07239	1.89838e-05
Tmed4	0.967617	1.89838e-05
LOC684611	-1.44073	1.89876e-05
Sccpdh	0.758525	2.00456e-05
Ccnb1	-1.52505	2.04193e-05
RGD1304693	-1.40688	2.04193e-05
Nt5dc2	-2.02672	2.20508e-05
Bard1	-1.42515	2.20508e-05
Cenpf	-1.95788	2.20508e-05
Gnb4	-0.753461	2.20508e-05
Adamts14	-1.3348	2.20508e-05
Depdc7	1.21908	2.31043e-05
RGD1565496	1.08718	2.33915e-05
Gfod1	-0.795979	2.4024e-05
Hist1h2ail	-1.64861	2.44878e-05
Sgol2	-1.38305	2.44878e-05
Nek2	-1.73915	2.44878e-05
Dpp4	-2.04188	2.44878e-05
Map4k1	-1.30509	2.49664e-05
Sult1a1	1.38171	2.49664e-05
Depdc1	-1.83008	2.49664e-05
Gprasp1	1.24203	2.49664e-05
RGD1559914	-0.973611	2.62286e-05
Kif4	-1.75355	2.62286e-05
Ns5atp9	-1.95824	2.62286e-05
Limd2	-1.38314	2.62286e-05
E2f8	-1.04578	2.68263e-05
Zhx2	0.891173	2.68263e-05
Cdkn3	-2.16187	2.73448e-05
Lgals5	-0.927581	2.7443e-05
Fcnb	-2.458	2.7443e-05
Ptx3	-1.01129	2.7443e-05
Hjurp	-1.42765	2.7443e-05
Bst1	-1.4907	2.807e-05
Stap1	-1.13882	2.82625e-05
Fat1	-1.2456	2.82625e-05
Hist1h2ao	-1.74842	2.83984e-05
Camkk1	0.820022	2.87473e-05
Grasp	-0.964978	2.87473e-05
Cdt1	-1.07229	2.87473e-05
Atl3	0.838064	2.89961e-05
LOC684771	-0.985077	2.98758e-05
Hist2h2ac	-1.59644	3.02568e-05
Hist2h3c2	-1.53712	3.04804e-05
Uhrf1	-1.76432	3.09446e-05
Itgax	-1.035	3.12413e-05
Spc25	-1.57192	3.12413e-05
Spib	-2.33627	3.12413e-05
Pld5	3.61648	3.14558e-05
Alox12	1.51171	3.14558e-05
Ret	2.42667	3.14558e-05
Hhipl1	1.35177	3.14558e-05
LOC306962	-2.75162	3.14558e-05
Gsn	1.29375	3.14558e-05
Slc13a5	-1.2115	3.14558e-05
LOC680615	-2.28431	3.14558e-05
Stmn1	-2.19725	3.14558e-05
Btg1	-0.770263	3.14558e-05
Runx2	-0.986566	3.15265e-05
Hist1h1a	-3.02624	3.15265e-05
Pkd2	1.21748	3.15265e-05
Il16	1.40335	3.15265e-05
Kif2c	-1.76776	3.15674e-05
Shroom4	1.04535	3.21887e-05
Abcd3	0.747641	3.22081e-05
Bin2	-1.30605	3.22081e-05
Rasgrp2	-1.34345	3.26384e-05
Pkp1	1.76826	3.26384e-05
Pip5k1b	-1.62335	3.3121e-05
Hmgb2	-1.87501	3.3121e-05
Vdr	-1.98292	3.3121e-05
Cmah	-1.3899	3.3121e-05
Sema3a	0.990347	3.3121e-05
Ptpn7	-0.884885	3.3121e-05
Bhlhb3	0.889069	3.3121e-05
RGD1307201	-1.72829	3.42789e-05
Clstn2	1.68201	3.44309e-05
Tyms	-1.26024	3.52879e-05
Cdca2	-1.12245	3.52879e-05
Racgap1	-1.34668	3.62131e-05
Shisa2	-0.697174	3.65533e-05
Pla1a	1.3883	3.70836e-05
Bmp1	-1.05372	3.75634e-05
RGD1309696	1.40987	3.77613e-05
Blnk	-1.69449	3.83373e-05
Nid2	-1.33253	3.83373e-05
Nup210	-1.3876	3.83373e-05
Plk4	-1.44396	3.83373e-05
Dtl	-1.636	3.88308e-05
Tcfe2a	-0.728406	3.88308e-05
St6gal1	1.3723	3.88308e-05
Siglec15	-1.09405	3.88308e-05
Dusp4	-0.938478	3.89958e-05
Cldn10	-1.18626	3.89958e-05
Bub1	-1.40539	3.89958e-05
Dntt	-1.70597	3.89958e-05
Siglecg	-0.924497	3.91858e-05
Adhfe1	1.47992	3.94371e-05
Prkg2	-2.42104	3.98167e-05
Ezh2	-0.937004	4.02507e-05
Cdca3	-1.47613	4.06526e-05
Rnd1	-0.90161	4.36991e-05
Ankrd44	-0.881126	4.36991e-05
Traf3ip3	-0.959339	4.36991e-05
Aspm	-1.77098	4.42932e-05
Zfp367	-0.838189	4.42932e-05
Sema3e	0.849883	4.42932e-05
Sgms2	-1.16846	4.42932e-05
Plk1	-1.14655	4.43714e-05
Spn	-1.77388	4.4426e-05
Ahi1	0.723797	4.46067e-05
Hspb8	1.65698	4.50121e-05
FAM120C	0.821011	4.61675e-05
Sult2b1	1.37835	4.63547e-05
Fam20c	-0.88676	4.63547e-05
Prtn3	-1.02567	4.69118e-05
Mcm5	-1.19784	4.7302e-05
Marcksl1	-0.636286	4.7302e-05
Epx	-1.22497	4.73705e-05
Thbs2	1.95075	4.75367e-05
Cry2	1.10064	4.85956e-05
Ppp1r3c	1.32893	4.85956e-05
RGD1564142	-1.39076	4.85956e-05
Rcn1	-1.53617	4.85956e-05
Susd1	-0.825319	4.85956e-05
Gmfg	-1.26038	4.93679e-05
Top2a	-2.65112	4.96483e-05
Hsd17b11	0.810705	5.07411e-05
Ms4a3	-2.13316	5.1642e-05
Lmnb1	-1.54427	5.1642e-05
Apobec3f	-0.884184	5.19958e-05
Zfp385b	0.989772	5.32034e-05
Lrmp	-1.35685	5.32034e-05
Eml5	1.67385	5.32801e-05
Spata18	-1.00195	5.32801e-05
Podnl1	-1.92553	5.32801e-05
Cpz	-2.42855	5.33465e-05
Adamts6	0.915167	5.33465e-05
Glt25d2	1.30007	5.50287e-05
Tmem2	0.877062	5.66741e-05
Coro1a	-2.18515	5.66741e-05
LOC680312	-1.80337	5.66741e-05
Il13ra2	-0.957946	5.66741e-05
Bmp3	-1.48005	5.71081e-05
Serpinb6b	-1.09527	5.73484e-05
Runx3	-1.01332	6.23674e-05
LOC682649	-2.22676	6.33788e-05
Cpxm1	-2.13509	6.3807e-05
Gramd1b	-0.652433	6.3807e-05
Ttyh3	-0.905981	6.64623e-05
Tle1	0.85728	6.64623e-05
Rasl12	1.41356	6.68644e-05
Calml3	1.29703	6.7362e-05
Rrm2	-2.25029	6.78288e-05
Adamts3	-1.90582	7.00497e-05
Fcrla	-1.61559	7.13675e-05
LOC300225	-0.740881	7.15107e-05
Slc36a2	-1.50221	7.23573e-05
Kif22	-0.947465	7.38205e-05
Ube2v2	0.850143	7.47371e-05
Bcar3	-1.75942	7.47371e-05
Ikzf3	-1.22727	7.47371e-05
Tpx2	-1.69238	7.47371e-05
Nuf2	-1.65883	7.55501e-05
Cdc2	-1.33859	7.55501e-05
Ndc80	-2.00081	7.55501e-05
Palmd	1.11697	7.58768e-05
Clu	1.57291	7.58768e-05
Klhl6	-2.47195	7.64429e-05
Cryzl1	0.712756	7.65299e-05
Evl	-0.843904	7.77164e-05
Bub1b	-1.73353	7.85108e-05
Hnrnpc	0.674553	7.85697e-05
Panx3	-1.53713	7.89657e-05
LOC298615	0.653493	7.89657e-05
Sstr2	-1.12682	8.19313e-05
Serpinb10	-1.83368	8.19313e-05
Ctsg	-1.59187	8.30253e-05
Casr	1.11472	8.33694e-05
LOC683626	-0.927511	8.40401e-05
Cenpt	-1.38058	8.4628e-05
Akap12	-1.22344	8.4628e-05
Mt3	-1.44766	8.49108e-05
Cd37	-1.54831	8.9029e-05
Ndrg2	0.873392	9.14299e-05
Hist1h2bn	-1.25865	9.14299e-05
Adamts4	-0.729456	9.14299e-05
Rtn3	0.948421	9.30518e-05
Bcl6	0.903508	9.39129e-05
LOC363224	0.983862	9.40894e-05
Abhd2	0.70345	9.40894e-05
Plekho1	-1.19345	9.40894e-05
Ptges3	0.687052	9.43236e-05
Bcl11a	-1.29539	9.43236e-05
Col9a2	-1.35719	9.52531e-05
Prc1	-1.61211	9.54134e-05
Pde3a	1.03562	9.55158e-05
Asam	-1.23329	9.57528e-05
Tspyl3	0.946741	9.63521e-05
Pik3ap1	-2.02568	9.71201e-05
Xylt1	0.740288	9.73281e-05
Nrp2	-1.51494	9.80224e-05
Dapk2	-1.41803	9.80224e-05
Slc5a6	0.682682	9.80224e-05
Lrrn2	1.72229	9.80224e-05
Blk	-1.0487	9.80224e-05
Dsel	0.884523	9.80224e-05
RGD1308541	-1.14656	9.82019e-05
Mcm10	-1.1485	9.82019e-05
Serpina3n	2.25056	9.8892e-05
Pabpc4	-0.723182	9.90976e-05
LOC305691	1.18386	9.90976e-05
Mthfd1l	0.941329	9.90976e-05
Mki67	-3.02777	9.90976e-05
Mcm3	-1.18971	9.91945e-05
Sulf1	1.04564	9.91945e-05
RGD1561205	-1.56697	9.91945e-05
Notch1	-0.800579	9.9567e-05
RGD1562865	-1.56473	0.000100009
Casc5	-2.21516	0.000100009
Kif23	-1.57945	0.000100009
Reck	0.945167	0.000100009
Arhgap18	-1.18041	0.000100009
Arhgap27	-1.04523	0.000100009
Fgf2	1.47957	0.000100447
Arl6	0.685289	0.000100447
Prelp	1.06337	0.0001018
RGD1564996	-1.2162	0.000102367
Kcnk1	-1.09938	0.000102588
E2f1	-0.967165	0.000102588
LOC688972	-2.9483	0.000102588
Tmcc2	-0.852441	0.000102588
Pik3ip1	1.07772	0.000102588
RGD1560364	0.585851	0.000102588
Bcl2	1.15979	0.000102588
Tns1	0.907749	0.000102588
Dscc1	-1.16329	0.000104808
Qser1	0.655538	0.000104905
Col9a3	-1.19207	0.000106658
RGD1564318	-1.23109	0.000109122
Mxd4	-0.65792	0.000109659
Dnajc10	0.706533	0.000109756
RGD1565416	0.771629	0.000109756
Mtmr7	1.3313	0.000109756
RGD1310335	-1.05793	0.000109756
Susd2	1.21149	0.000109928
Plekhg1	-0.60923	0.000109934
Kif11	-1.53646	0.000110092
Fam13a1	0.675571	0.000110438
Fsip1	-0.668916	0.000111652
Hspa5	0.729809	0.000114014
rCG_28701	1.144	0.000114014
Tnfrsf11b	0.993207	0.000114246
MGC72627	0.819063	0.000114309
Acap1	-1.19245	0.000114549
Pbk	-1.18152	0.000114864
Mtus1	0.633208	0.000115051
Cblb	-0.798431	0.00011554
Melk	-0.870674	0.000116079
Hist2h4	-1.51903	0.0001174
Hrasls	0.884854	0.000117592
Lasp1	-0.938271	0.000117592
Mpo	-2.89048	0.000119193
Kif20b	-1.23147	0.000120901
Chd7	-0.908424	0.000121927
Ablim3	-0.665075	0.000121927
Smap2	-0.902935	0.000122007
Nkg7	-1.59061	0.000122502
Vcan	1.84218	0.00012497
Phyh	0.753192	0.00012497
Slc7a2	0.984181	0.00012497
Procr	1.05389	0.000125841
Ccdc88c	-0.932026	0.000128773
Nusap1	-1.59018	0.000129182
Smoc2	1.07452	0.000129182
Irx5	-1.00144	0.000129472
RGD1310427	0.794	0.000129501
Lysmd2	0.807159	0.000130107
RGD1563888	-1.08929	0.000130219
Gfpt2	1.26442	0.000131407
Cntfr	1.48782	0.000131851
Mfng	-1.42819	0.000131851
Il1r1	1.03181	0.000131851
Tubgcp5	0.628952	0.000131851
Traf4af1	-0.812657	0.000131964
Cdca7	-1.09961	0.000131964
Agtpbp1	1.74615	0.000131964
Gmnn	-0.818578	0.000132188
Lgr4	0.788245	0.000132315
Hspa13	0.759259	0.000132315
Rapgef5	-0.974284	0.000133542
Col24a1	-1.08594	0.000133542
RGD1565947	0.926972	0.000133905
Uhrf1bp1l	0.839794	0.000133905
Fgf13	1.05086	0.000133905
Zfr	0.646355	0.000133905
Ahcyl2	0.672977	0.000136055
Polq	-1.02133	0.000137288
Myo1b	-1.671	0.000137478
Chst3	1.14465	0.000137478
Necab1	0.847721	0.000137478
Chst1	1.46809	0.000143015
Ermap	-1.18816	0.000143322
Cdc20	-1.02657	0.00014633
RGD1310376	-0.930177	0.000149011
Gprasp2	1.04907	0.000149011
Pald	-0.80868	0.000151547
Cyfip2	-2.02828	0.000152612
Clpb	0.591821	0.000152612
Cd109	0.693616	0.000152612
Dot1l	-0.735153	0.000152612
Hist1h1b	-2.57213	0.000152612
RGD1561004	-0.499141	0.000153513
Fzd8	0.711012	0.000154086
Pde10a	1.22256	0.00015467
Pola2	-0.895175	0.000155307
Pcdh9	0.989907	0.000157716
LOC691418	-0.596629	0.000160848
Prom1	-1.05957	0.000161136
Crebl2	0.652663	0.000161136
Hemgn	-2.24851	0.000161136
Fxyd3	1.09674	0.000161136
Ero1lb	0.780805	0.000161623
Cxcr4	-1.75892	0.000161984
Tgfbi	1.02005	0.000161984
Tmod2	1.12289	0.000161984
Wdr91	-0.900182	0.000161984
LOC307465	-0.727771	0.000161984
Aldh3a2	0.73864	0.00016247
Fut8	0.701367	0.00016247
Myo6	0.761084	0.00016247
Tmbim1	1.21334	0.00016247
Vim	0.72554	0.00016247
LOC686753	-0.625804	0.00016247
Grb14	-1.26248	0.00016247
Tmem33	0.644542	0.000164239
Timeless	-0.624307	0.000164711
Wdr89	0.674162	0.000164711
B4galnt1	-0.837632	0.000165049
Dbf4	-1.23102	0.000165342
Arsk	0.793732	0.000165749
RGD1309926	-0.988122	0.000166776
LOC687426	-1.27772	0.000167861
Sema4d	-1.74531	0.000170158
Plac8	-2.17165	0.000170158
Adam12	-1.93627	0.000171256
Wnt16	1.21145	0.000174751
Fam65c	-0.607046	0.000174751
Dnajb9	0.904544	0.000174956
Tubb5	-0.832129	0.000180037
Hmcn1	1.20457	0.000180269
C1galt1c1	0.929872	0.000180441
Wdr70	0.536804	0.000180441
Ankrd22	-1.01695	0.000180441
Epb4.2	-1.42823	0.000180441
Fgd3	-1.03086	0.000181247
Irf8	-1.36284	0.000182799
RGD1565168	-0.722658	0.000183765
Arl6ip5	0.695384	0.000185753
Dna2	-0.865237	0.000186113
Fbxo15	0.946464	0.000186113
Zfp238	-0.685788	0.000186992
RGD1565395	-0.867973	0.000186992
Cdc42ep3	0.684999	0.000187034
Hist3h2ba	-1.23374	0.000187034
RGD1307966	-0.75261	0.000188435
Cdc7	-0.781747	0.000188669
Pdzrn4	-1.31128	0.0001893
Incenp	-0.741868	0.000190339
Ston2	-1.03795	0.000190339
Ociad1	0.577077	0.000190713
Kcna6	0.759028	0.000190713
Ccnf	-1.56085	0.000193379
RGD1560150	-0.781161	0.000194406
Cp	1.25903	0.000196883
Gcom1	-1.11571	0.000201682
Hyou1	0.851694	0.000201682
Fkbp5	2.46622	0.000202293
Pmf1	-0.999898	0.000203002
Treml2	-0.853639	0.00020434
Plcl2	-1.27112	0.000204451
Lbr	-0.831746	0.000204451
Fam117a	-1.03104	0.000205017
Mtmr15	0.765618	0.000206311
Sema7a	-1.71416	0.00020677
Xrcc6bp1	-0.535807	0.00020677
H2afx	-0.822832	0.000208836
Cdc25b	-1.06677	0.000209615
Hoxa10	0.925406	0.000209615
Exoc6b	0.906094	0.000209615
A2m	-1.29694	0.000209655
Camkv	-0.894332	0.000209655
Snx10	-1.97289	0.000209655
Kif18a	-1.43204	0.000210427
Tacc3	-1.66939	0.000211013
Angptl1	0.986656	0.000211013
St3gal1	-0.959866	0.000211013
Gstm7	1.11949	0.000211013
LOC691900	0.870559	0.000211013
Pole2	-0.91992	0.000211531
Atp8a1	-1.4982	0.000211531
Tm7sf4	-1.35727	0.000215179
Satb1	-1.66445	0.000215179
Tmeff1	-1.1069	0.000215179
Troap	-0.761081	0.000215179
Col13a1	-0.784247	0.000218742
Robo2	-1.32529	0.000219845
Nat13	0.563824	0.000219845
Snx16	0.648376	0.000219952
Chd3	-0.97364	0.000223304
Lrrc40	0.62801	0.000225034
Ccbe1	0.854995	0.000225571
St3gal5	-0.891543	0.000225571
Napsa	-0.691773	0.000225571
Cdc6	-1.36104	0.000225571
Ckb	-1.14379	0.000225571
Rasl11b	-0.582114	0.00022772
Tmem56	0.89344	0.000228854
Gart	0.521413	0.000230062
Scarb2	0.577324	0.000230795
Il17rb	2.16217	0.000230795
Abhd14a	0.774954	0.000230795
Plxnd1	-1.62495	0.000230795
Atp1b1	-1.26561	0.000231173
Pla2g4a	-0.88832	0.000232153
RGD1562717	0.891174	0.000236513
Plekhk1	-1.13073	0.000236513
Rit2	1.54633	0.000236513
Tmem178	-1.11463	0.000237702
Xkr4	-0.910231	0.000238166
Lipc	-1.11881	0.000238789
Chp	1.01294	0.00023889
Hsp90aa1	0.993128	0.000240561
LOC367808	1.22616	0.000241466
Tcirg1	-0.884655	0.000241466
Casp8	-0.876625	0.000241678
Tnfrsf11a	-0.725557	0.000247588
Tgfbr3	1.02424	0.000249907
Matn4	-1.61008	0.000249907
Mthfd1	0.548625	0.000249907
Cubn	1.30542	0.000249907
Was	-0.720417	0.000249907
Mfsd8	0.59803	0.000249907
RGD1307749	-0.98517	0.000254116
Prr11	-0.851263	0.000255882
Sec23b	0.652351	0.000258097
Specc1	-0.668721	0.000258097
Fen1	-0.473046	0.000258097
Arhgap11a	-1.2392	0.000258097
Clca2	-0.547227	0.000258097
Flt4	-0.723164	0.000258208
Fbxl5	0.548724	0.000258208
Prnp	0.906095	0.000259125
Snf1lk2	0.877882	0.000260334
Pcyox1l	0.687751	0.000260334
Gabarapl1	0.82225	0.000261222
Sec63	0.581048	0.000263533
Aof1	-1.15787	0.000264382
Sept5	-0.750091	0.00026736
Sox6	0.699103	0.00026736
Rac2	-2.1163	0.00026736
Fmo3	1.97754	0.00026736
Ide	0.544791	0.00026736
RGD1566244	0.692442	0.000268902
Dgki	-1.3908	0.000268953
Ift57	0.826448	0.000269697
Rnase17	-0.772889	0.000269955
Kcns1	-0.71908	0.000270294
RGD1560248	-0.757084	0.000271777
Cfp	-0.722328	0.000272957
Foxm1	-0.853761	0.000272957
Traip	-0.813968	0.000272957
Hist1h4m	-1.31847	0.000272957
RGD1565512	-0.812337	0.000272957
Pde4d	-0.678933	0.000273468
Lnpep	0.627367	0.000273862
C3	-1.65059	0.000275023
Rtn4rl1	-0.604592	0.000275297
Snupn	0.708152	0.000277848
Pacsin2	0.941697	0.000278513
Pacsin1	-0.92274	0.000278513
Hist1h2bm	-1.34669	0.000278513
Cenpe	-1.24307	0.000278513
Emp2	0.968002	0.000278513
Btn1a1	-0.688297	0.000281349
Itpr2	0.666905	0.000281349
Kctd3	0.663247	0.000281349
St8sia4	-1.15231	0.000283484
Ucp2	-1.77964	0.00028597
Pik3cd	-1.00585	0.000286975
Megf9	-0.624461	0.000289522
Tmem66	0.649256	0.00028964
Ttpal	-0.540741	0.000295236
Ms4a2	-1.14849	0.000295866
LOC499235	-0.675066	0.000295866
Gtlf3b	-0.539095	0.000295866
Fam168a	0.71708	0.000295866
Csk	-0.59003	0.000296308
Dusp14	0.88001	0.000296823
Cdk6	-1.28579	0.000298181
Ldlrap1	-0.680059	0.000302647
Hbq1	-0.786163	0.00030284
Csgalnact2	1.08296	0.000306724
Unc84a	0.578631	0.000306766
LOC498750	0.469723	0.000306766
Coq10b	0.866126	0.000306766
Xbp1	0.441562	0.000306766
Dnajc12	0.979199	0.000309451
Cthrc1	-1.70542	0.000309745
Tmem67	0.650192	0.000309821
Pak1	-0.877149	0.000311373
Tyrobp	-1.63583	0.000311373
Srgn	-2.16682	0.000311796
Gosr1	0.474277	0.000311796
Pole	-0.853686	0.000311796
Apold1	-1.05604	0.000313827
Camp	-1.51555	0.000316346
Kcnma1	0.980051	0.000317043
Ncapd2	-0.735463	0.000317845
Tnfrsf14	-0.788072	0.000317913
Polr3k	0.693872	0.000324784
Galnt3	-1.29801	0.00032534
Bcat1	0.886638	0.000328146
Vash1	-0.690135	0.000331187
Mlf1ip	-0.678811	0.000333581
Cdc14a	-0.654801	0.00033527
Ankrd12	0.609914	0.000335931
Selenbp1	0.566623	0.000337573
Hook1	-0.567026	0.000337573
Prss35	-1.73496	0.000339198
Mmp9	-3.5773	0.000339672
Ccne1	-1.46058	0.00034355
LOC679811	-0.985635	0.000346719
RGD1307100	0.560666	0.000346719
Snx6	0.4884	0.000347268
Kalrn	-0.564464	0.000347268
Ppargc1a	0.88139	0.000347268
Plat	1.32815	0.000347643
Podxl2	-0.803478	0.000348039
RGD1311575	-0.578226	0.000348039
Sirt4	0.527657	0.000348039
Trim14	-0.68044	0.000348044
Sfxn1	0.638833	0.000348044
RGD1307935	-0.623581	0.000348584
Chst13	-0.6887	0.000348584
Hmbs	-0.917595	0.000348584
Pip4k2a	-0.821696	0.000350184
RGD1561709	-0.612762	0.000350184
Unc5b	-0.8382	0.000350184
Ktelc1	0.600708	0.000353097
Rnf144a	-0.814841	0.000353375
RGD1304929	-0.780439	0.000353375
Xpr1	-0.623654	0.000353375
LOC680511	-1.06508	0.000355457
Tcea3	-0.674663	0.000356592
Rnf150	-1.12603	0.000356592
LOC498996	0.587363	0.000361169
RGD1307509	0.553762	0.000361898
Tmem19	0.676828	0.00036411
Pabpc4l	0.622287	0.00036411
Asph	0.615426	0.00036411
Arrdc3	0.672422	0.00036411
Tec	-1.13967	0.000367575
Dck	-0.67224	0.000368703
Anxa8	0.741516	0.000374919
Mastl	-0.879254	0.000375854
Brip1	-0.866341	0.00038248
Npal2	0.829443	0.00038248
Stil	-0.95137	0.000384204
Slc14a1	-0.940162	0.000384544
Plagl1	-0.581749	0.00038463
Dusp5	-0.635736	0.00038463
Nova1	1.18361	0.00038463
Cep72	-0.905016	0.00038463
Nav3	-0.910766	0.00038463
Mrpl35	0.734118	0.000385325
Btk	-1.75564	0.000385325
RGD1310429	0.490532	0.000386656
Itgav	-0.568903	0.000388177
Sept1	-0.750857	0.000388177
Letmd1	0.544239	0.000389139
Sema6a	-0.779586	0.000389253
Psd4	-0.847844	0.000389255
Rassf4	-1.93322	0.000390361
Hspa4	0.727729	0.000390763
Phf17	0.675521	0.000390763
Hist1h2bp	-1.04482	0.000391488
Ptgds	-0.649918	0.000391585
Tbc1d19	0.567126	0.000393592
Eraf	-3.14232	0.000396406
Igf2	-1.04836	0.000396435
RGD1310862	0.804659	0.000396435
Cep55	-0.946593	0.000398209
Amn1	0.731121	0.000399384
Plxna4a	1.16085	0.000399384
Syt8	-0.758157	0.0004027
Lppr4	1.25602	0.000403039
Nfam1	-0.865295	0.000403386
Rag2	-1.67345	0.00040424
Siae	0.574791	0.00040458
Myh10	0.595185	0.00040458
Car2	-2.36459	0.00040458
Hsph1	1.46462	0.000406856
Gnai1	0.586735	0.000406856
Lyn	-1.41432	0.000406856
Git1	-0.643139	0.00040989
Zcchc5	-0.91274	0.000410838
Slc37a2	-2.02566	0.000412041
Trdmt1	0.595695	0.000412572
RGD1562963	1.35424	0.000413796
Pik3cb	-0.901778	0.000413796
Atp6v0e1	0.695773	0.000413796
Anxa4	0.794278	0.000413796
RGD1308734	-2.11753	0.000416285
Ostm1	-0.892773	0.000416285
LOC684785	-0.983326	0.000416325
RGD1309051	0.509118	0.000416325
RGD1307524	-1.00982	0.000417695
Fbxo5	-1.05254	0.000417695
Fhl1	1.30722	0.000417824
RGD1308114	0.776199	0.000418593
Cd79b	-1.12731	0.000422633
Nipsnap1	0.59077	0.000424161
RGD1305645	1.19237	0.000425681
Psmb8	-0.988769	0.000426581
Fam176b	-0.496313	0.000429882
Btla	-0.589056	0.000434818
Grin3a	-0.667072	0.000436153
Aurka	-0.825028	0.000437204
Eml4	-1.19022	0.000437512
Gramd4	-0.618068	0.000441491
Rcbtb1	0.538688	0.000441491
Myo1e	-0.643657	0.000441556
Spta1	-2.10947	0.000441556
Gusb	-0.743521	0.000443133
Ehhadh	0.693286	0.000443133
Cited2	0.684453	0.000443432
Tgfbr2	-0.643672	0.00044702
Snx30	-0.517039	0.00044702
Wdhd1	-0.682968	0.000448719
RGD1559896	-0.749653	0.000453179
Sphk1	-0.681866	0.000453179
F2r	-0.636987	0.000453179
Dock2	-1.36627	0.000456078
Sema3d	0.521966	0.000457461
Ift80	0.585639	0.000457742
Sprn	-0.807798	0.000459474
Txndc11	0.547584	0.00046004
Kif1b	0.434214	0.00046004
Epha2	-1.07025	0.0004605
Wnt5b	-0.896763	0.0004605
Il1rap	0.610247	0.0004605
Smpd3	-1.70892	0.0004605
RGD1310950	0.58411	0.000464137
Klhl7	0.501151	0.000464137
Rage	0.648787	0.000464139
Morn4	1.02538	0.000464139
Aoc3	1.21209	0.000464641
Ppp1r9a	-0.796856	0.000468371
Clec11a	-1.14902	0.000470755
Efnb1	-0.840531	0.000470755
Rhag	-1.90948	0.000470755
Duxbl	-1.01802	0.000471185
Pstpip1	-1.20636	0.000474832
Pabpc1	-0.550986	0.000477492
Bbs9	0.572131	0.000478395
Camk1	0.606062	0.000478395
Bmp6	1.16856	0.000479487
Tmtc2	-1.35127	0.000479884
Zbtb38	0.716505	0.000480929
Ddit3	0.63528	0.000488303
LOC315970	-0.570401	0.000488303
Glt8d4	-1.25862	0.000489619
Rbm38	-0.964097	0.000493322
Tp53i11	-0.884992	0.000496953
Rhd	-1.2222	0.000500879
Peli2	-0.600838	0.00050745
Smpdl3b	0.9225	0.0005082
LOC500213	0.622012	0.000508477
Dll4	-0.71947	0.000510732
Adamtsl4	0.925496	0.000513391
Csgalnact1	0.739964	0.000514116
Hivep3	-0.697052	0.000514125
Tspan14	-0.580255	0.000514125
Fbln1	1.83446	0.000518054
Sipa1l2	1.04567	0.00051904
Stk3	0.459199	0.000520246
Clspn	-0.731879	0.000521235
Ppp2r5e	0.533571	0.000521235
LOC681325	-1.1443	0.000521274
Zfp334	-0.733027	0.000521274
Syk	-1.50762	0.000521702
RGD1564174	-0.603727	0.000522252
Lycat	0.486266	0.000522252
Iqgap1	0.460766	0.000522596
Zmpste24	0.603725	0.000523488
LOC681796	1.07662	0.000530896
Tgoln1	0.567637	0.00053124
H2afy2	-0.62067	0.000531244
Fkbp11	-0.694121	0.000531244
Def6	-0.470268	0.000531244
Fgfr1	-0.489952	0.000531905
Rasgrp1	-0.740616	0.000533599
Cct8	0.574876	0.000533599
Rnase2	-1.30137	0.000533599
Grrp1	-0.719093	0.000533599
Ccnb3	0.912483	0.000536252
Ntrk3	1.56668	0.000542626
Kctd9	0.713309	0.000542626
Ppbp	-0.883021	0.000550139
Stip1	0.998944	0.000551907
Mrgprf	1.00197	0.000551907
RGD1305158	0.600805	0.000551907
Elmo1	-1.49422	0.000552832
Anxa7	0.794983	0.000559457
RGD1310799	-0.651625	0.000559777
Tmem106b	0.841532	0.000561267
Slc29a1	0.710775	0.000563441
Sorl1	0.644542	0.000564162
Extl3	0.508019	0.000564705
Penk1	1.35056	0.000565141
Fktn	0.46896	0.000565141
Cobll1	0.725223	0.00056965
Gprc5c	-1.00723	0.000572407
Pctk3	-0.61106	0.000572407
Ninj2	-0.815248	0.000572898
Diaph3	-1.1893	0.000572898
Pkd1	0.978686	0.000572898
Shank3	-0.726985	0.000573339
Vom2r44	0.964993	0.000573339
Maml2	0.695246	0.000574238
Ugp2	0.847334	0.000575171
Gria2	-1.34292	0.00057867
Dnmt1	-0.553291	0.00057867
Atp5s	0.571173	0.00057867
LOC691979	-1.27578	0.000579318
Vav1	-1.32701	0.000580052
LOC680862	-0.509488	0.000580829
Ube2t	-0.562128	0.000581911
Thumpd3	0.498592	0.000581911
Ppfibp1	0.489881	0.000583495
RGD1563556	0.859421	0.000586661
Sipa1	-0.843563	0.000587174
LOC688916	0.926559	0.000587174
LOC681355	-0.939612	0.000587174
Golph3l	0.515507	0.00058841
Ptgs2	-1.28599	0.00058841
Gp1bb	-0.609625	0.000590067
Gtpbp8	0.607214	0.000590747
Abcc1	0.619543	0.000590747
Grk5	0.653186	0.000595192
Arap2	-0.910822	0.000595192
RGD1564767	-1.72359	0.000597538
Pef1	0.906422	0.000599554
RGD1561988	1.01887	0.000602881
Afap1l2	-0.816	0.000603652
Gmpr2	0.475361	0.00060741
LOC292801	-0.571226	0.000608753
RGD1307218	1.01806	0.000608753
Sh3d19	0.839639	0.000613583
L3mbtl3	-0.501553	0.000613583
Leprel1	0.723867	0.000613583
Pi15	0.697406	0.000613583
Rtn1	1.16906	0.000613583
Lxn	-1.24501	0.000613583
LOC689820	-0.556861	0.000613583
Slc4a1	-2.29929	0.0006155
Ifngr2	-0.671452	0.000616151
Enah	-1.12624	0.000618647
Nap1l3	0.789569	0.000618647
Gmpr	-0.733638	0.000618768
Hsf2	0.438532	0.000619891
Zpf799	0.464488	0.000622288
Sept11	-1.01201	0.000622288
RGD1560010	-0.417604	0.000625045
Ttc8	0.587163	0.000625191
Nr3c2	0.783012	0.000629224
RGD1309308	0.5086	0.000629224
Tuba4a	-0.704889	0.000631154
Klf1	-0.711065	0.000632797
Gpr97	-0.748342	0.000633399
Myo10	-1.23975	0.000634009
Ppfia4	-0.569228	0.000634009
Ncam1	-0.727773	0.000634129
Plrg1	0.400894	0.000642687
Cbl	-0.474404	0.000642687
Chrdl2	1.52522	0.000645405
Fgf14	1.13245	0.000647246
RGD1562846	-1.3762	0.000647246
Frmd4a	-0.88557	0.000650797
Abcb4	-1.22641	0.000651264
Map3k6	0.929468	0.000652365
Ifitm6	-1.34834	0.000655227
Degs2	-0.910219	0.000664309
Arhgap15	-1.49341	0.000664772
Fam135a	0.529695	0.000670821
Myoc	1.16963	0.000672473
Ptpn6	-1.2734	0.000672473
Dcc	0.747275	0.000673578
Arhgap30	-0.955998	0.000673578
Chaf1a	-0.695778	0.000673984
Aig1	0.778425	0.000674368
Cpsf3l	0.405294	0.0006746
Srgap2	-0.575596	0.0006746
Plekhg2	-0.775114	0.000675181
Scin	0.686492	0.000676053
Emilin1	-0.668481	0.000676257
LOC24906	-2.42149	0.000676257
Mesdc2	0.547836	0.000676257
Klrb1b	-0.66536	0.000676257
Galntl2	1.79015	0.000676257
RGD1563163	-0.658689	0.000680427
Lck	-0.638464	0.000685411
Irf4	-0.79968	0.000688267
Smox	-0.810356	0.000689876
Adcy7	0.650502	0.000689876
Far2	-0.753487	0.000700006
Arvcf	-0.719006	0.000702921
Nxph4	0.942636	0.000702921
Twsg1	0.828777	0.000703951
Amotl1	-0.706498	0.000704279
Il17ra	-0.785657	0.000704494
Slc35a3	0.552109	0.000704494
Kifc1	-0.593467	0.000704494
Fanca	-0.668509	0.000704494
Ace	0.804623	0.000704494
Trpv2	-0.851197	0.000706952
Eea1	0.56478	0.000708227
Tra1	0.45487	0.000708227
Il7r	-1.37693	0.000708227
Rassf2	-1.0176	0.000708227
LOC501038	-0.606423	0.000708227
Prrt1	0.534637	0.000709218
Lat2	-1.20811	0.000709357
Sh3bp2	-0.829403	0.000709357
Ezh1	0.542076	0.000711303
LOC498604	-1.07803	0.000711303
Cse1l	0.521911	0.00071436
RT1-CE11	-0.593452	0.000716655
Ptprd	-0.742916	0.000716655
Serpinb1a	-2.01719	0.000716655
RGD1304624	0.630892	0.000716655
Styxl1	0.825324	0.000717066
Srpx	-1.24626	0.000717654
Inpp5d	-1.395	0.000717654
Epb4.1l2	-0.769017	0.000718546
Adi1	0.541772	0.000718842
P4ha2	0.612633	0.000718975
Igh-6	-0.913349	0.000722309
Slc16a2	0.929644	0.000725197
Nkd2	-0.629836	0.000726673
Ranbp6	0.611677	0.000726718
Kpna2	-0.838435	0.000726718
Sdc3	-0.735514	0.000728033
Syt11	0.838934	0.000728033
RGD1561445	-1.26001	0.00073031
Tspan33	-0.595121	0.000731041
Rasd1	-0.732975	0.000731041
Creb3l1	-0.984291	0.000732399
Tfb1m	0.584825	0.000734639
Sgpp2	-0.584494	0.000735284
Mmp14	-1.11181	0.000735732
RGD1566191	0.850811	0.000737514
Gfap	-0.703081	0.000740841
Dnaja1	0.792655	0.000741215
Bmp5	0.718341	0.000743211
Srgap1	-1.21166	0.000746652
Tc2n	1.0393	0.000751754
Fyb	-1.05606	0.000755602
Chdh	0.938124	0.000761646
RGD1309362	-1.07202	0.000761646
Gucy1a3	-1.27944	0.000761646
Clasp2	0.464454	0.000761713
Atp5g2	-0.516699	0.00076198
Adamts9	-1.25532	0.000763446
RGD1307034	0.635024	0.000763446
Chst2	-0.77893	0.000765697
Hck	-0.966153	0.000770055
Atad5	-0.608452	0.000775084
Emg1	0.622824	0.000775334
Amd1	0.466817	0.000775334
Wwp1	0.406456	0.000776407
Sod3	0.967684	0.000778831
Pctk2	-0.507152	0.000782185
Kel	-1.65507	0.0007832
Dpp6	-0.67766	0.000788623
Sla	-0.936279	0.000788623
Zbtb6	0.455769	0.000790589
Cdon	0.76142	0.000790931
Tcp11l1	0.574205	0.000790931
Maz	-0.552221	0.000793288
Kcnj8	0.76994	0.000796662
Egr3	-0.666268	0.00079895
Hspa4l	0.721118	0.000799301
Ppp2r3a	0.703333	0.000804229
Mcm2	-0.456149	0.000804357
Atp10d	-0.874155	0.000804357
St6galnac2	-0.772486	0.000806238
Rad51	-0.910407	0.000806261
Bcl6b	-0.912373	0.000807992
S100b	0.635553	0.000812674
RGD1563348	-0.663381	0.000815026
RGD1564344	0.629756	0.000815026
Pdk3	-0.559565	0.000815026
Armetl1	0.570675	0.000815026
Sgk1	0.923053	0.000816319
S1pr1	-1.01665	0.000819531
Clec5a	-0.761909	0.000820617
Fnbp1l	-0.850043	0.000822458
Gspt2	0.875337	0.000823098
LOC679840	-1.16218	0.000826274
Mbp	-0.635948	0.000826827
Fcho1	-0.836671	0.000827345
Aarsd1	0.712525	0.000831104
Atp6v0a1	0.459043	0.000834074
RGD1306487	0.473505	0.00083977
LOC688634	0.713707	0.000839868
Mn1	1.24594	0.000840318
Atrn	0.490752	0.000840318
Rps28	-0.844756	0.000843293
Fam180a	-1.15725	0.00085048
Slc9a6	0.517644	0.000855359
LOC367904	-0.726753	0.000855359
Prkab1	-0.45076	0.000855955
Bmf	-0.521434	0.00085633
Zfp458	0.533388	0.00085882
Tifab	-0.817268	0.00085882
Gfi1	-1.26723	0.00085882
Cdyl2	-0.546762	0.00085882
Echdc1	0.679549	0.000860693
Zbtb16	1.8959	0.000860858
RragB	0.687513	0.000860858
Dmp1	-1.85766	0.000865198
Aldh6a1	0.630167	0.000880041
Slc38a1	1.2684	0.000880041
Baz1a	-0.598673	0.000880041
Satb2	-2.41772	0.000880041
Slc9a8	0.415773	0.000880041
Arsi	-1.17575	0.000887432
Spry4	-0.523541	0.000907952
Reps2	-0.929392	0.000907998
Dock8	-0.980414	0.000908445
LOC686547	-0.59025	0.000908445
RGD1560050	0.604121	0.000913316
Arsb	-1.21221	0.000918039
Mrpl49	0.466215	0.00092351
Xylt2	-0.602372	0.000923954
Nup210l	-1.00166	0.000923995
Nadsyn1	0.498504	0.000928452
Fech	-0.604016	0.00092917
Plxna2	-1.06645	0.000932111
Magi2	-0.835593	0.000934476
Clec7a	-1.1764	0.000934513
LOC293103	0.631323	0.000934704
Rftn2	0.457354	0.000934704
Fbxl3	0.483745	0.000934704
Gpr68	-0.834159	0.000935774
RGD1561734	2.25073	0.000936112
Sell	-0.856825	0.000936112
Aldh1l2	-1.51486	0.00093716
Rundc1	0.738474	0.000939328
Ern1	0.424126	0.000945309
Mtmr10	0.518571	0.000950889
Rgma	0.533879	0.000951151
Usp14	0.426711	0.000951899
Sfrp5	1.09009	0.000953579
Itga10	0.578175	0.000955499
Sidt1	-0.587101	0.00096203
Clecsf6	-1.3249	0.00096447
Itpr3	0.592583	0.000968368
RGD1561161	0.630417	0.000968854
Epm2a	0.631616	0.000972464
Fgfr2	0.585555	0.000972857
Slit3	-1.48617	0.000974265
Rpl29	-0.66423	0.00097531
RGD1561955	-0.495582	0.000977138
Psmd14	0.607911	0.000977138
Arhgap25	-1.10219	0.000977138
Pcgf5	0.595292	0.000979693
Pappa	-1.00384	0.000979693
Alg11	0.404509	0.000979693
Angpt1	-1.79464	0.000980315
Srgap3	-0.936281	0.000981413
Pard6g	-0.884866	0.000983363
Rin3	-0.776728	0.000983363
Gimap7	-0.68512	0.000990507
Hmgcll1	0.687849	0.000990535
LOC688211	0.588564	0.000990535
Ate1	0.495751	0.000990535
Wipi1	-0.433316	0.000991548
Tmem50b	0.617939	0.00100475
Sugt1	0.545461	0.00100475
Cnnm2	0.63712	0.00101506
Armc8	0.40847	0.00101506
Heyl	-0.568435	0.00101506
Itpk1	-0.442978	0.00101608
Cdca8	-0.665134	0.00101831
Nrp1	-1.46362	0.0010216
RGD1306520	0.598587	0.00102222
Znhit6	0.663902	0.00102222
St13	0.440492	0.00102222
Id4	0.682177	0.00102222
Zim1	-1.03366	0.00102805
Mtmr6	0.46084	0.00103206
RGD1560666	0.483969	0.00103206
Pcdhb4	0.545762	0.00103206
Fcho2	0.604291	0.00103206
Trim23	0.560148	0.00103221
Sh2d3c	-0.652822	0.00103277
Hsp90ab1	0.584274	0.00103425
Chmp5	0.562927	0.001039
Efha2	0.675663	0.001039
RGD1303232	-0.572256	0.0010488
Dok3	-1.19258	0.00105186
Fat3	-1.50839	0.00105186
Vpreb1	-0.802396	0.00105243
RGD1565374	-0.979944	0.00105251
Zbtb4	0.60983	0.00105633
Mcm6	-0.69182	0.00105687
Atp1a3	-0.469171	0.00105869
Lcp2	-1.78151	0.00105869
Rtkn	0.668683	0.00105869
LOC314655	-0.718232	0.0010684
Mccc2	0.449326	0.00107486
Tkt	-0.483828	0.00107486
Hiatl1	0.543868	0.00107486
RGD1563970	-0.93916	0.00107677
Med24	0.463513	0.00108146
Plekhb1	0.838629	0.00109555
LOC315661	0.54186	0.00109555
Amica1	-0.553302	0.0010958
Trim24	-0.49737	0.00109617
Il13ra1	0.585771	0.00110113
Sel1l	0.436899	0.00110113
Mcm4	-0.564093	0.00110113
Rhbdl2	-1.61417	0.00110113
Man1a1	0.635673	0.00110987
Emb	-1.62727	0.00111323
Prg4	0.553246	0.00112186
RGD1310784	-0.539748	0.00112541
Acy1	0.791547	0.00112541
Hmha1	-1.10987	0.00112541
LOC688261	-0.560401	0.00112543
Itga4	-0.767934	0.00112674
Sgpp1	0.584697	0.00112776
Chordc1	0.533256	0.00112878
Tspan31	0.531511	0.00113162
Itfg3	0.722486	0.0011324
Dll1	-0.554781	0.0011347
Slc25a24	0.677536	0.00113565
Gzf1	0.454786	0.00113565
Kif26a	0.703082	0.00113565
Ptprk	-0.729976	0.00113565
Ppp1r1b	0.89122	0.00113894
Vamp1	1.03615	0.00114168
Serpina1	3.45957	0.00114168
Ptma	-0.468542	0.00114863
LOC680027	0.525803	0.0011566
Utp20	0.435126	0.00115799
Paqr3	0.585492	0.00115958
Hspb1	1.93915	0.00116291
Serinc1	0.627431	0.00116293
LOC687395	0.440417	0.00116367
Fermt3	-1.05079	0.00116367
Kbtbd5	1.07857	0.00117658
Prg2	-2.40943	0.00117658
Slamf6	-0.683733	0.00117755
LOC685045	-0.997933	0.00117825
Il2rg	-1.23736	0.00117839
LOC680588	-0.506802	0.00117839
Rhbdd1	0.616334	0.00118087
Ctgf	0.762832	0.00118087
Lman2l	0.567411	0.00118087
Cept1	0.671131	0.00118087
Phospho1	-1.20502	0.00118087
St3gal6	-0.524512	0.00118087
Lce1c	0.594032	0.00118087
Cyb5a	1.06046	0.00118706
Dpf3	-0.62073	0.0011912
Hectd2	0.782681	0.00119255
Gpld1	1.21238	0.0011986
Rrm2b	0.646967	0.00119942
Il6st	0.506046	0.00120066
Cd84	-1.94594	0.00120066
Gpr39	-0.647995	0.00120066
Fxyd1	0.847163	0.00120119
Tgm2	0.971083	0.00121298
RGD1308124	-0.845011	0.00121298
Agap2	-0.599852	0.00121298
Jdp2	-1.09754	0.0012147
Sh2d1b	-0.719195	0.00122103
Odf2	-0.373213	0.0012212
RGD1310845	0.587525	0.00124594
LOC691877	0.481722	0.00124594
LOC691167	0.730717	0.00125668
Tpm1	-1.26591	0.0012574
Znf710	-0.51524	0.00126303
Ephx1	1.53101	0.00126477
Ube2g2	0.628993	0.00127138
Slc16a6	-0.684627	0.00127893
Lgi4	0.823543	0.00127893
Hopx	-0.875834	0.00127893
Slc35c2	0.603527	0.00127978
Ms4a1	-0.725092	0.0012806
Ppp1r16b	-1.19781	0.0012806
Adam10	-0.866122	0.0012806
Cebpe	-0.674058	0.00128078
Mtmr9	0.492284	0.0012823
Atp6v1b2	-0.921917	0.00129223
Sfrs12ip1	-1.19055	0.0012965
RGD1563235	-0.553755	0.00129733
Rgs12	-0.667489	0.00129733
Enc1	-1.51445	0.00130129
Timp4	0.711584	0.00130257
Frmd3	0.596115	0.00130508
Prpsap2	0.396876	0.00130508
Uap1	0.729485	0.00130825
Nr3c1	0.483386	0.00131014
Katnal1	0.542658	0.00131014
Rspo3	-0.671303	0.00131286
Chmp4c	-0.412337	0.00132871
Gsto2	0.593868	0.00132871
Kpna5	0.558799	0.00132871
Slc1a4	0.854727	0.00132871
Slc6a6	0.757296	0.00134801
Ankrd41	-0.90169	0.0013538
Mkln1	0.489726	0.00135981
Ahctf1	0.480431	0.0013707
Far1	0.486384	0.00137681
Tsn	0.557842	0.00137681
St8sia6	-0.625039	0.00137845
Asl	0.932569	0.00137845
LOC689165	-0.585873	0.00137845
Olfml2b	-0.990496	0.00138329
Alas2	-1.6617	0.00138719
LOC313946	-0.59678	0.00138788
Adcy1	0.836789	0.00138788
Prmt5	0.367362	0.00139994
Spc24	-0.564457	0.00140615
Slc36a1	-0.698013	0.00140905
RGD1565590	-0.574574	0.00141036
Ezr	-0.540197	0.00141103
Topbp1	-0.495904	0.00141103
Epb4.9	-0.985194	0.00141103
Slc2a12	0.835283	0.00141191
Cytip	-1.46318	0.0014148
Ccdc47	0.356847	0.00141594
Epsti1	-0.803554	0.00141677
Zc3h14	0.373036	0.00141966
Il17b	0.994013	0.00143061
Dirc2	0.599589	0.00143312
Ptpdc1	0.454475	0.00143454
Ppm1l	-0.895724	0.00143674
Cst7	-0.95659	0.00144074
Spag5	-1.01827	0.00144074
Wnt10b	-0.514645	0.00144074
Ptprz1	-1.50017	0.00145582
LOC500956	-0.447914	0.00145582
Polr2b	0.444492	0.00146078
Arrdc2	-0.514462	0.00146937
LOC690102	-0.939201	0.00147365
Cnga3	0.533864	0.00147437
Ankrd50	0.665284	0.00147444
Nudt12	0.554792	0.00147444
Cmtm7	-0.567751	0.00147609
RGD1565385	0.624354	0.00147845
Cyp2s1	-0.972937	0.00148108
Csf3r	-0.804004	0.00148836
Depdc1b	-0.815784	0.00148836
Rnf5	0.639547	0.00148836
Mcfd2	0.647716	0.00149057
Adrbk2	-0.769534	0.00150735
Oxsr1	0.414695	0.00150902
LOC680069	1.33108	0.00150902
Tfb2m	0.603602	0.00151274
Hist2h2bb	-1.55435	0.00151379
Nrgn	-0.898063	0.00151457
Aer61	0.508443	0.00151705
Camk4	-0.704252	0.00152049
Ripk5	0.392327	0.00152268
Ptprm	-0.393712	0.00152391
Ntn1	0.978121	0.00152472
RGD1566386	0.538056	0.00152968
Bach1	-0.451549	0.00153078
Wdr36	0.518085	0.00153078
Coro6	-0.670514	0.00153078
Ica1	0.552446	0.00153078
Igf2bp3	-0.496227	0.00153078
Ssh2	-0.631148	0.00153078
Agt	1.33667	0.00153692
LOC691141	-1.08074	0.00153696
Tmem63a	0.434273	0.00153696
Myo5c	-0.617454	0.00154077
S100a9	-2.94878	0.00154077
Phf15	0.676948	0.00154077
Slc16a10	-0.581934	0.00154262
Dhx32	0.649418	0.001543
Mtss1	-1.18854	0.00155153
RGD1566107	0.590764	0.00156579
Mpdz	0.724304	0.00156667
Smo	0.567336	0.00156683
Srp19	-0.422118	0.00157991
Cenpi	-0.64545	0.00158765
Ap1s2	-0.789306	0.0015902
RGD1311122	0.603475	0.00159176
Rpl36	-0.477443	0.00159826
Il11ra1	0.526199	0.00159826
Cnrip1	-0.762513	0.00159826
RGD1559808	-0.50569	0.00159826
Efnb2	0.612041	0.00159826
Cgref1	-0.92281	0.00161352
Tmem216	0.747569	0.00161352
Lama4	-0.792253	0.00161698
RGD1561963	-1.28591	0.00161891
Meis1	0.495687	0.00162256
Cmpk2	-0.704094	0.00162256
Prosapip1	0.567836	0.00162327
Cpvl	1.3563	0.00162655
Mmp13	-2.91178	0.00162766
LOC681252	-1.06787	0.00162969
Ids	0.520735	0.00162969
Dcn	1.51955	0.0016339
Tbc1d20	-0.414398	0.00163752
Rngtt	0.388643	0.00163886
RGD1562987	0.528733	0.0016527
Nr1d1	0.630387	0.0016527
Cklf	-0.663457	0.00166451
Cdc25a	-0.553091	0.00166839
Psmd1	0.380727	0.00167381
Acox1	0.391367	0.00167381
Col8a2	0.654406	0.00167381
Pgk1	0.521195	0.00167486
Ly86	-0.598089	0.00167925
RGD1307696	0.495793	0.00168191
Ptk2b	-1.00758	0.0016826
Lgals9	-0.816012	0.00168373
Ahnak	0.47271	0.00168373
Cdh1	-0.651134	0.00168711
Slc23a2	0.761978	0.00168969
Grem1	1.3507	0.00169231
Mboat1	-0.468545	0.00169389
Trappc2	0.4865	0.00169449
Optc	0.81571	0.00169449
Tnfrsf26	0.610827	0.00169525
Isg20	0.773249	0.00169525
Chpt1	0.499602	0.00169525
Pdgfb	-1.11601	0.00169525
Drg1	0.397408	0.00169752
Pfn2	0.569519	0.0016984
RGD1311066	0.481284	0.00170016
Tm4sf19	-1.17184	0.00170016
Pkn1	-0.526982	0.00170763
LOC690752	-0.611987	0.00170919
RGD1564263	-0.659755	0.00171818
RGD1559749	-0.729187	0.00172657
Slc26a2	0.548165	0.00172658
Tagap	-0.773163	0.00172845
Id3	-0.720594	0.00172845
Usp39	0.422172	0.00172845
Mmp23	-0.787661	0.00173886
Igf2r	-0.462916	0.00174151
Manea	0.538757	0.00174151
Luzp5	-0.520219	0.00174294
Osbpl9	0.387563	0.00174294
Vpreb3	-1.06475	0.00174466
Stk17b	-0.957712	0.00174701
Lyl1	-0.710704	0.00174792
Giot1	0.649493	0.0017525
Ctnnb1	-0.548406	0.0017525
MGC72614	-1.29103	0.0017525
Eif5a2	0.727611	0.00175314
Zswim4	-0.538572	0.00175314
Fgd6	-0.83769	0.00175372
Fam49b	-0.456534	0.00175372
Fam116b	0.433317	0.00175372
Fam20a	-0.483024	0.00175797
Slc25a1	-0.427827	0.00175797
LOC689919	-0.798594	0.00175797
Msrb3	0.407216	0.00176177
Tctn3	0.730671	0.00176765
Myo1g	-0.98457	0.00179672
Cdh15	-1.17252	0.00180038
Fxn	-0.426264	0.00180038
Vapa	0.345828	0.00180565
Oscar	-0.779161	0.00180783
Trove2	0.480699	0.0018149
Col1a2	-0.976256	0.00181963
Rnasel	-0.843099	0.00183145
Fam123b	0.51038	0.00183145
Med21	0.454638	0.00183145
Lhfp	-1.12857	0.00183221
Cilp2	0.84511	0.001833
Ncf4	-0.834667	0.001833
Tspyl4	0.678572	0.001833
Lrrc25	-0.540925	0.001833
Np4	-2.10368	0.00183324
Lin52	0.631537	0.0018382
Lrfn3	0.828076	0.00183902
Hspd1	0.554255	0.00183927
Gbx2	-0.473684	0.00184076
Itgb7	-0.698446	0.0018467
Laptm5	-1.817	0.00185037
Sort1	0.388531	0.00186007
Dhtkd1	0.446107	0.00186079
Edf1	-0.462513	0.00186392
Map4	0.523205	0.00186468
Reep1	-0.668047	0.00188661
Aox1	0.526226	0.00188661
Ctse	-0.798294	0.00188962
Acpl2	0.72721	0.00189184
RGD1563322	0.878713	0.00189184
Kcne3	-0.420531	0.00190864
LOC680039	0.443046	0.00191316
Smpdl3a	0.849217	0.0019135
Col22a1	-0.5792	0.0019226
Smoc1	0.549345	0.00192517
Serpinb6a	0.655244	0.00194484
Prkch	-1.04886	0.00195261
Pkp4	-0.65622	0.00195261
Sdc1	-0.772161	0.00195261
Mta2	-0.441199	0.00195261
Scamp1	0.524976	0.00195283
Nid67	0.917411	0.00195283
Atp6v1e1	0.835855	0.0019567
LOC683179	-0.755012	0.0019567
RGD1559865	-0.681096	0.00196252
Kit	-0.603043	0.00196252
Sod2	0.693711	0.00197332
Wdr47	0.483643	0.00197332
Klf13	-0.678704	0.00197332
Camlg	0.494462	0.00197332
Foxred1	0.463529	0.00197332
Cuedc2	-0.456122	0.00198023
Grk6	-0.398813	0.00198251
Pc	0.481788	0.00198813
LOC679578	0.498726	0.00199143
Atp5e	-0.623979	0.00200349
Dnase1l3	-0.961051	0.00200552
Ceacam1	-1.21746	0.00200625
Kif18b	-0.879556	0.00201247
Bre	0.350635	0.00201282
Bbs2	0.588845	0.00201663
Cdh2	-2.10364	0.00201663
Gab2	-0.545737	0.00201663
S100a1	0.706414	0.00201769
RGD1309138	0.479621	0.002018
Fam107b	-0.569414	0.00201977
Mybl2	-1.07942	0.00204544
Frrs1	-0.867189	0.00204723
Cd19	-0.859218	0.00204762
Zfhx4	-0.653304	0.00205124
Ppp3ca	0.506829	0.00205752
Stat4	-0.737199	0.00205847
Iqcb1	0.471528	0.00206216
Cdc42ep1	-0.688547	0.00206216
Htr5b	0.656516	0.00207405
Selplg	-0.930896	0.00207947
Mfi2	0.616917	0.00208193
Psmb9	-0.677352	0.00209009
Tnpo2	-0.369292	0.00209009
Nlrc4	-0.75273	0.00209044
Cd68	-1.61224	0.00209131
Tal1	-0.636837	0.00209255
Spna2	0.377041	0.00209775
Vav2	-0.771858	0.00210344
Ccdc109a	0.385856	0.00210344
Ptprc	-1.58625	0.00210578
Fut2	-1.03177	0.00210634
Esd	0.498667	0.00210827
Marveld1	0.859892	0.00210877
Chic1	0.554425	0.00211116
Src	-0.6553	0.00211146
Ugt1a5	-0.718458	0.00211178
Ube3c	0.345162	0.00211673
Pcsk1	-1.17451	0.00211673
Mut	0.445819	0.00211673
Blvrb	-0.888757	0.00211673
Insig2	0.535964	0.00211674
Fads1	-1.0284	0.00213291
Aasdh	0.558347	0.00213291
LOC686947	-0.454247	0.0021404
Cdh5	-0.835904	0.0021464
Gimap8	-0.724095	0.00215273
LOC306096	-0.487574	0.00215746
Stx2	-0.472112	0.00215746
C7	-1.76059	0.00215746
Fam38b	0.58375	0.00216117
LOC290412	0.699564	0.00216433
Cds2	0.500832	0.00216543
LOC498543	1.0294	0.00216842
Dgkz	-0.674119	0.00216842
Kazald1	-1.08758	0.0021718
Tgif1	0.541448	0.00217355
Nol6	0.459906	0.00217365
Per2	0.96361	0.00218511
Clcn6	0.73365	0.00218562
Ptgr1	0.547333	0.0022035
Ugdh	0.821091	0.00220374
Mpp5	0.39979	0.00220626
Maml3	-0.545276	0.00220641
Otud7b	0.445213	0.00220916
RGD1305110	0.410397	0.00221037
Cenpm	-0.638009	0.00221542
Fkbp7	-0.796856	0.00221789
LOC312273	1.26897	0.00221801
Txndc12	0.509963	0.00222964
Map1b	1.65469	0.00222965
Phactr2	-0.550218	0.0022331
Ssbp3	0.413799	0.00223609
Tusc2	0.416481	0.00225022
Pcca	0.494645	0.00225474
RGD1310778	-0.941957	0.00225516
Dlgap5	-0.74946	0.00225516
RGD1566001	0.484549	0.00225516
Ldha	0.494809	0.00225591
rCG_20380	0.558263	0.00225591
Fam174a	0.493547	0.00225591
Fkbp4	0.807072	0.00226485
Dcbld1	-0.50964	0.00226529
Klhl29	0.781667	0.00226739
Rab23	0.578766	0.00227745
Brms1l	0.453941	0.00227745
Ibsp	-0.766575	0.00227785
Pigw	0.639848	0.00227785
RGD1565772	0.834968	0.00227785
Hspe1	0.652458	0.00228444
Trip13	-0.52342	0.00229503
Ccdc69	-0.524776	0.00229997
Mist	0.847617	0.00230736
Mfsd7	0.368054	0.00231855
RGD1309522	-0.679384	0.00231884
Ass1	0.91098	0.00231884
Rexo2	0.499037	0.00232309
Fyn	-0.584779	0.00234105
Mapkapk2	-0.42915	0.00234265
Sox30	-1.06631	0.0023427
Cxcl14	-0.936687	0.00234305
Ephx2	-0.98691	0.00234305
Crem	0.706565	0.00234437
Mars2	0.490134	0.0023445
Abca5	0.711067	0.00234481
Wfdc1	-0.536287	0.00234481
RGD1310061	-0.456955	0.00234481
Pms1	0.447576	0.00235225
Ptplb	0.440606	0.00235472
RGD1306349	-0.578697	0.00236171
Plekhg4	-0.834899	0.00236225
Lmbr1	0.415802	0.00236632
Arhgap4	-0.65065	0.00236632
Atp7b	-0.569865	0.00238474
Etv4	-0.483764	0.00238474
Defa	-2.61622	0.00238474
Parvb	-0.981494	0.00240687
Dnase1l1	0.536614	0.0024073
Nbeal2	-0.544277	0.0024078
Lrrc16a	0.505766	0.00240892
RGD1565785	-0.960399	0.00240892
Ptk7	-0.531999	0.00241933
Aff2	0.592606	0.00242396
Uvrag	0.47287	0.00242645
Tcta	0.468625	0.00242645
Nfkbie	-0.706462	0.00242645
Pdzrn3	0.358151	0.00242991
RGD1306939	-0.859284	0.00243057
Tbx15	0.496605	0.00243114
LOC292662	-0.467465	0.00243239
Prg3	-0.747377	0.00243239
Lrrc61	0.567916	0.00244807
Pja2	0.449386	0.00244962
Slc35a5	0.457062	0.00244962
Rb1	-0.51077	0.00248723
Amn	-0.391994	0.00248723
Hnrnph2	0.452532	0.00249124
Exoc6	-0.529428	0.00249129
Tpcn1	-0.555046	0.00249302
Np	0.664009	0.00249309
Akt1	-0.438431	0.00249948
LOC680231	0.912441	0.0025125
Lat	-0.591588	0.00251326
Ttc30b	0.509976	0.00251796
Itfg1	0.407444	0.00251855
Srp54a	0.456102	0.0025208
Acsl5	-0.52744	0.0025208
Mphosph10	0.478607	0.00252101
Ly6al	-1.03214	0.00252101
Spats2	-0.448579	0.00252163
Syne1	0.622529	0.00254531
Csrnp3	-0.682186	0.00255594
Art3	-0.993254	0.00255853
Slc16a1	-0.568575	0.00256632
Ccdc88a	0.600179	0.00257787
RGD1306866	0.608325	0.00258003
Klhl24	-0.380937	0.00258702
Wif1	0.394991	0.00258702
Basp1	-0.440954	0.00258786
LOC684623	0.717815	0.00258786
Vdac3	0.34643	0.00259101
Cmc1	-0.898576	0.00259281
Egln3	1.22736	0.00259281
Col11a2	-0.701462	0.00259349
Eya4	-0.81122	0.00259349
Slc12a6	-0.458498	0.00259349
LOC257650	0.478287	0.00259978
Fam45a	0.406	0.00261589
Gnptab	-0.639085	0.00261589
Centd3	-1.08124	0.00261589
Cxcl12	-1.37486	0.00261589
Gsk3b	-0.40674	0.00261589
Mab21l2	0.454126	0.00261993
Fam83d	-0.616046	0.00262082
Rabgap1l	0.522196	0.00262082
Rftn1	-0.607397	0.00262484
Rhobtb1	-0.495085	0.0026277
Unc119	-0.571381	0.00262824
Acads	-0.479388	0.0026355
Perp	0.567589	0.0026355
Sc5dl	0.570592	0.00265433
Chn2	-0.537459	0.00266133
RGD1308432	0.589654	0.00266755
LOC366879	0.477519	0.00266755
Pik3cg	-0.933139	0.00267422
Ranbp1	-0.531514	0.00267975
H2-M3	0.401241	0.00269254
Zbed4	-0.606528	0.0026997
LOC690139	-0.48321	0.00269977
Gfm1	0.420321	0.00270003
Tmem60	0.532464	0.00270132
Lcp1	-2.0538	0.00270551
Nlrc3	-0.437509	0.0027153
Ddah1	0.540032	0.00272208
E2f7	-0.981737	0.00272208
RGD1309104	0.4846	0.00273818
Fyttd1	0.420279	0.00273952
Fam82b	0.640887	0.0027547
Gcc2	0.372404	0.0027562
Ptges2	0.723419	0.00275762
Cox7a2l	-0.538233	0.00277107
Polb	0.371379	0.00277107
LOC689296	-0.791376	0.00277122
Tifa	-1.09768	0.00277122
Smarca4	-0.488251	0.0027765
Uap1l1	-0.575823	0.00277914
Pmepa1	1.01814	0.00277924
Anp32b	-0.356323	0.00278666
Kcnab2	-0.671864	0.00278985
Sgol1	-0.653627	0.00279925
Irf1	-0.698618	0.00280594
Pou2af1	-0.982653	0.00281451
Rg9mtd2	-0.453872	0.00281629
Thada	0.442937	0.00281737
Rpl32	-0.527217	0.00282571
Nid1	-1.33694	0.00282937
Ramp3	0.766579	0.00282937
MGC125086	-0.422348	0.00282937
Wisp1	-0.933869	0.00283672
Mcoln3	-1.19059	0.00284605
RGD1307947	0.508196	0.00284804
Cetn2	0.50587	0.00284804
Cacna1e	-0.600926	0.0028546
Mpp7	0.854553	0.00287031
Mettl7a	0.732343	0.00288078
Slc12a7	-0.746037	0.00288111
Tmem62	0.471456	0.00289231
Parvg	-0.629261	0.00290717
Tfpi2	-0.788506	0.00292921
Abhd12	0.519141	0.00294276
Col9a1	-1.94749	0.00294359
Tmem32	0.499966	0.00294359
Nckap1l	-1.44773	0.00295456
Slco5a1	-0.773166	0.00296618
Ankib1	0.475488	0.00296618
Plcb2	-1.01191	0.00297062
Yme1l1	0.409932	0.00298509
Hivep2	0.493089	0.00298509
Aasdhppt	0.384764	0.0029862
Rab38	-0.612832	0.00299284
Pnpt1	0.394702	0.00300773
Ptp4a3	-0.458868	0.00301207
Tbc1d10c	-0.596693	0.00301325
Abhd13	0.441126	0.00301325
Espl1	-0.832221	0.00302635
RGD1561394	0.771551	0.00302975
Ak2	-0.675891	0.00302975
Ostf1	-0.38322	0.00303736
Xtp3tpa	-0.399372	0.00303918
RGD1311723	-0.719132	0.00303918
Syngr1	-0.577887	0.00304157
Dnaja2	0.359165	0.0030532
Tax1bp1	0.375192	0.00305699
Unc13b	-0.6835	0.003061
LOC690190	-0.468988	0.00306125
Ppa1	-0.897427	0.00307027
Diras2	-0.475866	0.00307179
Strbp	0.537538	0.00307179
Cbx5	0.464997	0.00307958
Plek	-0.824052	0.00308842
Prox1	-0.436532	0.00309022
Pdgfrl	-0.641404	0.003104
Chad	0.544427	0.003104
Nampt	0.553903	0.00311078
Taz	0.366701	0.00311973
Hnrpm	0.382152	0.00312007
LOC500893	0.411449	0.00312007
Phtf2	0.76588	0.00312462
Cdw92	-0.514529	0.00312568
LOC310891	0.642812	0.00312568
Pcdhb14	0.393804	0.00312568
Cdh11	-1.13489	0.00313624
LOC689615	-0.841798	0.00314156
Parp3	0.503334	0.00314573
Tbxa2r	-0.558374	0.0031582
Prkcb	-0.987737	0.00316134
Slc4a7	0.392311	0.00316296
Kifc3	-0.480042	0.00318588
Tead2	-0.562422	0.0031901
Mbip	0.402426	0.0031901
Ptgis	0.582219	0.0031901
RGD1562726	0.835372	0.00319114
Als2cr4	0.420223	0.00321275
Kcnk5	0.872705	0.00324217
Atp6v0d2	-2.04871	0.00324501
Ncf2	-0.691715	0.00324559
Dpep2	-0.72156	0.0032458
Col6a3	-0.386759	0.0032458
RGD1307399	0.4269	0.00324934
Psmd6	0.408962	0.00325015
Tspan8	-1.24998	0.00326001
Ifit1lb	-0.776598	0.00326067
LOC367789	0.5335	0.00326396
Phemx	-0.620786	0.00326768
MGC112715	0.681774	0.00327322
Ghitm	0.594249	0.0032843
Hace1	0.420207	0.00329729
Rab2b	0.481307	0.00330259
Ppic	-0.570457	0.00331649
Hspa9	0.368141	0.00331958
LOC305633	-0.885093	0.00332678
Gfra1	-1.23679	0.00334685
Ranbp10	-0.361255	0.00335457
RGD1561444	0.792002	0.00335482
Fgd2	-0.534707	0.00335583
RGD1308917	0.406421	0.00335852
RGD1311558	-0.84597	0.00336848
Zrsr1	0.633502	0.00337112
Rps26	-0.559254	0.00337303
Ralgps2	-0.71257	0.00337303
Tbx5	-0.520918	0.00337303
RGD1307648	0.483826	0.00337303
Tm9sf2	0.509864	0.00337303
Vpreb2	-0.507423	0.00339524
RGD1560997	0.914999	0.00340431
RGD1562835	-0.498321	0.00340658
Pi4k2a	0.43721	0.00341103
Gpr63	0.654157	0.00341687
Txndc16	0.376119	0.00341687
LOC691750	0.944673	0.00341938
Snx13	0.457307	0.00342689
LOC297785	0.671925	0.00343444
Ampd3	0.701913	0.00343788
LOC682889	0.55548	0.0034434
Pla2g7	-1.77849	0.0034477
Frmd4b	0.538205	0.00346354
Nudt7	0.48476	0.00346645
Pkm2	0.448595	0.00346645
Orc1l	-0.596361	0.0034686
Sptlc1	0.423081	0.0034698
Rfc3	-0.615804	0.00347422
Pram1	-0.770617	0.00348379
Col1a1	-0.867608	0.00349158
RGD1563437	-0.950753	0.00349242
Slc11a2	0.485168	0.00352072
Fam110c	1.08221	0.00352413
Slc7a6	0.801792	0.00352897
Akt3	0.466673	0.00353084
Mare	0.340006	0.00353357
Cd22	-0.798357	0.00354118
Slc10a2	0.898548	0.00357245
Ptpns1l3	-0.452923	0.00357484
LOC680782	0.721996	0.00359671
LOC685671	-0.621949	0.00359671
Tmub2	0.512435	0.00359671
Rab21	0.336649	0.00360602
Mme	-1.79196	0.00362002
Tcf15	-0.571866	0.00362156
Laptm4b	0.862798	0.00362277
kif13B	0.665133	0.00363143
Tmem87b	0.390424	0.00363152
Eif2c3	0.43823	0.00363617
Pcolce	-0.834438	0.00363617
Cd177	-1.23453	0.00363622
March6	0.418636	0.00363916
Neil1	-0.710635	0.00364669
RGD1559567	0.367828	0.00364683
Mphosph8	0.355151	0.00364683
Gpr56	-0.777355	0.00365152
Add2	-0.690728	0.00365152
Otud1	0.593312	0.00365662
Gng11	0.780335	0.00366552
Trak2	-0.52038	0.00367103
Trmt12	0.416058	0.0036715
Rell1	0.557156	0.0036715
Rpp30	0.38436	0.00367416
LOC687064	-0.713701	0.00368454
RGD1565760	0.571793	0.00368952
Phex	-2.30607	0.00369127
Neu1	-0.61542	0.00369286
Mrvi1	0.974902	0.00369748
Pcnp	0.426416	0.00371844
Slc6a20	-0.515306	0.00371977
RGD1565584	0.479596	0.00371977
Nfs1	0.324352	0.00373057
Klhdc8a	-0.749033	0.00373191
Nol1	0.359495	0.00374939
Arv1	0.593863	0.00375117
Pdgfd	-0.97631	0.0037583
RGD1304592	0.485062	0.0037583
RGD1565104	0.64908	0.0037583
Sash3	-0.657457	0.00376733
Helb	-0.414218	0.00376733
Hsd17b7	0.360886	0.00376733
Adk	0.339973	0.00376733
Cacnb3	-0.547599	0.00377165
RGD1559928	-0.579142	0.0037968
Ckap2l	-0.675507	0.00380727
Sox4	-0.778066	0.00381843
Mab21l1	0.780181	0.00381904
LOC500610	0.589903	0.00382046
Slc39a8	-0.655904	0.00382537
Oprd1	-0.441355	0.00383016
Stxbp4	0.64668	0.00383315
RGD1562094	0.563775	0.00384719
Hr	0.765258	0.00384959
Trappc6b	0.388088	0.00387879
Hbb	-1.69982	0.0038971
Ggcx	0.409331	0.00393011
Picalm	-0.311782	0.00393085
RGD1565551	0.443196	0.00393815
Sytl3	-0.52505	0.00395152
LOC679771	0.591722	0.00395438
Spint2	0.851413	0.00396855
Fez2	0.373781	0.00396855
Spata5	0.489685	0.00396855
RGD1562326	0.323369	0.00397429
Atf5	0.766664	0.00398229
RGD1311739	-0.43254	0.00399309
Ubxd6	0.426107	0.00399309
Fam49a	1.0335	0.00400308
LOC688939	0.514602	0.00400906
Alox15	-1.25198	0.00400941
LOC362075	0.782621	0.00401435
Phgdh	-0.51441	0.00402827
Nfkbid	-0.445439	0.00402827
Snf1lk	-0.658122	0.00402827
Cotl1	-0.997103	0.00402871
Mrps35	0.431614	0.00403443
Arid5b	-0.659712	0.00403443
RGD1561339	0.550821	0.00403443
Magi3	-0.516191	0.00404968
Fam160a2	0.362472	0.00404968
B3gnt7	0.621072	0.00405677
St7l	0.366177	0.00405677
Bcr	0.436286	0.00405745
Ppp1r3b	-0.908326	0.00405745
Higd1a	0.792549	0.00406668
Sec24b	0.406144	0.00408169
Gpx4	0.409033	0.00408169
Trim58	-0.526869	0.00408252
Fmnl1	-0.932691	0.00409196
Gprc5a	1.6434	0.00409196
Rarres1	-0.90375	0.00411176
Kif15	-0.82536	0.00411176
Psmc1	0.344247	0.00411307
Ngly1	0.371779	0.00412038
Clec2d	-0.904687	0.00413311
RGD1566243	-0.994527	0.0041337
Th	0.736095	0.00413429
Mutyh	-0.433505	0.00415545
Bpi	-0.504034	0.00416041
Card6	-1.02971	0.00417061
RGD1564387	-0.73959	0.00418254
Foxo1	0.791035	0.00418254
Ormdl2	0.554319	0.00418387
rCG_64343	0.613418	0.00418616
Gbe1	0.53296	0.00418616
Cluap1	0.398749	0.00418616
LOC360974	-0.492079	0.00419738
Icoslg	-0.414939	0.00423231
RGD1304822	0.381628	0.00423231
Cdc25c	-0.656554	0.00424231
Pitx1	0.472958	0.00425159
Tmem87a	0.494605	0.00427505
Serpinh1	-0.481251	0.00428141
Orc5l	0.487083	0.00428892
RGD1305269	-0.841866	0.00428892
Idh2	-0.643741	0.00430485
RGD1562152	-0.325442	0.00430485
Abca13	-0.64851	0.00432655
Myh9	-0.744574	0.00432981
RGD1561797	-0.539765	0.00434261
Hoxb6	-0.451669	0.00434261
Odc1	0.501545	0.00435884
Tmem123	-0.563357	0.00436599
Olr1585	-0.537391	0.00436855
Cpm	0.747058	0.00439
RGD1566141	0.65725	0.00440145
Rapgef4	-0.634557	0.00441687
Wdr23	0.3319	0.00441687
Ctsk	-1.81996	0.00441687
Tbc1d17	0.43563	0.00443909
Gli1	-0.383937	0.00444048
Rasa3	-0.62389	0.0044441
Gnl3l	0.361602	0.0044441
Dusp16	0.401196	0.00445112
Ralbp1	-0.851283	0.00446296
Snx27	0.354445	0.00447049
Dusp22	0.477682	0.0044767
Tead1	0.672743	0.00448959
Mfn2	0.367693	0.00449122
Xkr8	0.868576	0.00449304
Cox6b2	-0.475907	0.00449676
Phkb	0.459826	0.00452696
Pds5b	0.361402	0.00452986
Ptpn18	-0.812849	0.00453191
Ddo	0.736667	0.00453732
Lepre1	-0.623171	0.00454234
Ankra2	0.432125	0.004545
Tmem86b	-0.406882	0.004545
RGD1306583	0.352166	0.00454504
Lpcat4	-0.365012	0.00454952
Myo9a	0.514884	0.00454952
Kpna6	0.42818	0.00456561
Fbln2	0.826297	0.00456561
Cerk	-0.375096	0.00456991
Nsg1	-0.548669	0.00457132
Setd7	0.541117	0.00459475
Hspa8	0.406155	0.00461658
Sestd1	0.451097	0.00462836
Lins1	0.474571	0.00463164
Osgepl1	0.416578	0.00465255
Eif4e	0.353796	0.00465474
Churc1	0.491615	0.00465475
Mobkl3	0.510212	0.00465475
RGD1308023	-0.447582	0.00465594
Nipa1	0.510788	0.00467839
Tmem44	-0.636831	0.00467906
Tmed1	0.476283	0.00467906
Ptpre	-0.542136	0.00468458
Bag3	0.551708	0.00468903
Nr1h3	0.476318	0.00468903
Xrn1	0.388395	0.00470818
Agfg2	0.702861	0.00471863
S1pr4	-0.619171	0.00472263
RGD1308930	0.530751	0.00472767
Rhoh	-0.957477	0.00474227
Hoxd10	0.808101	0.00474734
Gbp5	-0.643162	0.00474734
Ptpn22	-0.736463	0.00476466
LOC691386	-0.348882	0.00476639
Spink2	-0.379052	0.00479283
Gnao1	0.571097	0.00480526
RGD1562220	1.39705	0.00480939
Tulp4	0.492507	0.00481462
Tmem135	0.379414	0.00481462
Mrpl50	0.663632	0.00481462
Lrrc58	0.424785	0.00481462
Col27a1	-0.591682	0.0048284
Ppl	0.876405	0.0048301
Fam111a	-3.37694	0.00484356
Wdr5b	0.459164	0.00487342
Btbd3	0.561709	0.00489888
Prps1	0.321612	0.00494169
Ppcdc	0.543715	0.0049472
LOC366268	0.541697	0.00495143
Rpl26	-0.518878	0.00496173
Col4a3bp	0.34505	0.00498352
Rcc2	-0.507448	0.0049866
Adpgk	-0.513757	0.00499027
Mcph1	-0.605757	0.00501476
RGD1564984	-0.459652	0.00503073
LOC364964	0.470073	0.00503073
Pmvk	0.456196	0.00504491
Siglec5	-0.417292	0.00504491
Rps7	-0.409641	0.00504491
Pign	0.379443	0.00505441
Defb38	-0.530459	0.00505688
RGD1565438	-0.380988	0.00507678
Cyp4f18	-0.640226	0.00508358
Prpf8	0.346166	0.00508678
Arhgap21	0.490051	0.00510909
Hisppd2a	0.419488	0.00510909
RGD1563946	-0.496068	0.00510909
Mier1	0.39383	0.00510909
Sp1	0.403151	0.00510975
Cnot10	0.39573	0.00511437
Sap18	0.700742	0.00511437
Zfp347	0.564945	0.00511437
Abhd14b	0.781052	0.00511437
Nap1l2	0.541529	0.00511437
RGD1566325	0.617085	0.0051216
Mast3	-0.424479	0.00512892
Ngef	0.366294	0.00513397
Rock2	0.319022	0.00513762
Rora	0.38587	0.00514739
Tpo1	-0.635046	0.00514739
Tmed7	0.337707	0.00516239
Mepe	-1.72831	0.00516239
Anxa3	-0.992177	0.0051654
Lmbrd1	0.617098	0.00516601
Arpp-21	-0.788384	0.00516769
Rpl18a	-0.409057	0.00517244
Lfng	-0.494952	0.00517495
LOC308956	-0.352086	0.00517514
Gpnmb	-1.61607	0.00517514
Hexim1	0.578444	0.00517514
Rhox4g	-0.504368	0.00518821
Slc45a4	0.542002	0.00519001
Ube2c	-0.527274	0.00519256
LOC689064	-1.53801	0.0051962
Mad2l1	-0.717302	0.0052031
Braf	0.409917	0.00521739
Igsf3	-0.461796	0.00521739
Ap1g1	0.33751	0.00521739
Dnase2b	-1.01734	0.00521888
Ftsjd1	0.507748	0.00522462
Rwdd4a	0.39692	0.00522628
RGD1308977	0.446177	0.00525331
Plxnc1	-0.782486	0.00525731
Mgst1	-1.29428	0.00528739
Zfp40	0.43097	0.00528739
Clec12a	-0.614544	0.00528739
Ptpn11	0.30724	0.00530389
Trim10	-0.579824	0.00531082
Lrrc46	0.441112	0.00531481
Stxbp3	0.349764	0.00531525
Jak3	-0.407892	0.00531655
RGD1305288	-0.492677	0.00531819
LOC689593	0.662086	0.00531819
Insc	-0.696074	0.00532514
Fhl3	-0.629091	0.00532514
S1pr3	-1.19861	0.00532655
Cbx7	0.581145	0.00532655
Mertk	-0.671299	0.00532912
[truncated: 17,684 more rows]
