# Supplementary material for: Unbiased comparison and modularization identify time-related transcriptomic reprogramming in exercised rat cartilage: Integrated data mining and experimental validation
Source: Front Physiol. 2022 Sep 15;13:974266. doi: 10.3389/fphys.2022.974266 (PMC9520919; doi:10.3389/fphys.2022.974266)
Supplement: Supplementary file 2 [file Table3.XLSX]

## Sheet: GO_BP
ID	Description	GeneRatio	BgRatio	pvalue	p.adjust	qvalue	geneID	Count
GO:2001026	regulation of endothelial cell chemotaxis	5/81	23/17840	5.37319e-08	0.000118962	9.95455e-05	Cxcl13/Fgf2/Hspb1/Prkd1/Smoc2	5
GO:0035767	endothelial cell chemotaxis	5/81	31/17840	2.63716e-07	0.000291934	0.000244284	Cxcl13/Fgf2/Hspb1/Prkd1/Smoc2	5
GO:0050921	positive regulation of chemotaxis	8/81	157/17840	5.61591e-07	0.000381094	0.000318892	Casr/Cxcl13/Fgf2/Hspb1/Il16/Ntrk3/Prkd1/Smoc2	8
GO:2001028	positive regulation of endothelial cell chemotaxis	4/81	16/17840	6.88516e-07	0.000381094	0.000318892	Fgf2/Hspb1/Prkd1/Smoc2	4
GO:0010594	regulation of endothelial cell migration	8/81	174/17840	1.2232e-06	0.000436784	0.000365492	Alox12/Cxcl13/Dcn/Fgf2/Gpld1/Hspb1/Prkd1/Smoc2	8
GO:0050920	regulation of chemotaxis	9/81	239/17840	1.3489e-06	0.000436784	0.000365492	Casr/Cxcl13/Fgf2/Hspb1/Il16/Ntrk3/Prkd1/Smoc2/St6gal1	9
GO:0048015	phosphatidylinositol-mediated signaling	8/81	177/17840	1.3911e-06	0.000436784	0.000365492	Dcn/Fgf2/Gsn/Myoc/Ntrk3/Plcb1/Plce1/Wnt16	8
GO:0048017	inositol lipid-mediated signaling	8/81	180/17840	1.57826e-06	0.000436784	0.000365492	Dcn/Fgf2/Gsn/Myoc/Ntrk3/Plcb1/Plce1/Wnt16	8
GO:0032103	positive regulation of response to external stimulus	11/81	414/17840	2.59608e-06	0.000638635	0.000534397	Aoc3/Bmp6/Casr/Cxcl13/Fgf2/Hspb1/Il16/Il17rb/Ntrk3/Prkd1/Smoc2	11
GO:0043542	endothelial cell migration	8/81	221/17840	7.2288e-06	0.00160046	0.00133923	Alox12/Cxcl13/Dcn/Fgf2/Gpld1/Hspb1/Prkd1/Smoc2	8
GO:0010595	positive regulation of endothelial cell migration	6/81	109/17840	1.01327e-05	0.00203944	0.00170656	Alox12/Fgf2/Gpld1/Hspb1/Prkd1/Smoc2	6
GO:0001823	mesonephros development	6/81	115/17840	1.37784e-05	0.00241998	0.00202499	Bcl2/Fgf2/Pkd2/Ret/Vcan/Zbtb16	6
GO:0051901	positive regulation of mitochondrial depolarization	3/81	11/17840	1.44933e-05	0.00241998	0.00202499	Alox12/Dcn/Myoc	3
GO:0010632	regulation of epithelial cell migration	8/81	245/17840	1.53025e-05	0.00241998	0.00202499	Alox12/Cxcl13/Dcn/Fgf2/Gpld1/Hspb1/Prkd1/Smoc2	8
GO:1904181	positive regulation of membrane depolarization	3/81	13/17840	2.49575e-05	0.00368373	0.00308247	Alox12/Dcn/Myoc	3
GO:0014068	positive regulation of phosphatidylinositol 3-kinase signaling	5/81	79/17840	2.95033e-05	0.00408252	0.00341617	Dcn/Fgf2/Myoc/Ntrk3/Wnt16	5
GO:0038084	vascular endothelial growth factor signaling pathway	4/81	42/17840	3.87097e-05	0.00504137	0.00421852	Dcn/Hspb1/Prkd1/Smoc2	4
GO:0001822	kidney development	9/81	366/17840	4.14464e-05	0.00509791	0.00426583	Bcl2/Bmp6/Dcn/Fgf2/Pkd2/Plce1/Ret/Vcan/Zbtb16	9
GO:0052547	regulation of peptidase activity	10/81	467/17840	4.88913e-05	0.0056455	0.00472404	Alox12/Egln3/Fbln1/Gsn/LOC297568/Mug1/Mug2/Ret/Serpina1/Serpina3n	10
GO:0003254	regulation of membrane depolarization	4/81	45/17840	5.09982e-05	0.0056455	0.00472404	Alox12/Dcn/Fhl1/Myoc	4
GO:0072001	renal system development	9/81	380/17840	5.54114e-05	0.00584194	0.00488842	Bcl2/Bmp6/Dcn/Fgf2/Pkd2/Plce1/Ret/Vcan/Zbtb16	9
GO:0010631	epithelial cell migration	8/81	310/17840	8.12874e-05	0.00784193	0.00656197	Alox12/Cxcl13/Dcn/Fgf2/Gpld1/Hspb1/Prkd1/Smoc2	8
GO:0010634	positive regulation of epithelial cell migration	6/81	158/17840	8.23458e-05	0.00784193	0.00656197	Alox12/Fgf2/Gpld1/Hspb1/Prkd1/Smoc2	6
GO:0090132	epithelium migration	8/81	312/17840	8.50073e-05	0.00784193	0.00656197	Alox12/Cxcl13/Dcn/Fgf2/Gpld1/Hspb1/Prkd1/Smoc2	8
GO:0090130	tissue migration	8/81	318/17840	9.70258e-05	0.0085926	0.00719012	Alox12/Cxcl13/Dcn/Fgf2/Gpld1/Hspb1/Prkd1/Smoc2	8
GO:0051900	regulation of mitochondrial depolarization	3/81	21/17840	0.000113058	0.00957108	0.00800889	Alox12/Dcn/Myoc	3
GO:0014066	regulation of phosphatidylinositol 3-kinase signaling	5/81	106/17840	0.000120572	0.00957108	0.00800889	Dcn/Fgf2/Myoc/Ntrk3/Wnt16	5
GO:0061077	chaperone-mediated protein folding	4/81	56/17840	0.000121043	0.00957108	0.00800889	Clu/Fkbp5/Hspb1/Hsph1	4
GO:0043536	positive regulation of blood vessel endothelial cell migration	4/81	58/17840	0.000138863	0.0100511	0.0084106	Alox12/Fgf2/Hspb1/Prkd1	4
GO:0001655	urogenital system development	9/81	429/17840	0.000139538	0.0100511	0.0084106	Bcl2/Bmp6/Dcn/Fgf2/Pkd2/Plce1/Ret/Vcan/Zbtb16	9
GO:0001657	ureteric bud development	5/81	110/17840	0.000143572	0.0100511	0.0084106	Bcl2/Fgf2/Pkd2/Ret/Vcan	5
GO:0072163	mesonephric epithelium development	5/81	111/17840	0.000149814	0.0100511	0.0084106	Bcl2/Fgf2/Pkd2/Ret/Vcan	5
GO:0072164	mesonephric tubule development	5/81	111/17840	0.000149814	0.0100511	0.0084106	Bcl2/Fgf2/Pkd2/Ret/Vcan	5
GO:0051882	mitochondrial depolarization	3/81	24/17840	0.00017037	0.0109653	0.00917551	Alox12/Dcn/Myoc	3
GO:0006066	alcohol metabolic process	8/81	346/17840	0.000173344	0.0109653	0.00917551	Bmp6/Cubn/Ephx1/Fgf2/Mtmr7/Plcb1/Sult1a1/Sult2b1	8
GO:0035924	cellular response to vascular endothelial growth factor stimulus	4/81	62/17840	0.000180086	0.0110753	0.0092676	Dcn/Hspb1/Prkd1/Smoc2	4
GO:0052548	regulation of endopeptidase activity	9/81	446/17840	0.000186649	0.0111687	0.00934574	Alox12/Egln3/Gsn/LOC297568/Mug1/Mug2/Ret/Serpina1/Serpina3n	9
GO:0001667	ameboidal-type cell migration	9/81	449/17840	0.000196204	0.0114314	0.00956561	Alox12/Cxcl13/Dcn/Fgf2/Gpld1/Hspb1/Prkd1/Ret/Smoc2	9
GO:0048678	response to axon injury	5/81	121/17840	0.000224303	0.0127335	0.0106551	Bcl2/Fgf2/Map1b/Ntrk3/Vcan	5
GO:0043534	blood vessel endothelial cell migration	5/81	122/17840	0.000233064	0.0129001	0.0107945	Alox12/Fgf2/Gpld1/Hspb1/Prkd1	5
GO:1902807	negative regulation of cell cycle G1/S phase transition	4/81	67/17840	0.000243221	0.0131339	0.0109902	Bcl2/Fhl1/Pkd2/Susd2	4
GO:0045862	positive regulation of proteolysis	8/81	367/17840	0.000258489	0.013626	0.011402	Agtpbp1/Alox12/Clu/Egln3/Fbln1/Gpld1/Gsn/Ret	8
GO:0050927	positive regulation of positive chemotaxis	3/81	28/17840	0.000272171	0.0140137	0.0117264	Casr/Il16/Ntrk3	3
GO:0050918	positive chemotaxis	4/81	70/17840	0.000287967	0.01449	0.0121249	Casr/Fgf2/Il16/Ntrk3	4
GO:0050926	regulation of positive chemotaxis	3/81	29/17840	0.000302585	0.0148872	0.0124573	Casr/Il16/Ntrk3	3
GO:0031103	axon regeneration	4/81	72/17840	0.000320896	0.0154449	0.012924	Bcl2/Map1b/Ntrk3/Vcan	4
GO:1902806	regulation of cell cycle G1/S phase transition	5/81	136/17840	0.00038517	0.018144	0.0151825	Bcl2/Fhl1/Pkd2/Plcb1/Susd2	5
GO:0051384	response to glucocorticoid	7/81	300/17840	0.000425804	0.0196402	0.0164345	Bcl2/Bmp6/Ephx1/Ntrk3/Plat/Serpina3n/Sult1a1	7
GO:0014065	phosphatidylinositol 3-kinase signaling	5/81	140/17840	0.000439947	0.0198784	0.0166339	Dcn/Fgf2/Myoc/Ntrk3/Wnt16	5
GO:0007584	response to nutrient	7/81	311/17840	0.000527811	0.0233715	0.0195568	Bcl2/Casr/Cp/Cubn/Gsn/Map1b/Serpina3n	7
GO:0031102	neuron projection regeneration	4/81	83/17840	0.000551938	0.0239606	0.0200498	Bcl2/Map1b/Ntrk3/Vcan	4
GO:0051881	regulation of mitochondrial membrane potential	4/81	84/17840	0.00057755	0.0241263	0.0201884	Alox12/Bcl2/Dcn/Myoc	4
GO:0051899	membrane depolarization	4/81	84/17840	0.00057755	0.0241263	0.0201884	Alox12/Dcn/Fhl1/Myoc	4
GO:0001503	ossification	8/81	427/17840	0.000705273	0.0289162	0.0241965	Bcl2/Bmp6/Casr/Fgf2/Gpld1/Myoc/Prkd1/Zbtb16	8
GO:0031960	response to corticosteroid	7/81	328/17840	0.000722923	0.0291009	0.0243511	Bcl2/Bmp6/Ephx1/Ntrk3/Plat/Serpina3n/Sult1a1	7
GO:0042060	wound healing	8/81	431/17840	0.00074937	0.0296269	0.0247912	Alox12/Dcn/Fbln1/Fgf2/Gsn/Hspb1/Plat/Smoc2	8
GO:0072073	kidney epithelium development	5/81	159/17840	0.00078421	0.0301285	0.025211	Bcl2/Fgf2/Pkd2/Ret/Vcan	5
GO:0006040	amino sugar metabolic process	3/81	40/17840	0.000789275	0.0301285	0.025211	Chst1/Gfpt2/St6gal1	3
GO:0072006	nephron development	5/81	164/17840	0.000901289	0.0338213	0.028301	Bcl2/Fgf2/Pkd2/Plce1/Ret	5
GO:0043535	regulation of blood vessel endothelial cell migration	4/81	96/17840	0.000954264	0.0352123	0.029465	Alox12/Fgf2/Hspb1/Prkd1	4
GO:0040013	negative regulation of locomotion	7/81	346/17840	0.000987855	0.0358543	0.0300021	Bcl2/Cxcl13/Dcn/Fbln1/Fgf2/Plcb1/St6gal1	7
GO:0008631	intrinsic apoptotic signaling pathway in response to oxidative stress	3/81	47/17840	0.00126611	0.0452125	0.0378329	Bcl2/Hspb1/Hsph1	3
GO:1902617	response to fluoride	2/81	12/17840	0.00130476	0.045853	0.0383689	Bcl2/Plcb1	2
GO:0033273	response to vitamin	5/81	179/17840	0.00133117	0.0460501	0.0385338	Bcl2/Casr/Gsn/Map1b/Serpina3n	5
GO:2001243	negative regulation of intrinsic apoptotic signaling pathway	4/81	107/17840	0.00142763	0.0486272	0.0406903	Bcl2/Clu/Hspb1/Hsph1	4
GO:0033138	positive regulation of peptidyl-serine phosphorylation	4/81	110/17840	0.00158078	0.053028	0.0443728	Bcl2/Ntrk3/Prkd1/Ret	4
GO:0042063	gliogenesis	7/81	377/17840	0.00161835	0.0534779	0.0447492	Bcl2/Clu/Fgf2/Gsn/Myoc/Ntrk3/Vcan	7
GO:0010001	glial cell differentiation	6/81	281/17840	0.00174909	0.0559351	0.0468054	Bcl2/Clu/Fgf2/Gsn/Myoc/Ntrk3	6
GO:0010952	positive regulation of peptidase activity	5/81	191/17840	0.00177155	0.0559351	0.0468054	Alox12/Egln3/Fbln1/Gsn/Ret	5
GO:1903431	positive regulation of cell maturation	2/81	14/17840	0.00178842	0.0559351	0.0468054	Bcl2/Ret	2
GO:0010039	response to iron ion	3/81	53/17840	0.00179376	0.0559351	0.0468054	Bcl2/Bmp6/Gpld1	3
GO:0045860	positive regulation of protein kinase activity	8/81	496/17840	0.0018355	0.0564417	0.0472293	Clu/Fgf2/Gprc5a/Hsph1/Ntrk3/Pkd2/Plce1/Ret	8
GO:0002062	chondrocyte differentiation	4/81	116/17840	0.00192075	0.0582541	0.0487459	Bmp6/Cytl1/Gpld1/Zbtb16	4
GO:2000045	regulation of G1/S transition of mitotic cell cycle	4/81	117/17840	0.00198196	0.0592981	0.0496195	Bcl2/Fhl1/Pkd2/Plcb1	4
GO:0010596	negative regulation of endothelial cell migration	3/81	56/17840	0.00210194	0.0614209	0.0513958	Cxcl13/Dcn/Fgf2	3
GO:0019751	polyol metabolic process	4/81	119/17840	0.00210839	0.0614209	0.0513958	Ephx1/Fgf2/Mtmr7/Plcb1	4
GO:0030858	positive regulation of epithelial cell differentiation	3/81	57/17840	0.0022115	0.0635879	0.0532091	Bmp6/Fgf2/Sult2b1	3
GO:0044843	cell cycle G1/S phase transition	5/81	202/17840	0.00226158	0.064194	0.0537163	Bcl2/Fhl1/Pkd2/Plcb1/Susd2	5
GO:1901890	positive regulation of cell junction assembly	4/81	122/17840	0.00230834	0.0646921	0.054133	Clstn2/Myoc/Ntrk3/Thbs2	4
GO:0061448	connective tissue development	6/81	298/17840	0.00234869	0.065	0.0543908	Bmp6/Casr/Cytl1/Fgf2/Gpld1/Zbtb16	6
GO:0045765	regulation of angiogenesis	6/81	299/17840	0.00238824	0.0652786	0.0546238	Dcn/Fgf2/Hspb1/Prkd1/Smoc2/Thbs2	6
GO:1901342	regulation of vasculature development	6/81	303/17840	0.00255148	0.0683212	0.0571698	Dcn/Fgf2/Hspb1/Prkd1/Smoc2/Thbs2	6
GO:0043647	inositol phosphate metabolic process	3/81	60/17840	0.00256127	0.0683212	0.0571698	Fgf2/Mtmr7/Plcb1	3
GO:0071281	cellular response to iron ion	2/81	17/17840	0.0026493	0.0691233	0.057841	Bmp6/Gpld1	2
GO:0071774	response to fibroblast growth factor	4/81	127/17840	0.00267003	0.0691233	0.057841	Casr/Cxcl13/Fgf2/Smoc2	4
GO:0042551	neuron maturation	3/81	61/17840	0.00268501	0.0691233	0.057841	Bcl2/Myoc/Ret	3
GO:0060326	cell chemotaxis	6/81	307/17840	0.002723	0.0692955	0.0579851	Cxcl13/Fgf2/Hspb1/Il16/Prkd1/Smoc2	6
GO:1900024	regulation of substrate adhesion-dependent cell spreading	3/81	62/17840	0.00281238	0.0707457	0.0591986	Fbln1/Myoc/St6gal1	3
GO:2000146	negative regulation of cell motility	6/81	310/17840	0.00285721	0.0707457	0.0591986	Bcl2/Cxcl13/Dcn/Fbln1/Fgf2/Plcb1	6
GO:0051216	cartilage development	5/81	214/17840	0.00290167	0.0707457	0.0591986	Bmp6/Cytl1/Fgf2/Gpld1/Zbtb16	5
GO:2000134	negative regulation of G1/S transition of mitotic cell cycle	3/81	63/17840	0.00294341	0.0707457	0.0591986	Bcl2/Fhl1/Pkd2	3
GO:0010623	programmed cell death involved in cell development	2/81	18/17840	0.0029717	0.0707457	0.0591986	Bcl2/Fgf2	2
GO:0014041	regulation of neuron maturation	2/81	18/17840	0.0029717	0.0707457	0.0591986	Bcl2/Ret	2
GO:0021782	glial cell development	4/81	132/17840	0.00306885	0.0722813	0.0604836	Clu/Gsn/Myoc/Ntrk3	4
GO:0048639	positive regulation of developmental growth	5/81	219/17840	0.00320368	0.0731845	0.0612394	Bcl2/Fgf2/Map1b/Ntrk3/Plcb1	5
GO:0006879	cellular iron ion homeostasis	3/81	65/17840	0.00321663	0.0731845	0.0612394	Bmp6/Cp/Cubn	3
GO:0043280	positive regulation of cysteine-type endopeptidase activity involved in apoptotic process	4/81	134/17840	0.00323919	0.0731845	0.0612394	Alox12/Egln3/Gsn/Ret	4
GO:0051271	negative regulation of cellular component movement	6/81	318/17840	0.00323942	0.0731845	0.0612394	Bcl2/Cxcl13/Dcn/Fbln1/Fgf2/Plcb1	6
GO:1902176	negative regulation of oxidative stress-induced intrinsic apoptotic signaling pathway	2/81	19/17840	0.00331156	0.073318	0.061351	Hspb1/Hsph1	2
GO:2000846	regulation of corticosteroid hormone secretion	2/81	19/17840	0.00331156	0.073318	0.061351	Bmp6/Cry2	2
GO:0001658	branching involved in ureteric bud morphogenesis	3/81	66/17840	0.00335887	0.0736292	0.0616114	Bcl2/Fgf2/Pkd2	3
GO:0051651	maintenance of location in cell	5/81	223/17840	0.00346114	0.0751272	0.0628649	Fgf2/Gsn/Pkd2/Prkd1/Rit2	5
GO:0010976	positive regulation of neuron projection development	5/81	225/17840	0.00359532	0.0759114	0.0635212	Hspb1/Ntrk3/Prkd1/Ret/Rit2	5
GO:0010523	negative regulation of calcium ion transport into cytosol	2/81	20/17840	0.00366871	0.0759114	0.0635212	Bcl2/Pkd2	2
GO:0019048	modulation by virus of host process	2/81	20/17840	0.00366871	0.0759114	0.0635212	Fbln1/Ntrk3	2
GO:0033033	negative regulation of myeloid cell apoptotic process	2/81	20/17840	0.00366871	0.0759114	0.0635212	Bcl2/St6gal1	2
GO:0035930	corticosteroid hormone secretion	2/81	20/17840	0.00366871	0.0759114	0.0635212	Bmp6/Cry2	2
GO:0051495	positive regulation of cytoskeleton organization	5/81	229/17840	0.00387483	0.0788329	0.0659658	Gda/Gsn/Map1b/Myoc/Ntrk3	5
GO:0034329	cell junction assembly	7/81	441/17840	0.00388111	0.0788329	0.0659658	Bcl2/Clstn2/Map1b/Myoc/Ntrk3/Pkp1/Thbs2	7
GO:0002931	response to ischemia	3/81	70/17840	0.00396618	0.0798284	0.0667988	Bcl2/Casr/Hspb1	3
GO:0032332	positive regulation of chondrocyte differentiation	2/81	21/17840	0.00404299	0.0799212	0.0668765	Bmp6/Zbtb16	2
GO:0051593	response to folic acid	2/81	21/17840	0.00404299	0.0799212	0.0668765	Bcl2/Gsn	2
GO:0010810	regulation of cell-substrate adhesion	5/81	232/17840	0.00409446	0.0799576	0.0669069	Bcl2/Fbln1/Myoc/Smoc2/St6gal1	5
GO:0051235	maintenance of location	6/81	334/17840	0.00411706	0.0799576	0.0669069	Cry2/Fgf2/Gsn/Pkd2/Prkd1/Rit2	6
GO:0009612	response to mechanical stimulus	6/81	336/17840	0.00423803	0.080608	0.0674512	Bmp6/Dcn/Gsn/Hspb1/Map1b/Pkd2	6
GO:0031346	positive regulation of cell projection organization	7/81	449/17840	0.0042801	0.080608	0.0674512	Hspb1/Map1b/Ntrk3/Plce1/Prkd1/Ret/Rit2	7
GO:0032835	glomerulus development	3/81	72/17840	0.00429326	0.080608	0.0674512	Bcl2/Plce1/Ret	3
GO:0033135	regulation of peptidyl-serine phosphorylation	4/81	146/17840	0.00439831	0.080608	0.0674512	Bcl2/Ntrk3/Prkd1/Ret	4
GO:0045669	positive regulation of osteoblast differentiation	3/81	73/17840	0.00446275	0.080608	0.0674512	Bmp6/Fgf2/Prkd1	3
GO:0045664	regulation of neuron differentiation	5/81	238/17840	0.00456025	0.080608	0.0674512	Bcl2/Bmp6/Map1b/Ret/Rgs6	5
GO:0046434	organophosphate catabolic process	4/81	148/17840	0.00461538	0.080608	0.0674512	Gda/Mtmr7/Pde10a/Plcb1	4
GO:0060675	ureteric bud morphogenesis	3/81	74/17840	0.00463626	0.080608	0.0674512	Bcl2/Fgf2/Pkd2	3
GO:0046488	phosphatidylinositol metabolic process	4/81	149/17840	0.00472658	0.080608	0.0674512	Fgf2/Gpld1/Mtmr7/Plcb1	4
GO:0051591	response to cAMP	4/81	149/17840	0.00472658	0.080608	0.0674512	Bcl2/Pkd2/Plat/Serpina3n	4
GO:0018209	peptidyl-serine modification	6/81	344/17840	0.00474842	0.080608	0.0674512	Bcl2/Dcn/Ntrk3/Prkd1/Ret/Stk32b	6
GO:0010633	negative regulation of epithelial cell migration	3/81	75/17840	0.0048138	0.080608	0.0674512	Cxcl13/Dcn/Fgf2	3
GO:0072171	mesonephric tubule morphogenesis	3/81	75/17840	0.0048138	0.080608	0.0674512	Bcl2/Fgf2/Pkd2	3
GO:1903510	mucopolysaccharide metabolic process	3/81	75/17840	0.0048138	0.080608	0.0674512	Chst1/Dcn/Fgf2	3
GO:0017085	response to insecticide	2/81	23/17840	0.0048423	0.080608	0.0674512	Map1b/Sult1a1	2
GO:0033630	positive regulation of cell adhesion mediated by integrin	2/81	23/17840	0.0048423	0.080608	0.0674512	Cxcl13/Ret	2
GO:0034643	establishment of mitochondrion localization, microtubule-mediated	2/81	23/17840	0.0048423	0.080608	0.0674512	Agtpbp1/Map1b	2
GO:0047497	mitochondrion transport along microtubule	2/81	23/17840	0.0048423	0.080608	0.0674512	Agtpbp1/Map1b	2
GO:1900746	regulation of vascular endothelial growth factor signaling pathway	2/81	23/17840	0.0048423	0.080608	0.0674512	Dcn/Smoc2	2
GO:2001234	negative regulation of apoptotic signaling pathway	5/81	242/17840	0.00489104	0.0808117	0.0676216	Bcl2/Clu/Hspb1/Hsph1/Tmbim1	5
GO:2001056	positive regulation of cysteine-type endopeptidase activity	4/81	151/17840	0.00495435	0.0812514	0.0679896	Alox12/Egln3/Gsn/Ret	4
GO:0009100	glycoprotein metabolic process	6/81	349/17840	0.00508964	0.0828563	0.0693325	Bcl2/Cytl1/Dcn/Gfpt2/Plcb1/St6gal1	6
GO:0031334	positive regulation of protein-containing complex assembly	5/81	245/17840	0.00515009	0.0832285	0.069644	Clu/Cxcl13/Gda/Gsn/Map1b	5
GO:0051965	positive regulation of synapse assembly	3/81	78/17840	0.00537091	0.0861681	0.0721038	Clstn2/Ntrk3/Thbs2	3
GO:0030856	regulation of epithelial cell differentiation	4/81	157/17840	0.0056817	0.0883781	0.073953	Bmp6/Fgf2/Plcb1/Sult2b1	4
GO:0051923	sulfation	2/81	25/17840	0.00570825	0.0883781	0.073953	Sult1a1/Sult2b1	2
GO:1902547	regulation of cellular response to vascular endothelial growth factor stimulus	2/81	25/17840	0.00570825	0.0883781	0.073953	Dcn/Smoc2	2
GO:1990000	amyloid fibril formation	2/81	25/17840	0.00570825	0.0883781	0.073953	Clu/Gsn	2
GO:2000831	regulation of steroid hormone secretion	2/81	25/17840	0.00570825	0.0883781	0.073953	Bmp6/Cry2	2
GO:0044003	modulation by symbiont of host process	2/81	26/17840	0.00616582	0.0941456	0.0787792	Fbln1/Ntrk3	2
GO:0051654	establishment of mitochondrion localization	2/81	26/17840	0.00616582	0.0941456	0.0787792	Agtpbp1/Map1b	2
GO:0072078	nephron tubule morphogenesis	3/81	84/17840	0.00659753	0.0993245	0.0831128	Bcl2/Fgf2/Pkd2	3
GO:0006457	protein folding	4/81	164/17840	0.00661661	0.0993245	0.0831128	Clu/Fkbp5/Hspb1/Hsph1	4
GO:0035994	response to muscle stretch	2/81	27/17840	0.00663958	0.0993245	0.0831128	Gsn/Hspb1	2
GO:0045861	negative regulation of proteolysis	6/81	371/17840	0.00680882	0.100616	0.0841936	LOC297568/Mug1/Mug2/Plat/Serpina1/Serpina3n	6
GO:0072088	nephron epithelium morphogenesis	3/81	85/17840	0.00681681	0.100616	0.0841936	Bcl2/Fgf2/Pkd2	3
GO:0018904	ether metabolic process	2/81	28/17840	0.00712938	0.102496	0.085767	Alox12/Ephx1	2
GO:0035929	steroid hormone secretion	2/81	28/17840	0.00712938	0.102496	0.085767	Bmp6/Cry2	2
GO:0060390	regulation of SMAD protein signal transduction	2/81	28/17840	0.00712938	0.102496	0.085767	Bmp6/Cilp	2
GO:1902175	regulation of oxidative stress-induced intrinsic apoptotic signaling pathway	2/81	28/17840	0.00712938	0.102496	0.085767	Hspb1/Hsph1	2
GO:1901988	negative regulation of cell cycle phase transition	4/81	168/17840	0.00719411	0.10276	0.0859873	Bcl2/Fhl1/Pkd2/Susd2	4
GO:0055072	iron ion homeostasis	3/81	87/17840	0.00726827	0.103154	0.0863169	Bmp6/Cp/Cubn	3
GO:1902904	negative regulation of supramolecular fiber organization	4/81	169/17840	0.00734352	0.103558	0.086655	Clu/Gsn/Map1b/Myoc	4
GO:0072028	nephron morphogenesis	3/81	88/17840	0.0075005	0.105102	0.0879472	Bcl2/Fgf2/Pkd2	3
GO:0010951	negative regulation of endopeptidase activity	5/81	269/17840	0.00758381	0.105601	0.0883648	LOC297568/Mug1/Mug2/Serpina1/Serpina3n	5
GO:0031331	positive regulation of cellular catabolic process	6/81	381/17840	0.00771599	0.106397	0.0890309	Agtpbp1/Clu/Dcn/Gpld1/Hspb8/Prkd1	6
GO:0061333	renal tubule morphogenesis	3/81	89/17840	0.00773708	0.106397	0.0890309	Bcl2/Fgf2/Pkd2	3
GO:1903034	regulation of response to wounding	4/81	172/17840	0.00780402	0.106655	0.0892467	Alox12/Fgf2/Ntrk3/Smoc2	4
GO:0060402	calcium ion transport into cytosol	4/81	173/17840	0.00796165	0.108142	0.0904908	Bcl2/Fgf2/Pkd2/Prkd1	4
GO:0010466	negative regulation of peptidase activity	5/81	274/17840	0.00817693	0.110389	0.092371	LOC297568/Mug1/Mug2/Serpina1/Serpina3n	5
GO:0010950	positive regulation of endopeptidase activity	4/81	176/17840	0.00844707	0.111987	0.0937084	Alox12/Egln3/Gsn/Ret	4
GO:0045766	positive regulation of angiogenesis	4/81	176/17840	0.00844707	0.111987	0.0937084	Fgf2/Hspb1/Prkd1/Smoc2	4
GO:1904018	positive regulation of vasculature development	4/81	176/17840	0.00844707	0.111987	0.0937084	Fgf2/Hspb1/Prkd1/Smoc2	4
GO:0022011	myelination in peripheral nervous system	2/81	31/17840	0.00869351	0.11389	0.095301	Myoc/Ntrk3	2
GO:0032292	peripheral nervous system axon ensheathment	2/81	31/17840	0.00869351	0.11389	0.095301	Myoc/Ntrk3	2
GO:0051896	regulation of protein kinase B signaling	4/81	178/17840	0.00878125	0.114087	0.0954659	Fgf2/Myoc/Ntrk3/Ret	4
GO:0060562	epithelial tube morphogenesis	6/81	392/17840	0.00881161	0.114087	0.0954659	Alox12/Bcl2/Casr/Fgf2/Pkd2/Ret	6
GO:0032147	activation of protein kinase activity	5/81	280/17840	0.00893041	0.114144	0.0955135	Fgf2/Gprc5a/Ntrk3/Plce1/Ret	5
GO:0030203	glycosaminoglycan metabolic process	3/81	94/17840	0.00898599	0.114144	0.0955135	Chst1/Dcn/Fgf2	3
GO:0045185	maintenance of protein location	3/81	94/17840	0.00898599	0.114144	0.0955135	Gsn/Pkd2/Rit2	3
GO:0019221	cytokine-mediated signaling pathway	6/81	394/17840	0.00902223	0.114144	0.0955135	Cntfr/Cxcl13/Gpr75/Il16/Il17rb/Plcb1	6
GO:2001242	regulation of intrinsic apoptotic signaling pathway	4/81	180/17840	0.00912397	0.114775	0.0960418	Bcl2/Clu/Hspb1/Hsph1	4
GO:0061036	positive regulation of cartilage development	2/81	32/17840	0.00924596	0.115653	0.096776	Bmp6/Zbtb16	2
GO:0000082	G1/S transition of mitotic cell cycle	4/81	183/17840	0.00965426	0.119382	0.0998966	Bcl2/Fhl1/Pkd2/Plcb1	4
GO:2001233	regulation of apoptotic signaling pathway	6/81	400/17840	0.00967579	0.119382	0.0998966	Bcl2/Clu/Hspb1/Hsph1/Ret/Tmbim1	6
GO:0001938	positive regulation of endothelial cell proliferation	3/81	97/17840	0.00978873	0.119382	0.0998966	Bmp6/Fgf2/Prkd1	3
GO:0031116	positive regulation of microtubule polymerization	2/81	33/17840	0.0098137	0.119382	0.0998966	Gda/Map1b	2
GO:0050654	chondroitin sulfate proteoglycan metabolic process	2/81	33/17840	0.0098137	0.119382	0.0998966	Cytl1/Dcn	2
GO:0009101	glycoprotein biosynthetic process	5/81	287/17840	0.00986876	0.119396	0.099908	Bcl2/Cytl1/Gfpt2/Plcb1/St6gal1	5
GO:0070542	response to fatty acid	3/81	98/17840	0.0100653	0.121112	0.101344	Hspb1/Plat/Plcb1	3
GO:0090287	regulation of cellular response to growth factor stimulus	5/81	290/17840	0.010291	0.123156	0.103054	Chrdl2/Cxcl13/Dcn/Fgf2/Smoc2	5
GO:0001656	metanephros development	3/81	99/17840	0.0103464	0.123156	0.103054	Bcl2/Pkd2/Ret	3
GO:0051924	regulation of calcium ion transport	5/81	292/17840	0.0105792	0.12462	0.10428	Bcl2/Casr/Il16/Pkd2/Prkd1	5
GO:0048754	branching morphogenesis of an epithelial tube	4/81	188/17840	0.010582	0.12462	0.10428	Bcl2/Casr/Fgf2/Pkd2	4
GO:0030336	negative regulation of cell migration	5/81	294/17840	0.010873	0.127369	0.10658	Bcl2/Cxcl13/Dcn/Fgf2/Plcb1	5
GO:0014044	Schwann cell development	2/81	35/17840	0.0109945	0.128115	0.107204	Myoc/Ntrk3	2
GO:0062197	cellular response to chemical stress	6/81	412/17840	0.0110835	0.128476	0.107506	Bcl2/Hspb1/Hsph1/Pkd2/Prkd1/Wnt16	6
GO:0007565	female pregnancy	5/81	296/17840	0.0111723	0.128831	0.107803	Cp/Fbln1/Hspb1/Mug1/Slc38a1	5
GO:0046683	response to organophosphorus	4/81	192/17840	0.0113644	0.130367	0.109089	Bcl2/Pkd2/Plat/Serpina3n	4
GO:0033032	regulation of myeloid cell apoptotic process	2/81	36/17840	0.0116072	0.132171	0.110598	Bcl2/St6gal1	2
GO:0007162	negative regulation of cell adhesion	5/81	300/17840	0.0117878	0.132171	0.110598	Alox12/Bmp6/Fbln1/Hspb1/Myoc	5
GO:0046916	cellular transition metal ion homeostasis	3/81	104/17840	0.0118201	0.132171	0.110598	Bmp6/Cp/Cubn	3
GO:0072080	nephron tubule development	3/81	104/17840	0.0118201	0.132171	0.110598	Bcl2/Fgf2/Pkd2	3
GO:0090288	negative regulation of cellular response to growth factor stimulus	3/81	104/17840	0.0118201	0.132171	0.110598	Chrdl2/Cxcl13/Dcn	3
GO:0007416	synapse assembly	4/81	195/17840	0.0119751	0.132565	0.110927	Clstn2/Map1b/Ntrk3/Thbs2	4
GO:0060401	cytosolic calcium ion transport	4/81	195/17840	0.0119751	0.132565	0.110927	Bcl2/Fgf2/Pkd2/Prkd1	4
GO:0036473	cell death in response to oxidative stress	3/81	105/17840	0.0121286	0.133596	0.11179	Bcl2/Hspb1/Hsph1	3
GO:0070306	lens fiber cell differentiation	2/81	37/17840	0.0122347	0.134097	0.11221	Fgf2/Ntrk3	2
GO:0010959	regulation of metal ion transport	5/81	304/17840	0.0124261	0.135029	0.11299	Bcl2/Casr/Il16/Pkd2/Prkd1	5
GO:0060993	kidney morphogenesis	3/81	106/17840	0.0124417	0.135029	0.11299	Bcl2/Fgf2/Pkd2	3
GO:0071902	positive regulation of protein serine/threonine kinase activity	5/81	306/17840	0.0127539	0.137742	0.115259	Fgf2/Ntrk3/Pkd2/Plce1/Ret	5
GO:0031112	positive regulation of microtubule polymerization or depolymerization	2/81	38/17840	0.0128767	0.138393	0.115805	Gda/Map1b	2
GO:1901987	regulation of cell cycle phase transition	5/81	308/17840	0.0130875	0.139979	0.117132	Bcl2/Fhl1/Pkd2/Plcb1/Susd2	5
GO:0045927	positive regulation of growth	5/81	309/17840	0.0132565	0.141105	0.118074	Bcl2/Fgf2/Map1b/Ntrk3/Plcb1	5
GO:0009154	purine ribonucleotide catabolic process	2/81	39/17840	0.0135331	0.142002	0.118824	Gda/Pde10a	2
GO:1903429	regulation of cell maturation	2/81	39/17840	0.0135331	0.142002	0.118824	Bcl2/Ret	2
GO:1905332	positive regulation of morphogenesis of an epithelium	2/81	39/17840	0.0135331	0.142002	0.118824	Alox12/Fgf2	2
GO:0034446	substrate adhesion-dependent cell spreading	3/81	110/17840	0.0137404	0.142823	0.119511	Fbln1/Myoc/St6gal1	3
GO:0061326	renal tubule development	3/81	110/17840	0.0137404	0.142823	0.119511	Bcl2/Fgf2/Pkd2	3
GO:0048009	insulin-like growth factor receptor signaling pathway	2/81	40/17840	0.0142039	0.14695	0.122965	Cilp/Plcb1	2
GO:0006022	aminoglycan metabolic process	3/81	112/17840	0.0144176	0.148468	0.124235	Chst1/Dcn/Fgf2	3
GO:0018105	peptidyl-serine phosphorylation	5/81	318/17840	0.0148445	0.150519	0.125951	Bcl2/Ntrk3/Prkd1/Ret/Stk32b	5
GO:0032735	positive regulation of interleukin-12 production	2/81	41/17840	0.0148887	0.150519	0.125951	Il16/Plcb1	2
GO:0033028	myeloid cell apoptotic process	2/81	41/17840	0.0148887	0.150519	0.125951	Bcl2/St6gal1	2
GO:0045601	regulation of endothelial cell differentiation	2/81	41/17840	0.0148887	0.150519	0.125951	Bmp6/Plcb1	2
GO:0038127	ERBB signaling pathway	3/81	114/17840	0.0151135	0.152097	0.127272	Gprc5a/Myoc/Plce1	3
GO:1902905	positive regulation of supramolecular fiber organization	4/81	210/17840	0.0153443	0.153721	0.12863	Gda/Gsn/Map1b/Myoc	4
GO:0006195	purine nucleotide catabolic process	2/81	42/17840	0.0155876	0.154071	0.128923	Gda/Pde10a	2
GO:0072210	metanephric nephron development	2/81	42/17840	0.0155876	0.154071	0.128923	Pkd2/Ret	2
GO:0043491	protein kinase B signaling	4/81	211/17840	0.015588	0.154071	0.128923	Fgf2/Myoc/Ntrk3/Ret	4
GO:0010522	regulation of calcium ion transport into cytosol	3/81	116/17840	0.0158282	0.154436	0.129229	Bcl2/Pkd2/Prkd1	3
GO:0045666	positive regulation of neuron differentiation	3/81	116/17840	0.0158282	0.154436	0.129229	Bmp6/Map1b/Rgs6	3
GO:0071326	cellular response to monosaccharide stimulus	4/81	212/17840	0.0158342	0.154436	0.129229	Bcl2/Casr/Gpld1/Plcb1	4
GO:0031099	regeneration	5/81	324/17840	0.0159715	0.155092	0.129778	Bcl2/Gsn/Map1b/Ntrk3/Vcan	5
GO:0006816	calcium ion transport	6/81	448/17840	0.0161731	0.156363	0.130842	Bcl2/Casr/Fgf2/Il16/Pkd2/Prkd1	6
GO:0009896	positive regulation of catabolic process	6/81	450/17840	0.0164963	0.158795	0.132877	Agtpbp1/Clu/Dcn/Gpld1/Hspb8/Prkd1	6
GO:0044344	cellular response to fibroblast growth factor stimulus	3/81	119/17840	0.0169354	0.161792	0.135384	Cxcl13/Fgf2/Smoc2	3
GO:0014037	Schwann cell differentiation	2/81	44/17840	0.0170268	0.161792	0.135384	Myoc/Ntrk3	2
GO:0048010	vascular endothelial growth factor receptor signaling pathway	2/81	44/17840	0.0170268	0.161792	0.135384	Hspb1/Prkd1	2
GO:0045785	positive regulation of cell adhesion	6/81	454/17840	0.0171563	0.162325	0.13583	Cxcl13/Fbln1/Myoc/Ret/Smoc2/Zbtb16	6
GO:0044706	multi-multicellular organism process	5/81	331/17840	0.0173571	0.162887	0.1363	Cp/Fbln1/Hspb1/Mug1/Slc38a1	5
GO:0043406	positive regulation of MAP kinase activity	4/81	218/17840	0.0173628	0.162887	0.1363	Fgf2/Ntrk3/Plce1/Ret	4
GO:0001654	eye development	6/81	456/17840	0.017493	0.162985	0.136383	Agtpbp1/Bcl2/Bmp6/Fgf2/Ntrk3/Ret	6
GO:0051963	regulation of synapse assembly	3/81	121/17840	0.0176972	0.162985	0.136383	Clstn2/Ntrk3/Thbs2	3
GO:0071385	cellular response to glucocorticoid stimulus	3/81	121/17840	0.0176972	0.162985	0.136383	Ephx1/Plat/Serpina3n	3
GO:0010559	regulation of glycoprotein biosynthetic process	2/81	45/17840	0.0177669	0.162985	0.136383	Bcl2/Plcb1	2
GO:0043281	regulation of cysteine-type endopeptidase activity involved in apoptotic process	4/81	220/17840	0.0178921	0.162985	0.136383	Alox12/Egln3/Gsn/Ret	4
GO:0150063	visual system development	6/81	459/17840	0.0180066	0.162985	0.136383	Agtpbp1/Bcl2/Bmp6/Fgf2/Ntrk3/Ret	6
GO:0010508	positive regulation of autophagy	3/81	122/17840	0.0180851	0.162985	0.136383	Dcn/Hspb8/Prkd1	3
GO:0051897	positive regulation of protein kinase B signaling	3/81	122/17840	0.0180851	0.162985	0.136383	Fgf2/Myoc/Ret	3
GO:0017038	protein import	4/81	221/17840	0.0181606	0.162985	0.136383	Clu/Cry2/Cubn/Prkd1	4
GO:0051346	negative regulation of hydrolase activity	6/81	461/17840	0.0183548	0.162985	0.136383	Cry2/LOC297568/Mug1/Mug2/Serpina1/Serpina3n	6
GO:1901888	regulation of cell junction assembly	4/81	222/17840	0.0184315	0.162985	0.136383	Clstn2/Myoc/Ntrk3/Thbs2	4
GO:0072009	nephron epithelium development	3/81	123/17840	0.0184778	0.162985	0.136383	Bcl2/Fgf2/Pkd2	3
GO:0001649	osteoblast differentiation	4/81	223/17840	0.0187049	0.162985	0.136383	Bmp6/Fgf2/Myoc/Prkd1	4
GO:0010769	regulation of cell morphogenesis involved in differentiation	3/81	124/17840	0.0188752	0.162985	0.136383	Fbln1/Myoc/St6gal1	3
GO:0051209	release of sequestered calcium ion into cytosol	3/81	124/17840	0.0188752	0.162985	0.136383	Fgf2/Pkd2/Prkd1	3
GO:0048880	sensory system development	6/81	464/17840	0.0188856	0.162985	0.136383	Agtpbp1/Bcl2/Bmp6/Fgf2/Ntrk3/Ret	6
GO:0097305	response to alcohol	6/81	464/17840	0.0188856	0.162985	0.136383	Bcl2/Gpld1/Gsn/Ntrk3/Serpina1/St6gal1	6
GO:0014074	response to purine-containing compound	4/81	225/17840	0.0192593	0.162985	0.136383	Bcl2/Pkd2/Plat/Serpina3n	4
GO:0061138	morphogenesis of a branching epithelium	4/81	225/17840	0.0192593	0.162985	0.136383	Bcl2/Casr/Fgf2/Pkd2	4
GO:0000187	activation of MAPK activity	3/81	125/17840	0.0192774	0.162985	0.136383	Ntrk3/Plce1/Ret	3
GO:0051283	negative regulation of sequestering of calcium ion	3/81	125/17840	0.0192774	0.162985	0.136383	Fgf2/Pkd2/Prkd1	3
GO:0009261	ribonucleotide catabolic process	2/81	47/17840	0.0192873	0.162985	0.136383	Gda/Pde10a	2
GO:0046460	neutral lipid biosynthetic process	2/81	47/17840	0.0192873	0.162985	0.136383	Gpld1/Plce1	2
GO:0046463	acylglycerol biosynthetic process	2/81	47/17840	0.0192873	0.162985	0.136383	Gpld1/Plce1	2
GO:0051412	response to corticosterone	2/81	47/17840	0.0192873	0.162985	0.136383	Bcl2/Ntrk3	2
GO:0072523	purine-containing compound catabolic process	2/81	47/17840	0.0192873	0.162985	0.136383	Gda/Pde10a	2
GO:0034599	cellular response to oxidative stress	5/81	341/17840	0.0194719	0.163872	0.137125	Bcl2/Hspb1/Hsph1/Prkd1/Wnt16	5
GO:0071322	cellular response to carbohydrate stimulus	4/81	226/17840	0.0195403	0.163872	0.137125	Bcl2/Casr/Gpld1/Plcb1	4
GO:0044282	small molecule catabolic process	5/81	342/17840	0.0196923	0.164524	0.13767	Adhfe1/Cubn/Gda/Mtmr7/Sult1a1	5
GO:0043616	keratinocyte proliferation	2/81	48/17840	0.0200674	0.166016	0.138919	Prkd1/Wnt16	2
GO:0045429	positive regulation of nitric oxide biosynthetic process	2/81	48/17840	0.0200674	0.166016	0.138919	Clu/Pkd2	2
GO:0051282	regulation of sequestering of calcium ion	3/81	127/17840	0.0200959	0.166016	0.138919	Fgf2/Pkd2/Prkd1	3
GO:0071900	regulation of protein serine/threonine kinase activity	6/81	473/17840	0.0205414	0.169066	0.141471	Fgf2/Hspb1/Ntrk3/Pkd2/Plce1/Ret	6
GO:1901617	organic hydroxy compound biosynthetic process	4/81	230/17840	0.0206898	0.169656	0.141965	Alox12/Bmp6/Ephx1/Fgf2	4
GO:0033628	regulation of cell adhesion mediated by integrin	2/81	49/17840	0.0208605	0.169768	0.142058	Cxcl13/Ret	2
GO:0051208	sequestering of calcium ion	3/81	129/17840	0.0209334	0.169768	0.142058	Fgf2/Pkd2/Prkd1	3
GO:0061041	regulation of wound healing	3/81	129/17840	0.0209334	0.169768	0.142058	Alox12/Fgf2/Smoc2	3
GO:0002526	acute inflammatory response	3/81	130/17840	0.0213593	0.17132	0.143357	Aoc3/Mug1/Serpina1	3
GO:0055076	transition metal ion homeostasis	3/81	130/17840	0.0213593	0.17132	0.143357	Bmp6/Cp/Cubn	3
GO:0042391	regulation of membrane potential	6/81	478/17840	0.0215029	0.17132	0.143357	Alox12/Bcl2/Dcn/Fhl1/Myoc/Ntrk3	6
GO:0010948	negative regulation of cell cycle process	4/81	233/17840	0.0215787	0.17132	0.143357	Bcl2/Fhl1/Pkd2/Susd2	4
GO:1903018	regulation of glycoprotein metabolic process	2/81	50/17840	0.0216665	0.17132	0.143357	Bcl2/Plcb1	2
GO:1904407	positive regulation of nitric oxide metabolic process	2/81	50/17840	0.0216665	0.17132	0.143357	Clu/Pkd2	2
GO:2001239	regulation of extrinsic apoptotic signaling pathway in absence of ligand	2/81	50/17840	0.0216665	0.17132	0.143357	Bcl2/Ret	2
GO:0071384	cellular response to corticosteroid stimulus	3/81	131/17840	0.0217899	0.171683	0.143661	Ephx1/Plat/Serpina3n	3
GO:0030278	regulation of ossification	3/81	132/17840	0.0222253	0.173276	0.144994	Bcl2/Bmp6/Zbtb16	3
GO:0120254	olefinic compound metabolic process	3/81	132/17840	0.0222253	0.173276	0.144994	Alox12/Bmp6/Ephx1	3
GO:0008089	anterograde axonal transport	2/81	51/17840	0.0224853	0.173276	0.144994	Agtpbp1/Hspb1	2
GO:0046688	response to copper ion	2/81	51/17840	0.0224853	0.173276	0.144994	Bcl2/Cp	2
GO:0051646	mitochondrion localization	2/81	51/17840	0.0224853	0.173276	0.144994	Agtpbp1/Map1b	2
GO:0071398	cellular response to fatty acid	2/81	51/17840	0.0224853	0.173276	0.144994	Hspb1/Plcb1	2
GO:0008277	regulation of G protein-coupled receptor signaling pathway	3/81	133/17840	0.0226654	0.173276	0.144994	Gprasp1/Plcb1/Plce1	3
GO:0032273	positive regulation of protein polymerization	3/81	133/17840	0.0226654	0.173276	0.144994	Gda/Gsn/Map1b	3
GO:0016311	dephosphorylation	6/81	484/17840	0.0226965	0.173276	0.144994	Bcl2/Cilp/Cry2/Gpld1/Mtmr7/Ppp1r3c	6
GO:0007204	positive regulation of cytosolic calcium ion concentration	5/81	356/17840	0.0229521	0.174625	0.146123	Bcl2/Cxcl13/Fgf2/Pkd2/Prkd1	5
GO:0032330	regulation of chondrocyte differentiation	2/81	52/17840	0.0233169	0.176793	0.147937	Bmp6/Zbtb16	2
GO:0048709	oligodendrocyte differentiation	3/81	135/17840	0.0235599	0.17742	0.148462	Bcl2/Clu/Gsn	3
GO:0050729	positive regulation of inflammatory response	3/81	135/17840	0.0235599	0.17742	0.148462	Aoc3/Il16/Il17rb	3
GO:0009743	response to carbohydrate	5/81	360/17840	0.0239441	0.179504	0.150205	Bcl2/Casr/Gpld1/Map1b/Plcb1	5
GO:0006953	acute-phase response	2/81	53/17840	0.0241609	0.179504	0.150205	Mug1/Serpina1	2
GO:0031018	endocrine pancreas development	2/81	53/17840	0.0241609	0.179504	0.150205	Bmp6/Clu	2
GO:0090279	regulation of calcium ion import	2/81	53/17840	0.0241609	0.179504	0.150205	Casr/Pkd2	2
GO:0003158	endothelium development	3/81	137/17840	0.0244734	0.181218	0.151639	Alox12/Bmp6/Plcb1	3
GO:0014003	oligodendrocyte development	2/81	54/17840	0.0250173	0.182945	0.153085	Clu/Gsn	2
GO:0046164	alcohol catabolic process	2/81	54/17840	0.0250173	0.182945	0.153085	Mtmr7/Sult1a1	2
GO:0001763	morphogenesis of a branching structure	4/81	244/17840	0.0250372	0.182945	0.153085	Bcl2/Casr/Fgf2/Pkd2	4
GO:0051403	stress-activated MAPK cascade	4/81	244/17840	0.0250372	0.182945	0.153085	Casr/Hsph1/Plcb1/Wnt16	4
GO:2000116	regulation of cysteine-type endopeptidase activity	4/81	245/17840	0.0253673	0.184747	0.154593	Alox12/Egln3/Gsn/Ret	4
GO:0001936	regulation of endothelial cell proliferation	3/81	140/17840	0.0258793	0.185345	0.155093	Bmp6/Fgf2/Prkd1	3
GO:0002042	cell migration involved in sprouting angiogenesis	2/81	55/17840	0.0258861	0.185345	0.155093	Fgf2/Gpld1	2
GO:0014888	striated muscle adaptation	2/81	55/17840	0.0258861	0.185345	0.155093	Gsn/Myoc	2
GO:0044060	regulation of endocrine process	2/81	55/17840	0.0258861	0.185345	0.155093	Bmp6/Cry2	2
GO:1903202	negative regulation of oxidative stress-induced cell death	2/81	55/17840	0.0258861	0.185345	0.155093	Hspb1/Hsph1	2
GO:0031589	cell-substrate adhesion	5/81	368/17840	0.0260106	0.185345	0.155093	Bcl2/Fbln1/Myoc/Smoc2/St6gal1	5
GO:0071248	cellular response to metal ion	4/81	247/17840	0.0260353	0.185345	0.155093	Bmp6/Gpld1/Gsn/Pkd2	4
GO:0045773	positive regulation of axon extension	2/81	56/17840	0.026767	0.189249	0.15836	Map1b/Ntrk3	2
GO:0010811	positive regulation of cell-substrate adhesion	3/81	142/17840	0.0268402	0.189249	0.15836	Fbln1/Myoc/Smoc2	3
GO:0046165	alcohol biosynthetic process	3/81	142/17840	0.0268402	0.189249	0.15836	Bmp6/Ephx1/Fgf2	3
GO:0010506	regulation of autophagy	4/81	251/17840	0.0274031	0.192576	0.161143	Bcl2/Dcn/Hspb8/Prkd1	4
GO:0018208	peptidyl-proline modification	2/81	57/17840	0.0276599	0.192576	0.161143	Egln3/Fkbp5	2
GO:0031113	regulation of microtubule polymerization	2/81	57/17840	0.0276599	0.192576	0.161143	Gda/Map1b	2
GO:0043900	regulation of multi-organism process	2/81	57/17840	0.0276599	0.192576	0.161143	Bmp6/Plcb1	2
GO:0014823	response to activity	3/81	144/17840	0.0278202	0.193084	0.161569	Bmp6/Cry2/Sult1a1	3
GO:0010720	positive regulation of cell development	5/81	378/17840	0.0287508	0.198771	0.166327	Bcl2/Map1b/Myoc/Ntrk3/Ret	5
GO:1901136	carbohydrate derivative catabolic process	3/81	146/17840	0.028819	0.198771	0.166327	Fgf2/Gda/Pde10a	3
GO:0033619	membrane protein proteolysis	2/81	59/17840	0.0294814	0.202707	0.169621	Gpld1/Ret	2
GO:0018108	peptidyl-tyrosine phosphorylation	5/81	381/17840	0.0296073	0.202943	0.169819	Bmp6/Gprc5a/Hsph1/Ntrk3/Ret	5
GO:0046486	glycerolipid metabolic process	5/81	382/17840	0.0298964	0.20368	0.170436	Fgf2/Gpld1/Mtmr7/Plcb1/Plce1	5
GO:0001889	liver development	4/81	258/17840	0.0298989	0.20368	0.170436	Bcl2/Cp/Ephx1/Pkd2	4
GO:0031098	stress-activated protein kinase signaling cascade	4/81	259/17840	0.0302661	0.203862	0.170588	Casr/Hsph1/Plcb1/Wnt16	4
GO:0045667	regulation of osteoblast differentiation	3/81	149/17840	0.0303528	0.203862	0.170588	Bmp6/Fgf2/Prkd1	3
GO:0097553	calcium ion transmembrane import into cytosol	3/81	149/17840	0.0303528	0.203862	0.170588	Fgf2/Pkd2/Prkd1	3
GO:0002067	glandular epithelial cell differentiation	2/81	60/17840	0.0304096	0.203862	0.170588	Bmp6/Fgf2	2
GO:0006487	protein N-linked glycosylation	2/81	60/17840	0.0304096	0.203862	0.170588	Gfpt2/St6gal1	2
GO:0018212	peptidyl-tyrosine modification	5/81	384/17840	0.0304799	0.203862	0.170588	Bmp6/Gprc5a/Hsph1/Ntrk3/Ret	5
GO:1902903	regulation of supramolecular fiber organization	5/81	385/17840	0.0307744	0.203862	0.170588	Clu/Gda/Gsn/Map1b/Myoc	5
GO:0061008	hepaticobiliary system development	4/81	261/17840	0.0310085	0.203862	0.170588	Bcl2/Cp/Ephx1/Pkd2	4
GO:0016239	positive regulation of macroautophagy	2/81	61/17840	0.0313495	0.203862	0.170588	Dcn/Hspb8	2
GO:0032615	interleukin-12 production	2/81	61/17840	0.0313495	0.203862	0.170588	Il16/Plcb1	2
GO:0032655	regulation of interleukin-12 production	2/81	61/17840	0.0313495	0.203862	0.170588	Il16/Plcb1	2
GO:0032732	positive regulation of interleukin-1 production	2/81	61/17840	0.0313495	0.203862	0.170588	Hspb1/Il16	2
GO:0045778	positive regulation of ossification	2/81	61/17840	0.0313495	0.203862	0.170588	Bmp6/Zbtb16	2
GO:0071383	cellular response to steroid hormone stimulus	4/81	262/17840	0.0313838	0.203862	0.170588	Cry2/Ephx1/Plat/Serpina3n	4
GO:0032526	response to retinoic acid	3/81	151/17840	0.0313988	0.203862	0.170588	Bmp6/Ntrk3/Ret	3
GO:1901991	negative regulation of mitotic cell cycle phase transition	3/81	151/17840	0.0313988	0.203862	0.170588	Bcl2/Fhl1/Pkd2	3
GO:0045471	response to ethanol	4/81	264/17840	0.0321423	0.207286	0.173453	Bcl2/Gsn/Ntrk3/St6gal1	4
GO:0010656	negative regulation of muscle cell apoptotic process	2/81	62/17840	0.0323007	0.207286	0.173453	Alox12/Bcl2	2
GO:0010812	negative regulation of cell-substrate adhesion	2/81	62/17840	0.0323007	0.207286	0.173453	Fbln1/Myoc	2
GO:0050922	negative regulation of chemotaxis	2/81	62/17840	0.0323007	0.207286	0.173453	Cxcl13/St6gal1	2
GO:0009166	nucleotide catabolic process	2/81	63/17840	0.0332632	0.212233	0.177592	Gda/Pde10a	2
GO:0032507	maintenance of protein location in cell	2/81	63/17840	0.0332632	0.212233	0.177592	Gsn/Rit2	2
GO:1901214	regulation of neuron death	5/81	396/17840	0.0341323	0.217152	0.181709	Bcl2/Clu/Cntfr/Egln3/Gpr75	5
GO:1903428	positive regulation of reactive oxygen species biosynthetic process	2/81	64/17840	0.0342369	0.217194	0.181743	Clu/Pkd2	2
GO:0001935	endothelial cell proliferation	3/81	158/17840	0.0352079	0.22193	0.185707	Bmp6/Fgf2/Prkd1	3
GO:0098930	axonal transport	2/81	65/17840	0.0352217	0.22193	0.185707	Agtpbp1/Hspb1	2
GO:1901990	regulation of mitotic cell cycle phase transition	4/81	272/17840	0.0352843	0.22193	0.185707	Bcl2/Fhl1/Pkd2/Plcb1	4
GO:0046173	polyol biosynthetic process	2/81	66/17840	0.0362174	0.226275	0.189343	Ephx1/Fgf2	2
GO:0060986	endocrine hormone secretion	2/81	66/17840	0.0362174	0.226275	0.189343	Bmp6/Cry2	2
GO:0010970	transport along microtubule	3/81	160/17840	0.0363383	0.226275	0.189343	Agtpbp1/Hspb1/Map1b	3
GO:0048638	regulation of developmental growth	5/81	403/17840	0.0363839	0.226275	0.189343	Bcl2/Fgf2/Map1b/Ntrk3/Plcb1	5
GO:0051701	biological process involved in interaction with host	3/81	161/17840	0.0369105	0.228907	0.191545	Fbln1/Gsn/Ntrk3	3
GO:0051480	regulation of cytosolic calcium ion concentration	5/81	405/17840	0.0370438	0.229092	0.1917	Bcl2/Cxcl13/Fgf2/Pkd2/Prkd1	5
GO:0019369	arachidonic acid metabolic process	2/81	67/17840	0.037224	0.229565	0.192095	Alox12/Ephx1	2
GO:0070527	platelet aggregation	2/81	68/17840	0.0382412	0.235183	0.196797	Alox12/Hspb1	2
GO:0045165	cell fate commitment	4/81	281/17840	0.0390257	0.238851	0.199866	Bcl2/Fgf2/Ntrk3/Wnt16	4
GO:0017144	drug metabolic process	2/81	69/17840	0.039269	0.238851	0.199866	Fmo3/Sult1a1	2
GO:0046503	glycerolipid catabolic process	2/81	69/17840	0.039269	0.238851	0.199866	Gpld1/Plcb1	2
GO:0048857	neural nucleus development	2/81	69/17840	0.039269	0.238851	0.199866	Bcl2/Fgf2	2
GO:0006650	glycerophospholipid metabolic process	4/81	284/17840	0.0403216	0.239954	0.200789	Fgf2/Gpld1/Mtmr7/Plcb1	4
GO:0051494	negative regulation of cytoskeleton organization	3/81	167/17840	0.0404407	0.239954	0.200789	Gsn/Map1b/Myoc	3
GO:2001236	regulation of extrinsic apoptotic signaling pathway	3/81	167/17840	0.0404407	0.239954	0.200789	Bcl2/Ret/Tmbim1	3
GO:0035270	endocrine system development	3/81	168/17840	0.0410451	0.239954	0.200789	Bmp6/Clu/Fgf2	3
GO:0061035	regulation of cartilage development	2/81	71/17840	0.041356	0.239954	0.200789	Bmp6/Zbtb16	2
GO:0061045	negative regulation of wound healing	2/81	71/17840	0.041356	0.239954	0.200789	Alox12/Fgf2	2
GO:1905330	regulation of morphogenesis of an epithelium	2/81	71/17840	0.041356	0.239954	0.200789	Alox12/Fgf2	2
GO:0050792	regulation of viral process	3/81	169/17840	0.0416542	0.239954	0.200789	Bcl2/Fbln1/Gsn	3
GO:0045834	positive regulation of lipid metabolic process	3/81	170/17840	0.0422678	0.239954	0.200789	Bmp6/Fgf2/Gpld1	3
GO:0009064	glutamine family amino acid metabolic process	2/81	72/17840	0.042415	0.239954	0.200789	Adhfe1/Gfpt2	2
GO:0019439	aromatic compound catabolic process	5/81	421/17840	0.0425892	0.239954	0.200789	Cubn/Ephx1/Gda/Pde10a/Pkp1	5
GO:0060485	mesenchyme development	4/81	290/17840	0.0429867	0.239954	0.200789	Bcl2/Pkd2/Ret/Wnt16	4
GO:0033627	cell adhesion mediated by integrin	2/81	73/17840	0.0434841	0.239954	0.200789	Cxcl13/Ret	2
GO:0045428	regulation of nitric oxide biosynthetic process	2/81	73/17840	0.0434841	0.239954	0.200789	Clu/Pkd2	2
GO:0042552	myelination	3/81	173/17840	0.0441361	0.239954	0.200789	Clu/Myoc/Ntrk3	3
GO:0005981	regulation of glycogen catabolic process	1/81	10/17840	0.0444981	0.239954	0.200789	Ppp1r3c	1
GO:0010764	negative regulation of fibroblast migration	1/81	10/17840	0.0444981	0.239954	0.200789	Fgf2	1
GO:0015886	heme transport	1/81	10/17840	0.0444981	0.239954	0.200789	Cubn	1
GO:0018298	protein-chromophore linkage	1/81	10/17840	0.0444981	0.239954	0.200789	Cry2	1
GO:0046349	amino sugar biosynthetic process	1/81	10/17840	0.0444981	0.239954	0.200789	Gfpt2	1
GO:0051121	hepoxilin metabolic process	1/81	10/17840	0.0444981	0.239954	0.200789	Alox12	1
GO:0051122	hepoxilin biosynthetic process	1/81	10/17840	0.0444981	0.239954	0.200789	Alox12	1
GO:0060312	regulation of blood vessel remodeling	1/81	10/17840	0.0444981	0.239954	0.200789	Tmbim1	1
GO:0060315	negative regulation of ryanodine-sensitive calcium-release channel activity	1/81	10/17840	0.0444981	0.239954	0.200789	Pkd2	1
GO:0061043	regulation of vascular wound healing	1/81	10/17840	0.0444981	0.239954	0.200789	Smoc2	1
GO:0072050	S-shaped body morphogenesis	1/81	10/17840	0.0444981	0.239954	0.200789	Pkd2	1
GO:0072177	mesonephric duct development	1/81	10/17840	0.0444981	0.239954	0.200789	Pkd2	1
GO:0072378	blood coagulation, fibrin clot formation	1/81	10/17840	0.0444981	0.239954	0.200789	Fbln1	1
GO:0099541	trans-synaptic signaling by lipid	1/81	10/17840	0.0444981	0.239954	0.200789	Plcb1	1
GO:0099542	trans-synaptic signaling by endocannabinoid	1/81	10/17840	0.0444981	0.239954	0.200789	Plcb1	1
GO:1902746	regulation of lens fiber cell differentiation	1/81	10/17840	0.0444981	0.239954	0.200789	Fgf2	1
GO:1903748	negative regulation of establishment of protein localization to mitochondrion	1/81	10/17840	0.0444981	0.239954	0.200789	Hsph1	1
GO:2000109	regulation of macrophage apoptotic process	1/81	10/17840	0.0444981	0.239954	0.200789	St6gal1	1
GO:2001269	positive regulation of cysteine-type endopeptidase activity involved in apoptotic signaling pathway	1/81	10/17840	0.0444981	0.239954	0.200789	Gsn	1
GO:0006029	proteoglycan metabolic process	2/81	74/17840	0.0445632	0.239954	0.200789	Cytl1/Dcn	2
GO:0006826	iron ion transport	2/81	74/17840	0.0445632	0.239954	0.200789	Cp/Cubn	2
GO:0051385	response to mineralocorticoid	2/81	74/17840	0.0445632	0.239954	0.200789	Bcl2/Ntrk3	2
GO:0051926	negative regulation of calcium ion transport	2/81	74/17840	0.0445632	0.239954	0.200789	Bcl2/Pkd2	2
GO:1901292	nucleoside phosphate catabolic process	2/81	74/17840	0.0445632	0.239954	0.200789	Gda/Pde10a	2
GO:1901616	organic hydroxy compound catabolic process	2/81	74/17840	0.0445632	0.239954	0.200789	Mtmr7/Sult1a1	2
GO:0046887	positive regulation of hormone secretion	3/81	174/17840	0.0447679	0.239954	0.200789	Bmp6/Casr/Gpld1	3
GO:0007272	ensheathment of neurons	3/81	175/17840	0.0454043	0.239954	0.200789	Clu/Myoc/Ntrk3	3
GO:0008366	axon ensheathment	3/81	175/17840	0.0454043	0.239954	0.200789	Clu/Myoc/Ntrk3	3
GO:0070098	chemokine-mediated signaling pathway	2/81	75/17840	0.0456522	0.239954	0.200789	Cxcl13/Gpr75	2
GO:0001666	response to hypoxia	5/81	430/17840	0.0459185	0.239954	0.200789	Bcl2/Casr/Egln3/Plat/Serpina1	5
GO:0009636	response to toxic substance	4/81	297/17840	0.0462196	0.239954	0.200789	Bcl2/Ephx1/Map1b/Sult1a1	4
GO:0031647	regulation of protein stability	4/81	297/17840	0.0462196	0.239954	0.200789	Bcl2/Clu/Gsn/Prkd1	4
GO:0044770	cell cycle phase transition	5/81	431/17840	0.0462978	0.239954	0.200789	Bcl2/Fhl1/Pkd2/Plcb1/Susd2	5
GO:0045017	glycerolipid biosynthetic process	3/81	177/17840	0.0466906	0.239954	0.200789	Fgf2/Gpld1/Plce1	3
GO:0080164	regulation of nitric oxide metabolic process	2/81	76/17840	0.046751	0.239954	0.200789	Clu/Pkd2	2
GO:1903036	positive regulation of response to wounding	2/81	76/17840	0.046751	0.239954	0.200789	Ntrk3/Smoc2	2
GO:0007254	JNK cascade	3/81	178/17840	0.0473404	0.239954	0.200789	Casr/Plcb1/Wnt16	3
GO:0071456	cellular response to hypoxia	3/81	178/17840	0.0473404	0.239954	0.200789	Bcl2/Casr/Egln3	3
GO:0071300	cellular response to retinoic acid	2/81	77/17840	0.0478596	0.239954	0.200789	Ntrk3/Ret	2
GO:0071320	cellular response to cAMP	2/81	77/17840	0.0478596	0.239954	0.200789	Pkd2/Serpina3n	2
GO:2000573	positive regulation of DNA biosynthetic process	2/81	77/17840	0.0478596	0.239954	0.200789	Fgf2/Smoc2	2
GO:0043405	regulation of MAP kinase activity	4/81	302/17840	0.0486101	0.239954	0.200789	Fgf2/Ntrk3/Plce1/Ret	4
GO:0051592	response to calcium ion	3/81	180/17840	0.0486536	0.239954	0.200789	Casr/Gpld1/Pkd2	3
GO:0001767	establishment of lymphocyte polarity	1/81	11/17840	0.0488388	0.239954	0.200789	Gsn	1
GO:0001768	establishment of T cell polarity	1/81	11/17840	0.0488388	0.239954	0.200789	Gsn	1
GO:0006054	N-acetylneuraminate metabolic process	1/81	11/17840	0.0488388	0.239954	0.200789	St6gal1	1
GO:0006068	ethanol catabolic process	1/81	11/17840	0.0488388	0.239954	0.200789	Sult1a1	1
GO:0009169	purine ribonucleoside monophosphate catabolic process	1/81	11/17840	0.0488388	0.239954	0.200789	Gda	1
GO:0010044	response to aluminum ion	1/81	11/17840	0.0488388	0.239954	0.200789	Bcl2	1
GO:0010692	regulation of alkaline phosphatase activity	1/81	11/17840	0.0488388	0.239954	0.200789	Gpld1	1
GO:0014891	striated muscle atrophy	1/81	11/17840	0.0488388	0.239954	0.200789	Gsn	1
GO:0018401	peptidyl-proline hydroxylation to 4-hydroxy-L-proline	1/81	11/17840	0.0488388	0.239954	0.200789	Egln3	1
GO:0019227	neuronal action potential propagation	1/81	11/17840	0.0488388	0.239954	0.200789	Ntrk3	1
GO:0019372	lipoxygenase pathway	1/81	11/17840	0.0488388	0.239954	0.200789	Alox12	1
GO:0021940	positive regulation of cerebellar granule cell precursor proliferation	1/81	11/17840	0.0488388	0.239954	0.200789	Fgf2	1
GO:0032610	interleukin-1 alpha production	1/81	11/17840	0.0488388	0.239954	0.200789	Il16	1
GO:0032650	regulation of interleukin-1 alpha production	1/81	11/17840	0.0488388	0.239954	0.200789	Il16	1
GO:0034699	response to luteinizing hormone	1/81	11/17840	0.0488388	0.239954	0.200789	Plat	1
GO:0036017	response to erythropoietin	1/81	11/17840	0.0488388	0.239954	0.200789	Bcl2	1
GO:0045603	positive regulation of endothelial cell differentiation	1/81	11/17840	0.0488388	0.239954	0.200789	Bmp6	1
GO:0061517	macrophage proliferation	1/81	11/17840	0.0488388	0.239954	0.200789	Clu	1
GO:0071447	cellular response to hydroperoxide	1/81	11/17840	0.0488388	0.239954	0.200789	Prkd1	1
GO:0071462	cellular response to water stimulus	1/81	11/17840	0.0488388	0.239954	0.200789	Pkd2	1
GO:0071888	macrophage apoptotic process	1/81	11/17840	0.0488388	0.239954	0.200789	St6gal1	1
GO:0090184	positive regulation of kidney development	1/81	11/17840	0.0488388	0.239954	0.200789	Ret	1
GO:0098870	action potential propagation	1/81	11/17840	0.0488388	0.239954	0.200789	Ntrk3	1
GO:0150065	regulation of deacetylase activity	1/81	11/17840	0.0488388	0.239954	0.200789	Prkd1	1
GO:1905907	negative regulation of amyloid fibril formation	1/81	11/17840	0.0488388	0.239954	0.200789	Clu	1
GO:2000344	positive regulation of acrosome reaction	1/81	11/17840	0.0488388	0.239954	0.200789	Plcb1	1
GO:0008625	extrinsic apoptotic signaling pathway via death domain receptors	2/81	78/17840	0.0489777	0.239954	0.200789	Bcl2/Tmbim1	2
GO:0038034	signal transduction in absence of ligand	2/81	78/17840	0.0489777	0.239954	0.200789	Bcl2/Ret	2
GO:0097192	extrinsic apoptotic signaling pathway in absence of ligand	2/81	78/17840	0.0489777	0.239954	0.200789	Bcl2/Ret	2
GO:0022407	regulation of cell-cell adhesion	5/81	438/17840	0.0490057	0.239954	0.200789	Alox12/Bmp6/Cxcl13/Hspb1/Zbtb16	5
GO:0097193	intrinsic apoptotic signaling pathway	4/81	303/17840	0.0490963	0.239954	0.200789	Bcl2/Clu/Hspb1/Hsph1	4
GO:0043903	regulation of biological process involved in symbiotic interaction	3/81	182/17840	0.0499847	0.241438	0.202031	Bcl2/Fbln1/Gsn	3
GO:0007422	peripheral nervous system development	2/81	79/17840	0.0501053	0.241438	0.202031	Myoc/Ntrk3	2
GO:0007566	embryo implantation	2/81	79/17840	0.0501053	0.241438	0.202031	Fbln1/Mug1	2
GO:0008543	fibroblast growth factor receptor signaling pathway	2/81	79/17840	0.0501053	0.241438	0.202031	Fgf2/Smoc2	2
GO:1901880	negative regulation of protein depolymerization	2/81	79/17840	0.0501053	0.241438	0.202031	Gsn/Map1b	2
GO:1990090	cellular response to nerve growth factor stimulus	2/81	79/17840	0.0501053	0.241438	0.202031	Myoc/Ntrk3	2
GO:0070997	neuron death	5/81	443/17840	0.0509965	0.241438	0.202031	Bcl2/Clu/Cntfr/Egln3/Gpr75	5
GO:0007596	blood coagulation	3/81	184/17840	0.0513334	0.241438	0.202031	Alox12/Fbln1/Hspb1	3
GO:0006470	protein dephosphorylation	4/81	308/17840	0.051568	0.241438	0.202031	Bcl2/Cry2/Mtmr7/Ppp1r3c	4
GO:0007346	regulation of mitotic cell cycle	5/81	446/17840	0.0522137	0.241438	0.202031	Bcl2/Fhl1/Pkd2/Plcb1/Smoc2	5
GO:0007599	hemostasis	3/81	186/17840	0.0526998	0.241438	0.202031	Alox12/Fbln1/Hspb1	3
GO:0006047	UDP-N-acetylglucosamine metabolic process	1/81	12/17840	0.0531601	0.241438	0.202031	Gfpt2	1
GO:0009128	purine nucleoside monophosphate catabolic process	1/81	12/17840	0.0531601	0.241438	0.202031	Gda	1
GO:0009155	purine deoxyribonucleotide catabolic process	1/81	12/17840	0.0531601	0.241438	0.202031	Gda	1
GO:0010040	response to iron(II) ion	1/81	12/17840	0.0531601	0.241438	0.202031	Gpld1	1
GO:0030214	hyaluronan catabolic process	1/81	12/17840	0.0531601	0.241438	0.202031	Fgf2	1
GO:0032342	aldosterone biosynthetic process	1/81	12/17840	0.0531601	0.241438	0.202031	Bmp6	1
GO:0033625	positive regulation of integrin activation	1/81	12/17840	0.0531601	0.241438	0.202031	Cxcl13	1
GO:0033632	regulation of cell-cell adhesion mediated by integrin	1/81	12/17840	0.0531601	0.241438	0.202031	Cxcl13	1
GO:0033689	negative regulation of osteoblast proliferation	1/81	12/17840	0.0531601	0.241438	0.202031	Bcl2	1
GO:0051599	response to hydrostatic pressure	1/81	12/17840	0.0531601	0.241438	0.202031	Pkd2	1
GO:0060586	multicellular organismal iron ion homeostasis	1/81	12/17840	0.0531601	0.241438	0.202031	Bmp6	1
GO:0072017	distal tubule development	1/81	12/17840	0.0531601	0.241438	0.202031	Pkd2	1
GO:0072070	loop of Henle development	1/81	12/17840	0.0531601	0.241438	0.202031	Pkd2	1
GO:0072075	metanephric mesenchyme development	1/81	12/17840	0.0531601	0.241438	0.202031	Pkd2	1
GO:0090209	negative regulation of triglyceride metabolic process	1/81	12/17840	0.0531601	0.241438	0.202031	Gpld1	1
GO:1900747	negative regulation of vascular endothelial growth factor signaling pathway	1/81	12/17840	0.0531601	0.241438	0.202031	Dcn	1
GO:1902947	regulation of tau-protein kinase activity	1/81	12/17840	0.0531601	0.241438	0.202031	Clu	1
GO:2000322	regulation of glucocorticoid receptor signaling pathway	1/81	12/17840	0.0531601	0.241438	0.202031	Cry2	1
GO:2000849	regulation of glucocorticoid secretion	1/81	12/17840	0.0531601	0.241438	0.202031	Cry2	1
GO:0030705	cytoskeleton-dependent intracellular transport	3/81	187/17840	0.0533896	0.241438	0.202031	Agtpbp1/Hspb1/Map1b	3
GO:0032872	regulation of stress-activated MAPK cascade	3/81	187/17840	0.0533896	0.241438	0.202031	Hsph1/Plcb1/Wnt16	3
GO:0048592	eye morphogenesis	3/81	187/17840	0.0533896	0.241438	0.202031	Agtpbp1/Bcl2/Fgf2	3
GO:0043254	regulation of protein-containing complex assembly	5/81	449/17840	0.0534479	0.241438	0.202031	Clu/Cxcl13/Gda/Gsn/Map1b	5
GO:0006919	activation of cysteine-type endopeptidase activity involved in apoptotic process	2/81	82/17840	0.0535439	0.241438	0.202031	Egln3/Ret	2
GO:0046785	microtubule polymerization	2/81	82/17840	0.0535439	0.241438	0.202031	Gda/Map1b	2
GO:0072384	organelle transport along microtubule	2/81	82/17840	0.0535439	0.241438	0.202031	Agtpbp1/Map1b	2
GO:1903201	regulation of oxidative stress-induced cell death	2/81	82/17840	0.0535439	0.241438	0.202031	Hspb1/Hsph1	2
GO:0006790	sulfur compound metabolic process	4/81	313/17840	0.0541072	0.242542	0.202955	Chst1/Dcn/Sult1a1/Sult2b1	4
GO:1990089	response to nerve growth factor	2/81	83/17840	0.0547084	0.242542	0.202955	Myoc/Ntrk3	2
GO:1901653	cellular response to peptide	5/81	453/17840	0.05512	0.242542	0.202955	Casr/Gpld1/Map1b/Plat/Plcb1	5
GO:0050770	regulation of axonogenesis	3/81	190/17840	0.0554853	0.242542	0.202955	Map1b/Ntrk3/Ret	3
GO:0050817	coagulation	3/81	190/17840	0.0554853	0.242542	0.202955	Alox12/Fbln1/Hspb1	3
GO:0070302	regulation of stress-activated protein kinase signaling cascade	3/81	190/17840	0.0554853	0.242542	0.202955	Hsph1/Plcb1/Wnt16	3
GO:0008088	axo-dendritic transport	2/81	84/17840	0.0558819	0.242542	0.202955	Agtpbp1/Hspb1	2
GO:0001819	positive regulation of cytokine production	5/81	457/17840	0.0568224	0.242542	0.202955	Clu/Hspb1/Il16/Il17rb/Plcb1	5
GO:0006809	nitric oxide biosynthetic process	2/81	85/17840	0.0570641	0.242542	0.202955	Clu/Pkd2	2
GO:0046883	regulation of hormone secretion	4/81	319/17840	0.057243	0.242542	0.202955	Bmp6/Casr/Cry2/Gpld1	4
GO:0001865	NK T cell differentiation	1/81	13/17840	0.057462	0.242542	0.202955	Zbtb16	1
GO:0002430	complement receptor mediated signaling pathway	1/81	13/17840	0.057462	0.242542	0.202955	Gpld1	1
GO:0005513	detection of calcium ion	1/81	13/17840	0.057462	0.242542	0.202955	Casr	1
GO:0006002	fructose 6-phosphate metabolic process	1/81	13/17840	0.057462	0.242542	0.202955	Gfpt2	1
GO:0006152	purine nucleoside catabolic process	1/81	13/17840	0.057462	0.242542	0.202955	Gda	1
GO:0006705	mineralocorticoid biosynthetic process	1/81	13/17840	0.057462	0.242542	0.202955	Bmp6	1
GO:0009214	cyclic nucleotide catabolic process	1/81	13/17840	0.057462	0.242542	0.202955	Pde10a	1
GO:0014012	peripheral nervous system axon regeneration	1/81	13/17840	0.057462	0.242542	0.202955	Map1b	1
GO:0014842	regulation of skeletal muscle satellite cell proliferation	1/81	13/17840	0.057462	0.242542	0.202955	Fgf2	1
GO:0018410	C-terminal protein amino acid modification	1/81	13/17840	0.057462	0.242542	0.202955	Agtpbp1	1
GO:0021548	pons development	1/81	13/17840	0.057462	0.242542	0.202955	Bcl2	1
GO:0032488	Cdc42 protein signal transduction	1/81	13/17840	0.057462	0.242542	0.202955	Rit2	1
GO:0032754	positive regulation of interleukin-5 production	1/81	13/17840	0.057462	0.242542	0.202955	Il17rb	1
GO:0033212	iron import into cell	1/81	13/17840	0.057462	0.242542	0.202955	Cubn	1
GO:0035933	glucocorticoid secretion	1/81	13/17840	0.057462	0.242542	0.202955	Cry2	1
GO:0043649	dicarboxylic acid catabolic process	1/81	13/17840	0.057462	0.242542	0.202955	Adhfe1	1
GO:0046037	GMP metabolic process	1/81	13/17840	0.057462	0.242542	0.202955	Gda	1
GO:0046130	purine ribonucleoside catabolic process	1/81	13/17840	0.057462	0.242542	0.202955	Gda	1
GO:0048070	regulation of developmental pigmentation	1/81	13/17840	0.057462	0.242542	0.202955	Bcl2	1
GO:0048742	regulation of skeletal muscle fiber development	1/81	13/17840	0.057462	0.242542	0.202955	Bcl2	1
GO:1901298	regulation of hydrogen peroxide-mediated programmed cell death	1/81	13/17840	0.057462	0.242542	0.202955	Hsph1	1
GO:1901678	iron coordination entity transport	1/81	13/17840	0.057462	0.242542	0.202955	Cubn	1
GO:2000833	positive regulation of steroid hormone secretion	1/81	13/17840	0.057462	0.242542	0.202955	Bmp6	1
GO:0048041	focal adhesion assembly	2/81	86/17840	0.0582552	0.242542	0.202955	Bcl2/Myoc	2
GO:1990868	response to chemokine	2/81	86/17840	0.0582552	0.242542	0.202955	Cxcl13/Gpr75	2
GO:1990869	cellular response to chemokine	2/81	86/17840	0.0582552	0.242542	0.202955	Cxcl13/Gpr75	2
GO:0030307	positive regulation of cell growth	3/81	194/17840	0.0583401	0.242542	0.202955	Bcl2/Map1b/Ntrk3	3
GO:0034284	response to monosaccharide	4/81	322/17840	0.058847	0.242542	0.202955	Bcl2/Casr/Gpld1/Plcb1	4
GO:0071241	cellular response to inorganic substance	4/81	323/17840	0.0593871	0.242542	0.202955	Bmp6/Gpld1/Gsn/Pkd2	4
GO:0036293	response to decreased oxygen levels	5/81	463/17840	0.0594328	0.242542	0.202955	Bcl2/Casr/Egln3/Plat/Serpina1	5
GO:0046330	positive regulation of JNK cascade	2/81	87/17840	0.0594549	0.242542	0.202955	Plcb1/Wnt16	2
GO:0051279	regulation of release of sequestered calcium ion into cytosol	2/81	87/17840	0.0594549	0.242542	0.202955	Pkd2/Prkd1	2
GO:0008202	steroid metabolic process	4/81	324/17840	0.0599298	0.242542	0.202955	Bmp6/Cubn/Sult1a1/Sult2b1	4
GO:0099111	microtubule-based transport	3/81	197/17840	0.0605262	0.242542	0.202955	Agtpbp1/Hspb1/Map1b	3
GO:0034308	primary alcohol metabolic process	2/81	88/17840	0.0606631	0.242542	0.202955	Bmp6/Sult1a1	2
GO:0022408	negative regulation of cell-cell adhesion	3/81	198/17840	0.0612635	0.242542	0.202955	Alox12/Bmp6/Hspb1	3
GO:0006067	ethanol metabolic process	1/81	14/17840	0.0617446	0.242542	0.202955	Sult1a1	1
GO:0006825	copper ion transport	1/81	14/17840	0.0617446	0.242542	0.202955	Cp	1
GO:0007175	negative regulation of epidermal growth factor-activated receptor activity	1/81	14/17840	0.0617446	0.242542	0.202955	Gprc5a	1
GO:0007213	G protein-coupled acetylcholine receptor signaling pathway	1/81	14/17840	0.0617446	0.242542	0.202955	Plcb1	1
GO:0009812	flavonoid metabolic process	1/81	14/17840	0.0617446	0.242542	0.202955	Sult1a1	1
GO:0010820	positive regulation of T cell chemotaxis	1/81	14/17840	0.0617446	0.242542	0.202955	Cxcl13	1
GO:0021936	regulation of cerebellar granule cell precursor proliferation	1/81	14/17840	0.0617446	0.242542	0.202955	Fgf2	1
GO:0021984	adenohypophysis development	1/81	14/17840	0.0617446	0.242542	0.202955	Fgf2	1
GO:0032341	aldosterone metabolic process	1/81	14/17840	0.0617446	0.242542	0.202955	Bmp6	1
GO:0032736	positive regulation of interleukin-13 production	1/81	14/17840	0.0617446	0.242542	0.202955	Il17rb	1
GO:0034310	primary alcohol catabolic process	1/81	14/17840	0.0617446	0.242542	0.202955	Sult1a1	1
GO:0042994	cytoplasmic sequestering of transcription factor	1/81	14/17840	0.0617446	0.242542	0.202955	Pkd2	1
GO:0046886	positive regulation of hormone biosynthetic process	1/81	14/17840	0.0617446	0.242542	0.202955	Bmp6	1
GO:0048537	mucosa-associated lymphoid tissue development	1/81	14/17840	0.0617446	0.242542	0.202955	Ret	1
GO:0048541	Peyer's patch development	1/81	14/17840	0.0617446	0.242542	0.202955	Ret	1
GO:0072376	protein activation cascade	1/81	14/17840	0.0617446	0.242542	0.202955	Fbln1	1
GO:0080154	regulation of fertilization	1/81	14/17840	0.0617446	0.242542	0.202955	Plcb1	1
GO:0080184	response to phenylpropanoid	1/81	14/17840	0.0617446	0.242542	0.202955	Bcl2	1
GO:0090331	negative regulation of platelet aggregation	1/81	14/17840	0.0617446	0.242542	0.202955	Alox12	1
GO:0090399	replicative senescence	1/81	14/17840	0.0617446	0.242542	0.202955	Wnt16	1
GO:0099151	regulation of postsynaptic density assembly	1/81	14/17840	0.0617446	0.242542	0.202955	Ntrk3	1
GO:1902548	negative regulation of cellular response to vascular endothelial growth factor stimulus	1/81	14/17840	0.0617446	0.242542	0.202955	Dcn	1
GO:1902563	regulation of neutrophil activation	1/81	14/17840	0.0617446	0.242542	0.202955	Il16	1
GO:1903729	regulation of plasma membrane organization	1/81	14/17840	0.0617446	0.242542	0.202955	Gsn	1
GO:1905906	regulation of amyloid fibril formation	1/81	14/17840	0.0617446	0.242542	0.202955	Clu	1
GO:0043242	negative regulation of protein-containing complex disassembly	2/81	89/17840	0.0618798	0.242542	0.202955	Gsn/Map1b	2
GO:0071277	cellular response to calcium ion	2/81	89/17840	0.0618798	0.242542	0.202955	Gpld1/Pkd2	2
GO:0042542	response to hydrogen peroxide	3/81	199/17840	0.0620049	0.242542	0.202955	Bcl2/Hspb1/Hsph1	3
GO:0046578	regulation of Ras protein signal transduction	3/81	199/17840	0.0620049	0.242542	0.202955	Myoc/Plce1/Rit2	3
GO:0035023	regulation of Rho protein signal transduction	2/81	90/17840	0.0631048	0.243164	0.203475	Myoc/Rit2	2
GO:0046209	nitric oxide metabolic process	2/81	90/17840	0.0631048	0.243164	0.203475	Clu/Pkd2	2
GO:0021675	nerve development	2/81	91/17840	0.0643381	0.243164	0.203475	Myoc/Ret	2
GO:0051817	modulation of process of other organism involved in symbiotic interaction	2/81	91/17840	0.0643381	0.243164	0.203475	Fbln1/Ntrk3	2
GO:1903035	negative regulation of response to wounding	2/81	91/17840	0.0643381	0.243164	0.203475	Alox12/Fgf2	2
GO:0007265	Ras protein signal transduction	4/81	332/17840	0.064367	0.243164	0.203475	Myoc/Plce1/Prkd1/Rit2	4
GO:0042593	glucose homeostasis	4/81	332/17840	0.064367	0.243164	0.203475	Bcl2/Casr/Cry2/Gpld1	4
GO:0016032	viral process	4/81	333/17840	0.0649335	0.243164	0.203475	Bcl2/Fbln1/Gsn/Ntrk3	4
GO:0016042	lipid catabolic process	4/81	333/17840	0.0649335	0.243164	0.203475	Gpld1/Pla1a/Plcb1/Plce1	4
GO:0021700	developmental maturation	4/81	333/17840	0.0649335	0.243164	0.203475	Bcl2/Map1b/Myoc/Ret	4
GO:0033500	carbohydrate homeostasis	4/81	333/17840	0.0649335	0.243164	0.203475	Bcl2/Casr/Cry2/Gpld1	4
GO:0002088	lens development in camera-type eye	2/81	92/17840	0.0655796	0.243164	0.203475	Fgf2/Ntrk3	2
GO:0014031	mesenchymal cell development	2/81	92/17840	0.0655796	0.243164	0.203475	Bcl2/Ret	2
GO:0048525	negative regulation of viral process	2/81	92/17840	0.0655796	0.243164	0.203475	Fbln1/Gsn	2
GO:1900407	regulation of cellular response to oxidative stress	2/81	92/17840	0.0655796	0.243164	0.203475	Hspb1/Hsph1	2
GO:2001057	reactive nitrogen species metabolic process	2/81	92/17840	0.0655796	0.243164	0.203475	Clu/Pkd2	2
GO:0008212	mineralocorticoid metabolic process	1/81	15/17840	0.0660079	0.243164	0.203475	Bmp6	1
GO:0009111	vitamin catabolic process	1/81	15/17840	0.0660079	0.243164	0.203475	Cubn	1
GO:0009159	deoxyribonucleoside monophosphate catabolic process	1/81	15/17840	0.0660079	0.243164	0.203475	Gda	1
GO:0010421	hydrogen peroxide-mediated programmed cell death	1/81	15/17840	0.0660079	0.243164	0.203475	Hsph1	1
GO:0010819	regulation of T cell chemotaxis	1/81	15/17840	0.0660079	0.243164	0.203475	Cxcl13	1
GO:0014841	skeletal muscle satellite cell proliferation	1/81	15/17840	0.0660079	0.243164	0.203475	Fgf2	1
GO:0031915	positive regulation of synaptic plasticity	1/81	15/17840	0.0660079	0.243164	0.203475	Map1b	1
GO:0033141	positive regulation of peptidyl-serine phosphorylation of STAT protein	1/81	15/17840	0.0660079	0.243164	0.203475	Ret	1
GO:0034309	primary alcohol biosynthetic process	1/81	15/17840	0.0660079	0.243164	0.203475	Bmp6	1
GO:0042953	lipoprotein transport	1/81	15/17840	0.0660079	0.243164	0.203475	Cubn	1
GO:0043471	regulation of cellular carbohydrate catabolic process	1/81	15/17840	0.0660079	0.243164	0.203475	Ppp1r3c	1
GO:0044068	modulation by symbiont of host cellular process	1/81	15/17840	0.0660079	0.243164	0.203475	Ntrk3	1
GO:0045161	neuronal ion channel clustering	1/81	15/17840	0.0660079	0.243164	0.203475	Myoc	1
GO:0051127	positive regulation of actin nucleation	1/81	15/17840	0.0660079	0.243164	0.203475	Gsn	1
GO:0051290	protein heterotetramerization	1/81	15/17840	0.0660079	0.243164	0.203475	Pkd2	1
GO:0098917	retrograde trans-synaptic signaling	1/81	15/17840	0.0660079	0.243164	0.203475	Plcb1	1
GO:0099550	trans-synaptic signaling, modulating synaptic transmission	1/81	15/17840	0.0660079	0.243164	0.203475	Plat	1
GO:1900025	negative regulation of substrate adhesion-dependent cell spreading	1/81	15/17840	0.0660079	0.243164	0.203475	Fbln1	1
GO:2001241	positive regulation of extrinsic apoptotic signaling pathway in absence of ligand	1/81	15/17840	0.0660079	0.243164	0.203475	Ret	1
GO:0036294	cellular response to decreased oxygen levels	3/81	205/17840	0.0665417	0.24379	0.203999	Bcl2/Casr/Egln3	3
GO:0031110	regulation of microtubule polymerization or depolymerization	2/81	93/17840	0.0668291	0.24379	0.203999	Gda/Map1b	2
GO:0034404	nucleobase-containing small molecule biosynthetic process	2/81	93/17840	0.0668291	0.24379	0.203999	Gda/Pde10a	2
GO:0048864	stem cell development	2/81	93/17840	0.0668291	0.24379	0.203999	Fgf2/Ret	2
GO:0070509	calcium ion import	2/81	93/17840	0.0668291	0.24379	0.203999	Casr/Pkd2	2
GO:0016241	regulation of macroautophagy	2/81	94/17840	0.0680865	0.24379	0.203999	Dcn/Hspb8	2
GO:0061097	regulation of protein tyrosine kinase activity	2/81	94/17840	0.0680865	0.24379	0.203999	Gprc5a/Hsph1	2
GO:1901879	regulation of protein depolymerization	2/81	94/17840	0.0680865	0.24379	0.203999	Gsn/Map1b	2
GO:0071333	cellular response to glucose stimulus	3/81	207/17840	0.0680871	0.24379	0.203999	Bcl2/Casr/Gpld1	3
GO:0034109	homotypic cell-cell adhesion	2/81	95/17840	0.0693519	0.24379	0.203999	Alox12/Hspb1	2
GO:0060395	SMAD protein signal transduction	2/81	95/17840	0.0693519	0.24379	0.203999	Bmp6/Cilp	2
GO:0140353	lipid export from cell	2/81	95/17840	0.0693519	0.24379	0.203999	Bmp6/Cry2	2
GO:0071331	cellular response to hexose stimulus	3/81	209/17840	0.069649	0.24379	0.203999	Bcl2/Casr/Gpld1	3
GO:0001967	suckling behavior	1/81	16/17840	0.0702521	0.24379	0.203999	Cntfr	1
GO:0006103	2-oxoglutarate metabolic process	1/81	16/17840	0.0702521	0.24379	0.203999	Adhfe1	1
GO:0010771	negative regulation of cell morphogenesis involved in differentiation	1/81	16/17840	0.0702521	0.24379	0.203999	Fbln1	1
GO:0014857	regulation of skeletal muscle cell proliferation	1/81	16/17840	0.0702521	0.24379	0.203999	Fgf2	1
GO:0018279	protein N-linked glycosylation via asparagine	1/81	16/17840	0.0702521	0.24379	0.203999	St6gal1	1
GO:0019896	axonal transport of mitochondrion	1/81	16/17840	0.0702521	0.24379	0.203999	Agtpbp1	1
GO:0032782	bile acid secretion	1/81	16/17840	0.0702521	0.24379	0.203999	Casr	1
GO:0033591	response to L-ascorbic acid	1/81	16/17840	0.0702521	0.24379	0.203999	Bcl2	1
GO:0042921	glucocorticoid receptor signaling pathway	1/81	16/17840	0.0702521	0.24379	0.203999	Cry2	1
GO:0043217	myelin maintenance	1/81	16/17840	0.0702521	0.24379	0.203999	Clu	1
GO:0044872	lipoprotein localization	1/81	16/17840	0.0702521	0.24379	0.203999	Cubn	1
GO:0048680	positive regulation of axon regeneration	1/81	16/17840	0.0702521	0.24379	0.203999	Ntrk3	1
GO:0051044	positive regulation of membrane protein ectodomain proteolysis	1/81	16/17840	0.0702521	0.24379	0.203999	Gpld1	1
GO:0051280	negative regulation of release of sequestered calcium ion into cytosol	1/81	16/17840	0.0702521	0.24379	0.203999	Pkd2	1
GO:0051782	negative regulation of cell division	1/81	16/17840	0.0702521	0.24379	0.203999	Susd2	1
GO:0060046	regulation of acrosome reaction	1/81	16/17840	0.0702521	0.24379	0.203999	Plcb1	1
GO:0060056	mammary gland involution	1/81	16/17840	0.0702521	0.24379	0.203999	Cp	1
GO:0060391	positive regulation of SMAD protein signal transduction	1/81	16/17840	0.0702521	0.24379	0.203999	Bmp6	1
GO:0071635	negative regulation of transforming growth factor beta production	1/81	16/17840	0.0702521	0.24379	0.203999	Fbln1	1
GO:0072074	kidney mesenchyme development	1/81	16/17840	0.0702521	0.24379	0.203999	Pkd2	1
GO:0072176	nephric duct development	1/81	16/17840	0.0702521	0.24379	0.203999	Pkd2	1
GO:0097468	programmed cell death in response to reactive oxygen species	1/81	16/17840	0.0702521	0.24379	0.203999	Hsph1	1
GO:2000811	negative regulation of anoikis	1/81	16/17840	0.0702521	0.24379	0.203999	Bcl2	1
GO:2001267	regulation of cysteine-type endopeptidase activity involved in apoptotic signaling pathway	1/81	16/17840	0.0702521	0.24379	0.203999	Gsn	1
GO:0032024	positive regulation of insulin secretion	2/81	96/17840	0.070625	0.244701	0.204761	Casr/Gpld1	2
GO:0007044	cell-substrate junction assembly	2/81	97/17840	0.0719057	0.248333	0.2078	Bcl2/Myoc	2
GO:0031016	pancreas development	2/81	98/17840	0.0731941	0.248333	0.2078	Bmp6/Clu	2
GO:0048771	tissue remodeling	3/81	214/17840	0.0736245	0.248333	0.2078	Cp/Tmbim1/Wnt16	3
GO:0007517	muscle organ development	4/81	349/17840	0.0743546	0.248333	0.2078	Bcl2/Cntfr/Dcn/Fhl1	4
GO:2000377	regulation of reactive oxygen species metabolic process	3/81	215/17840	0.0744316	0.248333	0.2078	Bcl2/Clu/Pkd2	3
GO:0009226	nucleotide-sugar biosynthetic process	1/81	17/17840	0.0744773	0.248333	0.2078	Gfpt2	1
GO:0010752	regulation of cGMP-mediated signaling	1/81	17/17840	0.0744773	0.248333	0.2078	Pde10a	1
GO:0010896	regulation of triglyceride catabolic process	1/81	17/17840	0.0744773	0.248333	0.2078	Gpld1	1
GO:0018196	peptidyl-asparagine modification	1/81	17/17840	0.0744773	0.248333	0.2078	St6gal1	1
GO:0019511	peptidyl-proline hydroxylation	1/81	17/17840	0.0744773	0.248333	0.2078	Egln3	1
GO:0031958	corticosteroid receptor signaling pathway	1/81	17/17840	0.0744773	0.248333	0.2078	Cry2	1
GO:0042659	regulation of cell fate specification	1/81	17/17840	0.0744773	0.248333	0.2078	Fgf2	1
GO:0046855	inositol phosphate dephosphorylation	1/81	17/17840	0.0744773	0.248333	0.2078	Mtmr7	1
GO:0050930	induction of positive chemotaxis	1/81	17/17840	0.0744773	0.248333	0.2078	Il16	1
GO:0051014	actin filament severing	1/81	17/17840	0.0744773	0.248333	0.2078	Gsn	1
GO:0060644	mammary gland epithelial cell differentiation	1/81	17/17840	0.0744773	0.248333	0.2078	Fgf2	1
GO:0060977	coronary vasculature morphogenesis	1/81	17/17840	0.0744773	0.248333	0.2078	Fgf2	1
GO:0070572	positive regulation of neuron projection regeneration	1/81	17/17840	0.0744773	0.248333	0.2078	Ntrk3	1
GO:0071362	cellular response to ether	1/81	17/17840	0.0744773	0.248333	0.2078	Plcb1	1
GO:0072224	metanephric glomerulus development	1/81	17/17840	0.0744773	0.248333	0.2078	Ret	1
GO:0090141	positive regulation of mitochondrial fission	1/81	17/17840	0.0744773	0.248333	0.2078	Dcn	1
GO:0099640	axo-dendritic protein transport	1/81	17/17840	0.0744773	0.248333	0.2078	Hspb1	1
GO:1904889	regulation of excitatory synapse assembly	1/81	17/17840	0.0744773	0.248333	0.2078	Ntrk3	1
GO:1905564	positive regulation of vascular endothelial cell proliferation	1/81	17/17840	0.0744773	0.248333	0.2078	Fgf2	1
GO:2000047	regulation of cell-cell adhesion mediated by cadherin	1/81	17/17840	0.0744773	0.248333	0.2078	Bmp6	1
GO:0030902	hindbrain development	3/81	216/17840	0.0752427	0.248512	0.20795	Agtpbp1/Bcl2/Fgf2	3
GO:0043547	positive regulation of GTPase activity	4/81	351/17840	0.0755788	0.248512	0.20795	Cxcl13/Ntrk3/Plcb1/Rgs6	4
GO:0001708	cell fate specification	2/81	100/17840	0.0757931	0.248512	0.20795	Fgf2/Ntrk3	2
GO:0007200	phospholipase C-activating G protein-coupled receptor signaling pathway	2/81	100/17840	0.0757931	0.248512	0.20795	Casr/Plce1	2
GO:0090630	activation of GTPase activity	2/81	100/17840	0.0757931	0.248512	0.20795	Cxcl13/Ntrk3	2
GO:2000060	positive regulation of ubiquitin-dependent protein catabolic process	2/81	100/17840	0.0757931	0.248512	0.20795	Agtpbp1/Clu	2
GO:0048469	cell maturation	3/81	218/17840	0.0768767	0.248512	0.20795	Bcl2/Myoc/Ret	3
GO:0010660	regulation of muscle cell apoptotic process	2/81	101/17840	0.0771036	0.248512	0.20795	Alox12/Bcl2	2
GO:0046889	positive regulation of lipid biosynthetic process	2/81	101/17840	0.0771036	0.248512	0.20795	Bmp6/Gpld1	2
GO:0060538	skeletal muscle organ development	3/81	219/17840	0.0776997	0.248512	0.20795	Bcl2/Cntfr/Dcn	3
GO:0009150	purine ribonucleotide metabolic process	4/81	355/17840	0.0780582	0.248512	0.20795	Gda/Pde10a/Sult1a1/Sult2b1	4
GO:0032612	interleukin-1 production	2/81	102/17840	0.0784214	0.248512	0.20795	Hspb1/Il16	2
GO:0032652	regulation of interleukin-1 production	2/81	102/17840	0.0784214	0.248512	0.20795	Hspb1/Il16	2
GO:0032760	positive regulation of tumor necrosis factor production	2/81	102/17840	0.0784214	0.248512	0.20795	Clu/Hspb1	2
GO:1902882	regulation of response to oxidative stress	2/81	102/17840	0.0784214	0.248512	0.20795	Hspb1/Hsph1	2
GO:2001237	negative regulation of extrinsic apoptotic signaling pathway	2/81	102/17840	0.0784214	0.248512	0.20795	Bcl2/Tmbim1	2
GO:0003159	morphogenesis of an endothelium	1/81	18/17840	0.0786835	0.248512	0.20795	Alox12	1
GO:0006044	N-acetylglucosamine metabolic process	1/81	18/17840	0.0786835	0.248512	0.20795	Chst1	1
GO:0009158	ribonucleoside monophosphate catabolic process	1/81	18/17840	0.0786835	0.248512	0.20795	Gda	1
GO:0010867	positive regulation of triglyceride biosynthetic process	1/81	18/17840	0.0786835	0.248512	0.20795	Gpld1	1
GO:0021702	cerebellar Purkinje cell differentiation	1/81	18/17840	0.0786835	0.248512	0.20795	Agtpbp1	1
GO:0032793	positive regulation of CREB transcription factor activity	1/81	18/17840	0.0786835	0.248512	0.20795	Prkd1	1
GO:0032957	inositol trisphosphate metabolic process	1/81	18/17840	0.0786835	0.248512	0.20795	Plcb1	1
GO:0033139	regulation of peptidyl-serine phosphorylation of STAT protein	1/81	18/17840	0.0786835	0.248512	0.20795	Ret	1
GO:0033623	regulation of integrin activation	1/81	18/17840	0.0786835	0.248512	0.20795	Cxcl13	1
GO:0043374	CD8-positive, alpha-beta T cell differentiation	1/81	18/17840	0.0786835	0.248512	0.20795	Bcl2	1
GO:0045793	positive regulation of cell size	1/81	18/17840	0.0786835	0.248512	0.20795	Ret	1
GO:0045836	positive regulation of meiotic nuclear division	1/81	18/17840	0.0786835	0.248512	0.20795	Plcb1	1
GO:0051284	positive regulation of sequestering of calcium ion	1/81	18/17840	0.0786835	0.248512	0.20795	Pkd2	1
GO:0055119	relaxation of cardiac muscle	1/81	18/17840	0.0786835	0.248512	0.20795	Gsn	1
GO:0061042	vascular wound healing	1/81	18/17840	0.0786835	0.248512	0.20795	Smoc2	1
GO:0061154	endothelial tube morphogenesis	1/81	18/17840	0.0786835	0.248512	0.20795	Alox12	1
GO:0071801	regulation of podosome assembly	1/81	18/17840	0.0786835	0.248512	0.20795	Gsn	1
GO:0097284	hepatocyte apoptotic process	1/81	18/17840	0.0786835	0.248512	0.20795	Gsn	1
GO:0099150	regulation of postsynaptic specialization assembly	1/81	18/17840	0.0786835	0.248512	0.20795	Ntrk3	1
GO:1900221	regulation of amyloid-beta clearance	1/81	18/17840	0.0786835	0.248512	0.20795	Clu	1
GO:0051962	positive regulation of nervous system development	4/81	356/17840	0.0786844	0.248512	0.20795	Clstn2/Map1b/Ntrk3/Thbs2	4
GO:0050679	positive regulation of epithelial cell proliferation	3/81	221/17840	0.0793572	0.249729	0.208968	Bmp6/Fgf2/Prkd1	3
GO:0002065	columnar/cuboidal epithelial cell differentiation	2/81	103/17840	0.0797462	0.249729	0.208968	Bmp6/Fgf2	2
GO:0014909	smooth muscle cell migration	2/81	103/17840	0.0797462	0.249729	0.208968	Bcl2/Plat	2
GO:0050772	positive regulation of axonogenesis	2/81	103/17840	0.0797462	0.249729	0.208968	Map1b/Ntrk3	2
GO:0150115	cell-substrate junction organization	2/81	103/17840	0.0797462	0.249729	0.208968	Bcl2/Myoc	2
GO:1903557	positive regulation of tumor necrosis factor superfamily cytokine production	2/81	103/17840	0.0797462	0.249729	0.208968	Clu/Hspb1	2
GO:0007173	epidermal growth factor receptor signaling pathway	2/81	104/17840	0.0810781	0.250993	0.210026	Gprc5a/Plce1	2
GO:0030168	platelet activation	2/81	104/17840	0.0810781	0.250993	0.210026	Alox12/Hspb1	2
GO:0045732	positive regulation of protein catabolic process	3/81	224/17840	0.0818726	0.250993	0.210026	Agtpbp1/Clu/Gpld1	3
GO:0045930	negative regulation of mitotic cell cycle	3/81	224/17840	0.0818726	0.250993	0.210026	Bcl2/Fhl1/Pkd2	3
GO:0001678	cellular glucose homeostasis	3/81	225/17840	0.0827187	0.250993	0.210026	Bcl2/Casr/Gpld1	3
GO:0010544	negative regulation of platelet activation	1/81	19/17840	0.0828709	0.250993	0.210026	Alox12	1
GO:0010984	regulation of lipoprotein particle clearance	1/81	19/17840	0.0828709	0.250993	0.210026	Gpld1	1
GO:0014856	skeletal muscle cell proliferation	1/81	19/17840	0.0828709	0.250993	0.210026	Fgf2	1
GO:0021924	cell proliferation in external granule layer	1/81	19/17840	0.0828709	0.250993	0.210026	Fgf2	1
GO:0021930	cerebellar granule cell precursor proliferation	1/81	19/17840	0.0828709	0.250993	0.210026	Fgf2	1
GO:0033631	cell-cell adhesion mediated by integrin	1/81	19/17840	0.0828709	0.250993	0.210026	Cxcl13	1
GO:0034111	negative regulation of homotypic cell-cell adhesion	1/81	19/17840	0.0828709	0.250993	0.210026	Alox12	1
GO:0042754	negative regulation of circadian rhythm	1/81	19/17840	0.0828709	0.250993	0.210026	Cry2	1
GO:0043651	linoleic acid metabolic process	1/81	19/17840	0.0828709	0.250993	0.210026	Alox12	1
GO:0043951	negative regulation of cAMP-mediated signaling	1/81	19/17840	0.0828709	0.250993	0.210026	Pde10a	1
GO:0046184	aldehyde biosynthetic process	1/81	19/17840	0.0828709	0.250993	0.210026	Bmp6	1
GO:0046838	phosphorylated carbohydrate dephosphorylation	1/81	19/17840	0.0828709	0.250993	0.210026	Mtmr7	1
GO:0048712	negative regulation of astrocyte differentiation	1/81	19/17840	0.0828709	0.250993	0.210026	Ntrk3	1
GO:0071545	inositol phosphate catabolic process	1/81	19/17840	0.0828709	0.250993	0.210026	Mtmr7	1
GO:0140131	positive regulation of lymphocyte chemotaxis	1/81	19/17840	0.0828709	0.250993	0.210026	Cxcl13	1
GO:1901550	regulation of endothelial cell development	1/81	19/17840	0.0828709	0.250993	0.210026	Plcb1	1
GO:1902430	negative regulation of amyloid-beta formation	1/81	19/17840	0.0828709	0.250993	0.210026	Clu	1
GO:1903140	regulation of establishment of endothelial barrier	1/81	19/17840	0.0828709	0.250993	0.210026	Plcb1	1
GO:1905874	regulation of postsynaptic density organization	1/81	19/17840	0.0828709	0.250993	0.210026	Ntrk3	1
GO:0071453	cellular response to oxygen levels	3/81	226/17840	0.0835686	0.252232	0.211063	Bcl2/Casr/Egln3	3
GO:0050886	endocrine process	2/81	106/17840	0.0837626	0.252232	0.211063	Bmp6/Cry2	2
GO:0002685	regulation of leukocyte migration	3/81	227/17840	0.0844224	0.252232	0.211063	Aoc3/Cxcl13/Plcb1	3
GO:0008361	regulation of cell size	3/81	227/17840	0.0844224	0.252232	0.211063	Map1b/Ntrk3/Ret	3
GO:0010657	muscle cell apoptotic process	2/81	107/17840	0.085115	0.252232	0.211063	Alox12/Bcl2	2
GO:0048762	mesenchymal cell differentiation	3/81	229/17840	0.0861411	0.252232	0.211063	Bcl2/Ret/Wnt16	3
GO:0006644	phospholipid metabolic process	4/81	368/17840	0.0863956	0.252232	0.211063	Fgf2/Gpld1/Mtmr7/Plcb1	4
GO:0033865	nucleoside bisphosphate metabolic process	2/81	108/17840	0.0864742	0.252232	0.211063	Sult1a1/Sult2b1	2
GO:0033875	ribonucleoside bisphosphate metabolic process	2/81	108/17840	0.0864742	0.252232	0.211063	Sult1a1/Sult2b1	2
GO:0034032	purine nucleoside bisphosphate metabolic process	2/81	108/17840	0.0864742	0.252232	0.211063	Sult1a1/Sult2b1	2
GO:0002363	alpha-beta T cell lineage commitment	1/81	20/17840	0.0870394	0.252232	0.211063	Bcl2	1
GO:0005980	glycogen catabolic process	1/81	20/17840	0.0870394	0.252232	0.211063	Ppp1r3c	1
GO:0009151	purine deoxyribonucleotide metabolic process	1/81	20/17840	0.0870394	0.252232	0.211063	Gda	1
GO:0009251	glucan catabolic process	1/81	20/17840	0.0870394	0.252232	0.211063	Ppp1r3c	1
GO:0010224	response to UV-B	1/81	20/17840	0.0870394	0.252232	0.211063	Bcl2	1
GO:0014889	muscle atrophy	1/81	20/17840	0.0870394	0.252232	0.211063	Gsn	1
GO:0021534	cell proliferation in hindbrain	1/81	20/17840	0.0870394	0.252232	0.211063	Fgf2	1
GO:0021694	cerebellar Purkinje cell layer formation	1/81	20/17840	0.0870394	0.252232	0.211063	Agtpbp1	1
GO:0032352	positive regulation of hormone metabolic process	1/81	20/17840	0.0870394	0.252232	0.211063	Bmp6	1
GO:0032616	interleukin-13 production	1/81	20/17840	0.0870394	0.252232	0.211063	Il17rb	1
GO:0032656	regulation of interleukin-13 production	1/81	20/17840	0.0870394	0.252232	0.211063	Il17rb	1
GO:0046058	cAMP metabolic process	1/81	20/17840	0.0870394	0.252232	0.211063	Pde10a	1
GO:0048753	pigment granule organization	1/81	20/17840	0.0870394	0.252232	0.211063	Bcl2	1
GO:0050650	chondroitin sulfate proteoglycan biosynthetic process	1/81	20/17840	0.0870394	0.252232	0.211063	Cytl1	1
GO:0051131	chaperone-mediated protein complex assembly	1/81	20/17840	0.0870394	0.252232	0.211063	Clu	1
GO:0072189	ureter development	1/81	20/17840	0.0870394	0.252232	0.211063	Ret	1
GO:0072234	metanephric nephron tubule development	1/81	20/17840	0.0870394	0.252232	0.211063	Pkd2	1
GO:0090030	regulation of steroid hormone biosynthetic process	1/81	20/17840	0.0870394	0.252232	0.211063	Bmp6	1
GO:0090083	regulation of inclusion body assembly	1/81	20/17840	0.0870394	0.252232	0.211063	Clu	1
GO:0097503	sialylation	1/81	20/17840	0.0870394	0.252232	0.211063	St6gal1	1
GO:1902004	positive regulation of amyloid-beta formation	1/81	20/17840	0.0870394	0.252232	0.211063	Clu	1
GO:1903909	regulation of receptor clustering	1/81	20/17840	0.0870394	0.252232	0.211063	Gsn	1
GO:2000251	positive regulation of actin cytoskeleton reorganization	1/81	20/17840	0.0870394	0.252232	0.211063	Ntrk3	1
GO:0001933	negative regulation of protein phosphorylation	4/81	370/17840	0.0877157	0.252997	0.211703	Fbln1/Gprc5a/Hspb1/Ntrk3	4
GO:0008630	intrinsic apoptotic signaling pathway in response to DNA damage	2/81	109/17840	0.0878399	0.252997	0.211703	Bcl2/Clu	2
GO:0016525	negative regulation of angiogenesis	2/81	109/17840	0.0878399	0.252997	0.211703	Dcn/Thbs2	2
GO:0033555	multicellular organismal response to stress	2/81	109/17840	0.0878399	0.252997	0.211703	Bcl2/Ret	2
GO:0032271	regulation of protein polymerization	3/81	231/17840	0.0878748	0.252997	0.211703	Gda/Gsn/Map1b	3
GO:0097191	extrinsic apoptotic signaling pathway	3/81	232/17840	0.0887472	0.254273	0.212771	Bcl2/Ret/Tmbim1	3
GO:0051056	regulation of small GTPase mediated signal transduction	3/81	233/17840	0.0896234	0.254273	0.212771	Myoc/Plce1/Rit2	3
GO:0009259	ribonucleotide metabolic process	4/81	374/17840	0.0903856	0.254273	0.212771	Gda/Pde10a/Sult1a1/Sult2b1	4
GO:0031532	actin cytoskeleton reorganization	2/81	111/17840	0.0905907	0.254273	0.212771	Gsn/Ntrk3	2
GO:2000181	negative regulation of blood vessel morphogenesis	2/81	111/17840	0.0905907	0.254273	0.212771	Dcn/Thbs2	2
GO:0006144	purine nucleobase metabolic process	1/81	21/17840	0.0911892	0.254273	0.212771	Gda	1
GO:0006541	glutamine metabolic process	1/81	21/17840	0.0911892	0.254273	0.212771	Gfpt2	1
GO:0008356	asymmetric cell division	1/81	21/17840	0.0911892	0.254273	0.212771	Zbtb16	1
GO:0010566	regulation of ketone biosynthetic process	1/81	21/17840	0.0911892	0.254273	0.212771	Bmp6	1
GO:0031065	positive regulation of histone deacetylation	1/81	21/17840	0.0911892	0.254273	0.212771	Prkd1	1
GO:0032634	interleukin-5 production	1/81	21/17840	0.0911892	0.254273	0.212771	Il17rb	1
GO:0032674	regulation of interleukin-5 production	1/81	21/17840	0.0911892	0.254273	0.212771	Il17rb	1
GO:0033194	response to hydroperoxide	1/81	21/17840	0.0911892	0.254273	0.212771	Prkd1	1
GO:0034312	diol biosynthetic process	1/81	21/17840	0.0911892	0.254273	0.212771	Ephx1	1
GO:0035729	cellular response to hepatocyte growth factor stimulus	1/81	21/17840	0.0911892	0.254273	0.212771	Casr	1
GO:0042454	ribonucleoside catabolic process	1/81	21/17840	0.0911892	0.254273	0.212771	Gda	1
GO:0044247	cellular polysaccharide catabolic process	1/81	21/17840	0.0911892	0.254273	0.212771	Ppp1r3c	1
GO:0046068	cGMP metabolic process	1/81	21/17840	0.0911892	0.254273	0.212771	Pde10a	1
GO:0048484	enteric nervous system development	1/81	21/17840	0.0911892	0.254273	0.212771	Ret	1
GO:0048535	lymph node development	1/81	21/17840	0.0911892	0.254273	0.212771	Cxcl13	1
GO:0060314	regulation of ryanodine-sensitive calcium-release channel activity	1/81	21/17840	0.0911892	0.254273	0.212771	Pkd2	1
GO:0071397	cellular response to cholesterol	1/81	21/17840	0.0911892	0.254273	0.212771	Gpld1	1
GO:0090050	positive regulation of cell migration involved in sprouting angiogenesis	1/81	21/17840	0.0911892	0.254273	0.212771	Fgf2	1
GO:0097107	postsynaptic density assembly	1/81	21/17840	0.0911892	0.254273	0.212771	Ntrk3	1
GO:2000114	regulation of establishment of cell polarity	1/81	21/17840	0.0911892	0.254273	0.212771	Gsn	1
GO:0007178	transmembrane receptor protein serine/threonine kinase signaling pathway	4/81	376/17840	0.0917352	0.255153	0.213507	Bmp6/Chrdl2/Cilp/Ntrk3	4
GO:0050900	leukocyte migration	4/81	376/17840	0.0917352	0.255153	0.213507	Aoc3/Cxcl13/Il16/Plcb1	4
GO:1901343	negative regulation of vasculature development	2/81	112/17840	0.0919757	0.255501	0.213798	Dcn/Thbs2	2
GO:2000243	positive regulation of reproductive process	2/81	113/17840	0.0933669	0.25831	0.216149	Plat/Plcb1	2
GO:0046879	hormone secretion	4/81	379/17840	0.0937778	0.25831	0.216149	Bmp6/Casr/Cry2/Gpld1	4
GO:0071375	cellular response to peptide hormone stimulus	4/81	380/17840	0.0944635	0.25831	0.216149	Gpld1/Map1b/Plat/Plcb1	4
GO:1903426	regulation of reactive oxygen species biosynthetic process	2/81	114/17840	0.0947643	0.25831	0.216149	Clu/Pkd2	2
GO:0006163	purine nucleotide metabolic process	4/81	381/17840	0.0951517	0.25831	0.216149	Gda/Pde10a/Sult1a1/Sult2b1	4
GO:0000272	polysaccharide catabolic process	1/81	22/17840	0.0953204	0.25831	0.216149	Ppp1r3c	1
GO:0006582	melanin metabolic process	1/81	22/17840	0.0953204	0.25831	0.216149	Bcl2	1
GO:0009125	nucleoside monophosphate catabolic process	1/81	22/17840	0.0953204	0.25831	0.216149	Gda	1
GO:0009264	deoxyribonucleotide catabolic process	1/81	22/17840	0.0953204	0.25831	0.216149	Gda	1
GO:0031579	membrane raft organization	1/81	22/17840	0.0953204	0.25831	0.216149	Gsn	1
GO:0034349	glial cell apoptotic process	1/81	22/17840	0.0953204	0.25831	0.216149	Bcl2	1
GO:0040019	positive regulation of embryonic development	1/81	22/17840	0.0953204	0.25831	0.216149	Plcb1	1
GO:0042759	long-chain fatty acid biosynthetic process	1/81	22/17840	0.0953204	0.25831	0.216149	Alox12	1
GO:0043117	positive regulation of vascular permeability	1/81	22/17840	0.0953204	0.25831	0.216149	Bmp6	1
GO:0043369	CD4-positive or CD8-positive, alpha-beta T cell lineage commitment	1/81	22/17840	0.0953204	0.25831	0.216149	Bcl2	1
GO:0046386	deoxyribose phosphate catabolic process	1/81	22/17840	0.0953204	0.25831	0.216149	Gda	1
GO:0071676	negative regulation of mononuclear cell migration	1/81	22/17840	0.0953204	0.25831	0.216149	Plcb1	1
GO:0071800	podosome assembly	1/81	22/17840	0.0953204	0.25831	0.216149	Gsn	1
GO:1902992	negative regulation of amyloid precursor protein catabolic process	1/81	22/17840	0.0953204	0.25831	0.216149	Clu	1
GO:1903672	positive regulation of sprouting angiogenesis	1/81	22/17840	0.0953204	0.25831	0.216149	Fgf2	1
GO:0032102	negative regulation of response to external stimulus	4/81	382/17840	0.0958422	0.259407	0.217066	Alox12/Cxcl13/Fgf2/St6gal1	4
GO:0048661	positive regulation of smooth muscle cell proliferation	2/81	115/17840	0.0961677	0.259653	0.217272	Alox12/Fgf2	2
GO:2000379	positive regulation of reactive oxygen species metabolic process	2/81	115/17840	0.0961677	0.259653	0.217272	Clu/Pkd2	2
GO:0019693	ribose phosphate metabolic process	4/81	384/17840	0.0972305	0.262202	0.219406	Gda/Pde10a/Sult1a1/Sult2b1	4
GO:0001676	long-chain fatty acid metabolic process	2/81	116/17840	0.0975772	0.26239	0.219562	Alox12/Ephx1	2
GO:0018107	peptidyl-threonine phosphorylation	2/81	116/17840	0.0975772	0.26239	0.219562	Bcl2/Prkd1	2
GO:0014812	muscle cell migration	2/81	117/17840	0.0989926	0.26239	0.219562	Bcl2/Plat	2
GO:0044772	mitotic cell cycle phase transition	4/81	387/17840	0.0993307	0.26239	0.219562	Bcl2/Fhl1/Pkd2/Plcb1	4
GO:0002320	lymphoid progenitor cell differentiation	1/81	23/17840	0.0994331	0.26239	0.219562	Bcl2	1
GO:0003323	type B pancreatic cell development	1/81	23/17840	0.0994331	0.26239	0.219562	Bmp6	1
GO:0031664	regulation of lipopolysaccharide-mediated signaling pathway	1/81	23/17840	0.0994331	0.26239	0.219562	Bmp6	1
GO:0035728	response to hepatocyte growth factor	1/81	23/17840	0.0994331	0.26239	0.219562	Casr	1
GO:0042501	serine phosphorylation of STAT protein	1/81	23/17840	0.0994331	0.26239	0.219562	Ret	1
GO:0045606	positive regulation of epidermal cell differentiation	1/81	23/17840	0.0994331	0.26239	0.219562	Sult2b1	1
GO:0048643	positive regulation of skeletal muscle tissue development	1/81	23/17840	0.0994331	0.26239	0.219562	Bcl2	1
GO:0051043	regulation of membrane protein ectodomain proteolysis	1/81	23/17840	0.0994331	0.26239	0.219562	Gpld1	1
GO:0051220	cytoplasmic sequestering of protein	1/81	23/17840	0.0994331	0.26239	0.219562	Pkd2	1
GO:0070293	renal absorption	1/81	23/17840	0.0994331	0.26239	0.219562	Gsn	1
GO:0071404	cellular response to low-density lipoprotein particle stimulus	1/81	23/17840	0.0994331	0.26239	0.219562	Casr	1
GO:0071498	cellular response to fluid shear stress	1/81	23/17840	0.0994331	0.26239	0.219562	Pkd2	1
GO:0099170	postsynaptic modulation of chemical synaptic transmission	1/81	23/17840	0.0994331	0.26239	0.219562	Plcb1	1
GO:2000209	regulation of anoikis	1/81	23/17840	0.0994331	0.26239	0.219562	Bcl2	1
GO:0030516	regulation of axon extension	2/81	118/17840	0.100414	0.264044	0.220947	Map1b/Ntrk3	2
GO:0045446	endothelial cell differentiation	2/81	118/17840	0.100414	0.264044	0.220947	Bmp6/Plcb1	2
GO:0019318	hexose metabolic process	3/81	245/17840	0.100418	0.264044	0.220947	Chst1/Gpld1/Ppp1r3c	3
GO:0009914	hormone transport	4/81	390/17840	0.101452	0.266213	0.222762	Bmp6/Casr/Cry2/Gpld1	4
GO:0009308	amine metabolic process	2/81	119/17840	0.101841	0.266213	0.222762	Aoc3/Sult1a1	2
GO:0071675	regulation of mononuclear cell migration	2/81	119/17840	0.101841	0.266213	0.222762	Cxcl13/Plcb1	2
GO:0000041	transition metal ion transport	2/81	120/17840	0.103273	0.266213	0.222762	Cp/Cubn	2
GO:0006027	glycosaminoglycan catabolic process	1/81	24/17840	0.103527	0.266213	0.222762	Fgf2	1
GO:0006700	C21-steroid hormone biosynthetic process	1/81	24/17840	0.103527	0.266213	0.222762	Bmp6	1
GO:0009162	deoxyribonucleoside monophosphate metabolic process	1/81	24/17840	0.103527	0.266213	0.222762	Gda	1
GO:0009164	nucleoside catabolic process	1/81	24/17840	0.103527	0.266213	0.222762	Gda	1
GO:0010818	T cell chemotaxis	1/81	24/17840	0.103527	0.266213	0.222762	Cxcl13	1
GO:0010866	regulation of triglyceride biosynthetic process	1/81	24/17840	0.103527	0.266213	0.222762	Gpld1	1
GO:0021692	cerebellar Purkinje cell layer morphogenesis	1/81	24/17840	0.103527	0.266213	0.222762	Agtpbp1	1
GO:0043687	post-translational protein modification	1/81	24/17840	0.103527	0.266213	0.222762	Agtpbp1	1
GO:0070498	interleukin-1-mediated signaling pathway	1/81	24/17840	0.103527	0.266213	0.222762	Plcb1	1
GO:0072170	metanephric tubule development	1/81	24/17840	0.103527	0.266213	0.222762	Pkd2	1
GO:0072243	metanephric nephron epithelium development	1/81	24/17840	0.103527	0.266213	0.222762	Pkd2	1
GO:0090330	regulation of platelet aggregation	1/81	24/17840	0.103527	0.266213	0.222762	Alox12	1
GO:0101023	vascular endothelial cell proliferation	1/81	24/17840	0.103527	0.266213	0.222762	Fgf2	1
GO:1901570	fatty acid derivative biosynthetic process	1/81	24/17840	0.103527	0.266213	0.222762	Alox12	1
GO:1905562	regulation of vascular endothelial cell proliferation	1/81	24/17840	0.103527	0.266213	0.222762	Fgf2	1
GO:0032874	positive regulation of stress-activated MAPK cascade	2/81	121/17840	0.104712	0.268324	0.224528	Plcb1/Wnt16	2
GO:0045931	positive regulation of mitotic cell cycle	2/81	121/17840	0.104712	0.268324	0.224528	Plcb1/Smoc2	2
GO:2000278	regulation of DNA biosynthetic process	2/81	121/17840	0.104712	0.268324	0.224528	Fgf2/Smoc2	2
GO:0031330	negative regulation of cellular catabolic process	3/81	250/17840	0.105064	0.268916	0.225024	Bcl2/Gpld1/Pkp1	3
GO:0035821	modulation of process of other organism	2/81	122/17840	0.106155	0.269499	0.225511	Fbln1/Ntrk3	2
GO:0090092	regulation of transmembrane receptor protein serine/threonine kinase signaling pathway	3/81	252/17840	0.106947	0.269499	0.225511	Bmp6/Chrdl2/Cilp	3
GO:0008090	retrograde axonal transport	1/81	25/17840	0.107603	0.269499	0.225511	Agtpbp1	1
GO:0009065	glutamine family amino acid catabolic process	1/81	25/17840	0.107603	0.269499	0.225511	Adhfe1	1
GO:0010560	positive regulation of glycoprotein biosynthetic process	1/81	25/17840	0.107603	0.269499	0.225511	Plcb1	1
GO:0022010	central nervous system myelination	1/81	25/17840	0.107603	0.269499	0.225511	Clu	1
GO:0031639	plasminogen activation	1/81	25/17840	0.107603	0.269499	0.225511	Plat	1
GO:0032291	axon ensheathment in central nervous system	1/81	25/17840	0.107603	0.269499	0.225511	Clu	1
GO:0035024	negative regulation of Rho protein signal transduction	1/81	25/17840	0.107603	0.269499	0.225511	Myoc	1
GO:0044331	cell-cell adhesion mediated by cadherin	1/81	25/17840	0.107603	0.269499	0.225511	Bmp6	1
GO:0046339	diacylglycerol metabolic process	1/81	25/17840	0.107603	0.269499	0.225511	Plce1	1
GO:0051291	protein heterooligomerization	1/81	25/17840	0.107603	0.269499	0.225511	Pkd2	1
GO:0061162	establishment of monopolar cell polarity	1/81	25/17840	0.107603	0.269499	0.225511	Map1b	1
GO:0072273	metanephric nephron morphogenesis	1/81	25/17840	0.107603	0.269499	0.225511	Pkd2	1
GO:1901623	regulation of lymphocyte chemotaxis	1/81	25/17840	0.107603	0.269499	0.225511	Cxcl13	1
GO:1903077	negative regulation of protein localization to plasma membrane	1/81	25/17840	0.107603	0.269499	0.225511	Tmbim1	1
GO:0002040	sprouting angiogenesis	2/81	123/17840	0.107605	0.269499	0.225511	Fgf2/Gpld1	2
GO:0070304	positive regulation of stress-activated protein kinase signaling cascade	2/81	123/17840	0.107605	0.269499	0.225511	Plcb1/Wnt16	2
GO:1903828	negative regulation of cellular protein localization	2/81	123/17840	0.107605	0.269499	0.225511	Hsph1/Tmbim1	2
GO:0031669	cellular response to nutrient levels	3/81	253/17840	0.107893	0.269915	0.225859	Bcl2/Casr/Prkd1	3
GO:0007009	plasma membrane organization	2/81	124/17840	0.109059	0.271489	0.227176	Clu/Gsn	2
GO:0018958	phenol-containing compound metabolic process	2/81	124/17840	0.109059	0.271489	0.227176	Bcl2/Sult1a1	2
GO:0031109	microtubule polymerization or depolymerization	2/81	124/17840	0.109059	0.271489	0.227176	Gda/Map1b	2
GO:0044403	biological process involved in symbiotic interaction	4/81	401/17840	0.10941	0.271489	0.227176	Bcl2/Fbln1/Gsn/Ntrk3	4
GO:0018210	peptidyl-threonine modification	2/81	125/17840	0.110519	0.271489	0.227176	Bcl2/Prkd1	2
GO:0046632	alpha-beta T cell differentiation	2/81	125/17840	0.110519	0.271489	0.227176	Bcl2/Zbtb16	2
GO:0051261	protein depolymerization	2/81	125/17840	0.110519	0.271489	0.227176	Gsn/Map1b	2
GO:1903052	positive regulation of proteolysis involved in cellular protein catabolic process	2/81	125/17840	0.110519	0.271489	0.227176	Agtpbp1/Clu	2
GO:0046700	heterocycle catabolic process	4/81	403/17840	0.110887	0.271489	0.227176	Cubn/Gda/Pde10a/Pkp1	4
GO:0030539	male genitalia development	1/81	26/17840	0.111661	0.271489	0.227176	Bmp6	1
GO:0032878	regulation of establishment or maintenance of cell polarity	1/81	26/17840	0.111661	0.271489	0.227176	Gsn	1
GO:0033622	integrin activation	1/81	26/17840	0.111661	0.271489	0.227176	Cxcl13	1
GO:0035864	response to potassium ion	1/81	26/17840	0.111661	0.271489	0.227176	Clu	1
GO:0036315	cellular response to sterol	1/81	26/17840	0.111661	0.271489	0.227176	Gpld1	1
GO:0043567	regulation of insulin-like growth factor receptor signaling pathway	1/81	26/17840	0.111661	0.271489	0.227176	Cilp	1
GO:0043902	positive regulation of multi-organism process	1/81	26/17840	0.111661	0.271489	0.227176	Bmp6	1
GO:0046597	negative regulation of viral entry into host cell	1/81	26/17840	0.111661	0.271489	0.227176	Gsn	1
GO:0051016	barbed-end actin filament capping	1/81	26/17840	0.111661	0.271489	0.227176	Gsn	1
GO:0051788	response to misfolded protein	1/81	26/17840	0.111661	0.271489	0.227176	Clu	1
GO:0060055	angiogenesis involved in wound healing	1/81	26/17840	0.111661	0.271489	0.227176	Smoc2	1
GO:0061339	establishment or maintenance of monopolar cell polarity	1/81	26/17840	0.111661	0.271489	0.227176	Map1b	1
GO:1901032	negative regulation of response to reactive oxygen species	1/81	26/17840	0.111661	0.271489	0.227176	Hsph1	1
GO:1901071	glucosamine-containing compound metabolic process	1/81	26/17840	0.111661	0.271489	0.227176	Chst1	1
GO:1902993	positive regulation of amyloid precursor protein catabolic process	1/81	26/17840	0.111661	0.271489	0.227176	Clu	1
GO:1903206	negative regulation of hydrogen peroxide-induced cell death	1/81	26/17840	0.111661	0.271489	0.227176	Hsph1	1
GO:0031349	positive regulation of defense response	3/81	257/17840	0.11171	0.271489	0.227176	Aoc3/Il16/Il17rb	3
GO:0044270	cellular nitrogen compound catabolic process	4/81	405/17840	0.112373	0.2728	0.228273	Cubn/Gda/Pde10a/Pkp1	4
GO:0003014	renal system process	2/81	127/17840	0.113454	0.273967	0.22925	Bcl2/Gsn	2
GO:0043244	regulation of protein-containing complex disassembly	2/81	127/17840	0.113454	0.273967	0.22925	Gsn/Map1b	2
GO:0071346	cellular response to interferon-gamma	2/81	127/17840	0.113454	0.273967	0.22925	Gsn/Serpina3n	2
GO:0090101	negative regulation of transmembrane receptor protein serine/threonine kinase signaling pathway	2/81	127/17840	0.113454	0.273967	0.22925	Chrdl2/Cilp	2
GO:0072521	purine-containing compound metabolic process	4/81	408/17840	0.114618	0.273967	0.22925	Gda/Pde10a/Sult1a1/Sult2b1	4
GO:0043010	camera-type eye development	4/81	409/17840	0.115371	0.273967	0.22925	Agtpbp1/Fgf2/Ntrk3/Ret	4
GO:0050878	regulation of body fluid levels	4/81	409/17840	0.115371	0.273967	0.22925	Alox12/Cp/Fbln1/Hspb1	4
GO:0006817	phosphate ion transport	1/81	27/17840	0.1157	0.273967	0.22925	Cry2	1
GO:0010738	regulation of protein kinase A signaling	1/81	27/17840	0.1157	0.273967	0.22925	Pde10a	1
GO:0030204	chondroitin sulfate metabolic process	1/81	27/17840	0.1157	0.273967	0.22925	Dcn	1
GO:0032148	activation of protein kinase B activity	1/81	27/17840	0.1157	0.273967	0.22925	Ntrk3	1
GO:0033197	response to vitamin E	1/81	27/17840	0.1157	0.273967	0.22925	Bcl2	1
GO:0034656	nucleobase-containing small molecule catabolic process	1/81	27/17840	0.1157	0.273967	0.22925	Gda	1
GO:0045109	intermediate filament organization	1/81	27/17840	0.1157	0.273967	0.22925	Pkp1	1
GO:0045663	positive regulation of myoblast differentiation	1/81	27/17840	0.1157	0.273967	0.22925	Plcb1	1
GO:0045684	positive regulation of epidermis development	1/81	27/17840	0.1157	0.273967	0.22925	Sult2b1	1
GO:0045844	positive regulation of striated muscle tissue development	1/81	27/17840	0.1157	0.273967	0.22925	Bcl2	1
GO:0048636	positive regulation of muscle organ development	1/81	27/17840	0.1157	0.273967	0.22925	Bcl2	1
GO:0060563	neuroepithelial cell differentiation	1/81	27/17840	0.1157	0.273967	0.22925	Fgf2	1
GO:0071467	cellular response to pH	1/81	27/17840	0.1157	0.273967	0.22925	Gpld1	1
GO:1902230	negative regulation of intrinsic apoptotic signaling pathway in response to DNA damage	1/81	27/17840	0.1157	0.273967	0.22925	Clu	1
GO:1903020	positive regulation of glycoprotein metabolic process	1/81	27/17840	0.1157	0.273967	0.22925	Plcb1	1
GO:1904376	negative regulation of protein localization to cell periphery	1/81	27/17840	0.1157	0.273967	0.22925	Tmbim1	1
GO:0000086	G2/M transition of mitotic cell cycle	2/81	129/17840	0.11641	0.274676	0.229843	Fhl1/Plcb1	2
GO:0001952	regulation of cell-matrix adhesion	2/81	129/17840	0.11641	0.274676	0.229843	Bcl2/Myoc	2
GO:0033559	unsaturated fatty acid metabolic process	2/81	129/17840	0.11641	0.274676	0.229843	Alox12/Ephx1	2
GO:0005996	monosaccharide metabolic process	3/81	263/17840	0.117533	0.274676	0.229843	Chst1/Gpld1/Ppp1r3c	3
GO:0050807	regulation of synapse organization	3/81	263/17840	0.117533	0.274676	0.229843	Clstn2/Ntrk3/Thbs2	3
GO:0071496	cellular response to external stimulus	4/81	412/17840	0.117643	0.274676	0.229843	Bcl2/Bmp6/Casr/Prkd1	4
GO:0051091	positive regulation of DNA-binding transcription factor activity	3/81	264/17840	0.118514	0.274676	0.229843	Clu/Cytl1/Prkd1	3
GO:0006914	autophagy	4/81	414/17840	0.119169	0.274676	0.229843	Bcl2/Dcn/Hspb8/Prkd1	4
GO:0061919	process utilizing autophagic mechanism	4/81	414/17840	0.119169	0.274676	0.229843	Bcl2/Dcn/Hspb8/Prkd1	4
GO:0006690	icosanoid metabolic process	2/81	131/17840	0.119385	0.274676	0.229843	Alox12/Ephx1	2
GO:0007631	feeding behavior	2/81	131/17840	0.119385	0.274676	0.229843	Aoc3/Cntfr	2
GO:0070301	cellular response to hydrogen peroxide	2/81	131/17840	0.119385	0.274676	0.229843	Hspb1/Hsph1	2
GO:0043588	skin development	3/81	265/17840	0.119499	0.274676	0.229843	Alox12/Bcl2/Wnt16	3
GO:0006925	inflammatory cell apoptotic process	1/81	28/17840	0.119721	0.274676	0.229843	St6gal1	1
GO:0010893	positive regulation of steroid biosynthetic process	1/81	28/17840	0.119721	0.274676	0.229843	Bmp6	1
GO:0032469	endoplasmic reticulum calcium ion homeostasis	1/81	28/17840	0.119721	0.274676	0.229843	Bcl2	1
GO:0034311	diol metabolic process	1/81	28/17840	0.119721	0.274676	0.229843	Ephx1	1
GO:0042059	negative regulation of epidermal growth factor receptor signaling pathway	1/81	28/17840	0.119721	0.274676	0.229843	Gprc5a	1
GO:0046174	polyol catabolic process	1/81	28/17840	0.119721	0.274676	0.229843	Mtmr7	1
GO:0051354	negative regulation of oxidoreductase activity	1/81	28/17840	0.119721	0.274676	0.229843	Aoc3	1
GO:0051497	negative regulation of stress fiber assembly	1/81	28/17840	0.119721	0.274676	0.229843	Myoc	1
GO:0060045	positive regulation of cardiac muscle cell proliferation	1/81	28/17840	0.119721	0.274676	0.229843	Fgf2	1
GO:0060384	innervation	1/81	28/17840	0.119721	0.274676	0.229843	Ret	1
GO:0070841	inclusion body assembly	1/81	28/17840	0.119721	0.274676	0.229843	Clu	1
GO:0071372	cellular response to follicle-stimulating hormone stimulus	1/81	28/17840	0.119721	0.274676	0.229843	Plat	1
GO:0090140	regulation of mitochondrial fission	1/81	28/17840	0.119721	0.274676	0.229843	Dcn	1
GO:0090280	positive regulation of calcium ion import	1/81	28/17840	0.119721	0.274676	0.229843	Casr	1
GO:0098698	postsynaptic specialization assembly	1/81	28/17840	0.119721	0.274676	0.229843	Ntrk3	1
GO:1901863	positive regulation of muscle tissue development	1/81	28/17840	0.119721	0.274676	0.229843	Bcl2	1
GO:1904861	excitatory synapse assembly	1/81	28/17840	0.119721	0.274676	0.229843	Ntrk3	1
GO:0007266	Rho protein signal transduction	2/81	132/17840	0.12088	0.276475	0.231349	Myoc/Rit2	2
GO:0034754	cellular hormone metabolic process	2/81	132/17840	0.12088	0.276475	0.231349	Bmp6/Sult1a1	2
GO:0090277	positive regulation of peptide hormone secretion	2/81	132/17840	0.12088	0.276475	0.231349	Casr/Gpld1	2
GO:0046328	regulation of JNK cascade	2/81	133/17840	0.122379	0.277048	0.231829	Plcb1/Wnt16	2
GO:0043583	ear development	3/81	268/17840	0.122471	0.277048	0.231829	Bcl2/Cytl1/Ntrk3	3
GO:0001759	organ induction	1/81	29/17840	0.123724	0.277048	0.231829	Fgf2	1
GO:0002068	glandular epithelial cell development	1/81	29/17840	0.123724	0.277048	0.231829	Bmp6	1
GO:0002360	T cell lineage commitment	1/81	29/17840	0.123724	0.277048	0.231829	Bcl2	1
GO:0006691	leukotriene metabolic process	1/81	29/17840	0.123724	0.277048	0.231829	Alox12	1
GO:0007176	regulation of epidermal growth factor-activated receptor activity	1/81	29/17840	0.123724	0.277048	0.231829	Gprc5a	1
GO:0010954	positive regulation of protein processing	1/81	29/17840	0.123724	0.277048	0.231829	Gsn	1
GO:0030318	melanocyte differentiation	1/81	29/17840	0.123724	0.277048	0.231829	Bcl2	1
GO:0033688	regulation of osteoblast proliferation	1/81	29/17840	0.123724	0.277048	0.231829	Bcl2	1
GO:0042133	neurotransmitter metabolic process	1/81	29/17840	0.123724	0.277048	0.231829	Agtpbp1	1
GO:0045472	response to ether	1/81	29/17840	0.123724	0.277048	0.231829	Plcb1	1
GO:0050995	negative regulation of lipid catabolic process	1/81	29/17840	0.123724	0.277048	0.231829	Gpld1	1
GO:0061436	establishment of skin barrier	1/81	29/17840	0.123724	0.277048	0.231829	Alox12	1
GO:0072207	metanephric epithelium development	1/81	29/17840	0.123724	0.277048	0.231829	Pkd2	1
GO:1902042	negative regulation of extrinsic apoptotic signaling pathway via death domain receptors	1/81	29/17840	0.123724	0.277048	0.231829	Tmbim1	1
GO:1902932	positive regulation of alcohol biosynthetic process	1/81	29/17840	0.123724	0.277048	0.231829	Bmp6	1
GO:0051090	regulation of DNA-binding transcription factor activity	4/81	420/17840	0.123797	0.277048	0.231829	Clu/Cytl1/Pkd2/Prkd1	4
GO:0008203	cholesterol metabolic process	2/81	134/17840	0.123883	0.277048	0.231829	Cubn/Sult2b1	2
GO:0010906	regulation of glucose metabolic process	2/81	134/17840	0.123883	0.277048	0.231829	Gpld1/Ppp1r3c	2
GO:0035966	response to topologically incorrect protein	2/81	134/17840	0.123883	0.277048	0.231829	Clu/Hspb8	2
GO:0061387	regulation of extent of cell growth	2/81	134/17840	0.123883	0.277048	0.231829	Map1b/Ntrk3	2
GO:0042326	negative regulation of phosphorylation	4/81	423/17840	0.126141	0.279681	0.234032	Fbln1/Gprc5a/Hspb1/Ntrk3	4
GO:0198738	cell-cell signaling by wnt	4/81	424/17840	0.126926	0.279681	0.234032	Fgf2/Myoc/Pkd2/Wnt16	4
GO:0005979	regulation of glycogen biosynthetic process	1/81	30/17840	0.127709	0.279681	0.234032	Ppp1r3c	1
GO:0006026	aminoglycan catabolic process	1/81	30/17840	0.127709	0.279681	0.234032	Fgf2	1
GO:0010863	positive regulation of phospholipase C activity	1/81	30/17840	0.127709	0.279681	0.234032	Fgf2	1
GO:0010962	regulation of glucan biosynthetic process	1/81	30/17840	0.127709	0.279681	0.234032	Ppp1r3c	1
GO:0018126	protein hydroxylation	1/81	30/17840	0.127709	0.279681	0.234032	Egln3	1
GO:0032026	response to magnesium ion	1/81	30/17840	0.127709	0.279681	0.234032	Bmp6	1
GO:0032801	receptor catabolic process	1/81	30/17840	0.127709	0.279681	0.234032	Gprasp1	1
GO:0043153	entrainment of circadian clock by photoperiod	1/81	30/17840	0.127709	0.279681	0.234032	Cry2	1
GO:0043501	skeletal muscle adaptation	1/81	30/17840	0.127709	0.279681	0.234032	Myoc	1
GO:0046856	phosphatidylinositol dephosphorylation	1/81	30/17840	0.127709	0.279681	0.234032	Mtmr7	1
GO:0048745	smooth muscle tissue development	1/81	30/17840	0.127709	0.279681	0.234032	Pkd2	1
GO:0048799	animal organ maturation	1/81	30/17840	0.127709	0.279681	0.234032	Ret	1
GO:0051125	regulation of actin nucleation	1/81	30/17840	0.127709	0.279681	0.234032	Gsn	1
GO:0051894	positive regulation of focal adhesion assembly	1/81	30/17840	0.127709	0.279681	0.234032	Myoc	1
GO:0071305	cellular response to vitamin D	1/81	30/17840	0.127709	0.279681	0.234032	Casr	1
GO:0090208	positive regulation of triglyceride metabolic process	1/81	30/17840	0.127709	0.279681	0.234032	Gpld1	1
GO:0090312	positive regulation of protein deacetylation	1/81	30/17840	0.127709	0.279681	0.234032	Prkd1	1
GO:1901185	negative regulation of ERBB signaling pathway	1/81	30/17840	0.127709	0.279681	0.234032	Gprc5a	1
GO:0043087	regulation of GTPase activity	4/81	425/17840	0.127714	0.279681	0.234032	Cxcl13/Ntrk3/Plcb1/Rgs6	4
GO:0071347	cellular response to interleukin-1	2/81	137/17840	0.128423	0.280679	0.234867	Plcb1/Serpina3n	2
GO:1903409	reactive oxygen species biosynthetic process	2/81	137/17840	0.128423	0.280679	0.234867	Clu/Pkd2	2
GO:0050803	regulation of synapse structure or activity	3/81	275/17840	0.129512	0.282218	0.236154	Clstn2/Ntrk3/Thbs2	3
GO:0007264	small GTPase mediated signal transduction	4/81	428/17840	0.130088	0.282218	0.236154	Myoc/Plce1/Prkd1/Rit2	4
GO:0032535	regulation of cellular component size	4/81	428/17840	0.130088	0.282218	0.236154	Gsn/Map1b/Ntrk3/Ret	4
GO:0043500	muscle adaptation	2/81	139/17840	0.131471	0.282218	0.236154	Gsn/Myoc	2
GO:0050730	regulation of peptidyl-tyrosine phosphorylation	3/81	277/17840	0.131549	0.282218	0.236154	Bmp6/Gprc5a/Hsph1	3
GO:0002523	leukocyte migration involved in inflammatory response	1/81	31/17840	0.131676	0.282218	0.236154	Aoc3	1
GO:0003309	type B pancreatic cell differentiation	1/81	31/17840	0.131676	0.282218	0.236154	Bmp6	1
GO:0003338	metanephros morphogenesis	1/81	31/17840	0.131676	0.282218	0.236154	Pkd2	1
GO:0006929	substrate-dependent cell migration	1/81	31/17840	0.131676	0.282218	0.236154	Fbln1	1
GO:0009415	response to water	1/81	31/17840	0.131676	0.282218	0.236154	Pkd2	1
GO:0010592	positive regulation of lamellipodium assembly	1/81	31/17840	0.131676	0.282218	0.236154	Plce1	1
GO:0043276	anoikis	1/81	31/17840	0.131676	0.282218	0.236154	Bcl2	1
GO:0043552	positive regulation of phosphatidylinositol 3-kinase activity	1/81	31/17840	0.131676	0.282218	0.236154	Fgf2	1
GO:0061437	renal system vasculature development	1/81	31/17840	0.131676	0.282218	0.236154	Pkd2	1
GO:0061440	kidney vasculature development	1/81	31/17840	0.131676	0.282218	0.236154	Pkd2	1
GO:0070633	transepithelial transport	1/81	31/17840	0.131676	0.282218	0.236154	Gpld1	1
GO:0095500	acetylcholine receptor signaling pathway	1/81	31/17840	0.131676	0.282218	0.236154	Plcb1	1
GO:0120255	olefinic compound biosynthetic process	1/81	31/17840	0.131676	0.282218	0.236154	Bmp6	1
GO:1903319	positive regulation of protein maturation	1/81	31/17840	0.131676	0.282218	0.236154	Gsn	1
GO:1903901	negative regulation of viral life cycle	1/81	31/17840	0.131676	0.282218	0.236154	Gsn	1
GO:0043523	regulation of neuron apoptotic process	3/81	279/17840	0.133599	0.285162	0.238618	Bcl2/Cntfr/Egln3	3
GO:0071695	anatomical structure maturation	3/81	279/17840	0.133599	0.285162	0.238618	Bcl2/Myoc/Ret	3
GO:0006639	acylglycerol metabolic process	2/81	141/17840	0.134535	0.285162	0.238618	Gpld1/Plce1	2
GO:0016125	sterol metabolic process	2/81	141/17840	0.134535	0.285162	0.238618	Cubn/Sult2b1	2
GO:0021510	spinal cord development	2/81	141/17840	0.134535	0.285162	0.238618	Nova1/Pkd2	2
GO:0009225	nucleotide-sugar metabolic process	1/81	32/17840	0.135626	0.285162	0.238618	Gfpt2	1
GO:0018200	peptidyl-glutamic acid modification	1/81	32/17840	0.135626	0.285162	0.238618	Agtpbp1	1
GO:0021533	cell differentiation in hindbrain	1/81	32/17840	0.135626	0.285162	0.238618	Agtpbp1	1
GO:0031000	response to caffeine	1/81	32/17840	0.135626	0.285162	0.238618	Bcl2	1
GO:0031063	regulation of histone deacetylation	1/81	32/17840	0.135626	0.285162	0.238618	Prkd1	1
GO:0031069	hair follicle morphogenesis	1/81	32/17840	0.135626	0.285162	0.238618	Bcl2	1
GO:0036037	CD8-positive, alpha-beta T cell activation	1/81	32/17840	0.135626	0.285162	0.238618	Bcl2	1
GO:0046475	glycerophospholipid catabolic process	1/81	32/17840	0.135626	0.285162	0.238618	Plcb1	1
GO:0046885	regulation of hormone biosynthetic process	1/81	32/17840	0.135626	0.285162	0.238618	Bmp6	1
GO:0048665	neuron fate specification	1/81	32/17840	0.135626	0.285162	0.238618	Ntrk3	1
GO:0051085	chaperone cofactor-dependent protein refolding	1/81	32/17840	0.135626	0.285162	0.238618	Hsph1	1
GO:0060317	cardiac epithelial to mesenchymal transition	1/81	32/17840	0.135626	0.285162	0.238618	Wnt16	1
GO:0061099	negative regulation of protein tyrosine kinase activity	1/81	32/17840	0.135626	0.285162	0.238618	Gprc5a	1
GO:1902883	negative regulation of response to oxidative stress	1/81	32/17840	0.135626	0.285162	0.238618	Hsph1	1
GO:2000406	positive regulation of T cell migration	1/81	32/17840	0.135626	0.285162	0.238618	Cxcl13	1
GO:0006638	neutral lipid metabolic process	2/81	143/17840	0.137616	0.289073	0.24189	Gpld1/Plce1	2
GO:0048675	axon extension	2/81	144/17840	0.139163	0.289838	0.242531	Map1b/Ntrk3	2
GO:0008210	estrogen metabolic process	1/81	33/17840	0.139557	0.289838	0.242531	Sult1a1	1
GO:0019433	triglyceride catabolic process	1/81	33/17840	0.139557	0.289838	0.242531	Gpld1	1
GO:0032958	inositol phosphate biosynthetic process	1/81	33/17840	0.139557	0.289838	0.242531	Fgf2	1
GO:0040036	regulation of fibroblast growth factor receptor signaling pathway	1/81	33/17840	0.139557	0.289838	0.242531	Smoc2	1
GO:0042403	thyroid hormone metabolic process	1/81	33/17840	0.139557	0.289838	0.242531	Sult1a1	1
GO:0048641	regulation of skeletal muscle tissue development	1/81	33/17840	0.139557	0.289838	0.242531	Bcl2	1
GO:0055094	response to lipoprotein particle	1/81	33/17840	0.139557	0.289838	0.242531	Casr	1
GO:0099068	postsynapse assembly	1/81	33/17840	0.139557	0.289838	0.242531	Ntrk3	1
GO:1901658	glycosyl compound catabolic process	1/81	33/17840	0.139557	0.289838	0.242531	Gda	1
GO:1905144	response to acetylcholine	1/81	33/17840	0.139557	0.289838	0.242531	Plcb1	1
GO:1905145	cellular response to acetylcholine	1/81	33/17840	0.139557	0.289838	0.242531	Plcb1	1
GO:0001894	tissue homeostasis	3/81	285/17840	0.139814	0.289838	0.242531	Bcl2/Cytl1/Hspb1	3
GO:0022898	regulation of transmembrane transporter activity	3/81	285/17840	0.139814	0.289838	0.242531	Bcl2/Fhl1/Pkd2	3
GO:0007156	homophilic cell adhesion via plasma membrane adhesion molecules	2/81	145/17840	0.140713	0.291418	0.243853	Clstn2/Ret	2
GO:0030010	establishment of cell polarity	2/81	146/17840	0.142267	0.291418	0.243853	Gsn/Map1b	2
GO:0031333	negative regulation of protein-containing complex assembly	2/81	146/17840	0.142267	0.291418	0.243853	Clu/Gsn	2
GO:0032946	positive regulation of mononuclear cell proliferation	2/81	146/17840	0.142267	0.291418	0.243853	Bcl2/St6gal1	2
GO:0043624	cellular protein complex disassembly	2/81	146/17840	0.142267	0.291418	0.243853	Gsn/Map1b	2
GO:0051928	positive regulation of calcium ion transport	2/81	146/17840	0.142267	0.291418	0.243853	Casr/Pkd2	2
GO:0030217	T cell differentiation	3/81	288/17840	0.142958	0.291418	0.243853	Bcl2/Hspb1/Zbtb16	3
GO:0001958	endochondral ossification	1/81	34/17840	0.143471	0.291418	0.243853	Bmp6	1
GO:0003156	regulation of animal organ formation	1/81	34/17840	0.143471	0.291418	0.243853	Fgf2	1
GO:0006505	GPI anchor metabolic process	1/81	34/17840	0.143471	0.291418	0.243853	Gpld1	1
GO:0006536	glutamate metabolic process	1/81	34/17840	0.143471	0.291418	0.243853	Adhfe1	1
GO:0006767	water-soluble vitamin metabolic process	1/81	34/17840	0.143471	0.291418	0.243853	Cubn	1
GO:0007026	negative regulation of microtubule depolymerization	1/81	34/17840	0.143471	0.291418	0.243853	Map1b	1
GO:0009649	entrainment of circadian clock	1/81	34/17840	0.143471	0.291418	0.243853	Cry2	1
GO:0018149	peptide cross-linking	1/81	34/17840	0.143471	0.291418	0.243853	Dcn	1
GO:0021697	cerebellar cortex formation	1/81	34/17840	0.143471	0.291418	0.243853	Agtpbp1	1
GO:0032232	negative regulation of actin filament bundle assembly	1/81	34/17840	0.143471	0.291418	0.243853	Myoc	1
GO:0036075	replacement ossification	1/81	34/17840	0.143471	0.291418	0.243853	Bmp6	1
GO:0044849	estrous cycle	1/81	34/17840	0.143471	0.291418	0.243853	Clu	1
GO:0048710	regulation of astrocyte differentiation	1/81	34/17840	0.143471	0.291418	0.243853	Ntrk3	1
GO:1900274	regulation of phospholipase C activity	1/81	34/17840	0.143471	0.291418	0.243853	Fgf2	1
GO:1905476	negative regulation of protein localization to membrane	1/81	34/17840	0.143471	0.291418	0.243853	Tmbim1	1
GO:1903364	positive regulation of cellular protein catabolic process	2/81	147/17840	0.143825	0.291712	0.244098	Agtpbp1/Clu	2
GO:0001558	regulation of cell growth	4/81	445/17840	0.143891	0.291712	0.244098	Bcl2/Fhl1/Map1b/Ntrk3	4
GO:0031668	cellular response to extracellular stimulus	3/81	289/17840	0.144011	0.291712	0.244098	Bcl2/Casr/Prkd1	3
GO:0044839	cell cycle G2/M phase transition	2/81	148/17840	0.145386	0.292883	0.245079	Fhl1/Plcb1	2
GO:1902652	secondary alcohol metabolic process	2/81	148/17840	0.145386	0.292883	0.245079	Cubn/Sult2b1	2
GO:1903900	regulation of viral life cycle	2/81	148/17840	0.145386	0.292883	0.245079	Bcl2/Gsn	2
GO:0002675	positive regulation of acute inflammatory response	1/81	35/17840	0.147368	0.292883	0.245079	Aoc3	1
GO:0010453	regulation of cell fate commitment	1/81	35/17840	0.147368	0.292883	0.245079	Fgf2	1
GO:0010922	positive regulation of phosphatase activity	1/81	35/17840	0.147368	0.292883	0.245079	Gpld1	1
GO:0019934	cGMP-mediated signaling	1/81	35/17840	0.147368	0.292883	0.245079	Pde10a	1
GO:0030212	hyaluronan metabolic process	1/81	35/17840	0.147368	0.292883	0.245079	Fgf2	1
GO:0032354	response to follicle-stimulating hormone	1/81	35/17840	0.147368	0.292883	0.245079	Plat	1
GO:0033561	regulation of water loss via skin	1/81	35/17840	0.147368	0.292883	0.245079	Alox12	1
GO:0033687	osteoblast proliferation	1/81	35/17840	0.147368	0.292883	0.245079	Bcl2	1
GO:0034110	regulation of homotypic cell-cell adhesion	1/81	35/17840	0.147368	0.292883	0.245079	Alox12	1
GO:0034381	plasma lipoprotein particle clearance	1/81	35/17840	0.147368	0.292883	0.245079	Gpld1	1
GO:0035116	embryonic hindlimb morphogenesis	1/81	35/17840	0.147368	0.292883	0.245079	Zbtb16	1
GO:0035883	enteroendocrine cell differentiation	1/81	35/17840	0.147368	0.292883	0.245079	Bmp6	1
GO:0045686	negative regulation of glial cell differentiation	1/81	35/17840	0.147368	0.292883	0.245079	Ntrk3	1
GO:0045737	positive regulation of cyclin-dependent protein serine/threonine kinase activity	1/81	35/17840	0.147368	0.292883	0.245079	Pkd2	1
GO:0090183	regulation of kidney development	1/81	35/17840	0.147368	0.292883	0.245079	Ret	1
GO:0090218	positive regulation of lipid kinase activity	1/81	35/17840	0.147368	0.292883	0.245079	Fgf2	1
GO:0150117	positive regulation of cell-substrate junction organization	1/81	35/17840	0.147368	0.292883	0.245079	Myoc	1
GO:1903205	regulation of hydrogen peroxide-induced cell death	1/81	35/17840	0.147368	0.292883	0.245079	Hsph1	1
GO:0021987	cerebral cortex development	2/81	150/17840	0.14852	0.294645	0.246553	Bcl2/Plcb1	2
GO:0051092	positive regulation of NF-kappaB transcription factor activity	2/81	150/17840	0.14852	0.294645	0.246553	Clu/Prkd1	2
GO:1901361	organic cyclic compound catabolic process	4/81	451/17840	0.148897	0.295128	0.246957	Cubn/Gda/Pde10a/Pkp1	4
GO:0045786	negative regulation of cell cycle	4/81	452/17840	0.149738	0.296487	0.248094	Bcl2/Fhl1/Pkd2/Susd2	4
GO:0001782	B cell homeostasis	1/81	36/17840	0.151246	0.296487	0.248094	Bcl2	1
GO:0009394	2'-deoxyribonucleotide metabolic process	1/81	36/17840	0.151246	0.296487	0.248094	Gda	1
GO:0009648	photoperiodism	1/81	36/17840	0.151246	0.296487	0.248094	Cry2	1
GO:0010667	negative regulation of cardiac muscle cell apoptotic process	1/81	36/17840	0.151246	0.296487	0.248094	Bcl2	1
GO:0010837	regulation of keratinocyte proliferation	1/81	36/17840	0.151246	0.296487	0.248094	Prkd1	1
GO:0043537	negative regulation of blood vessel endothelial cell migration	1/81	36/17840	0.151246	0.296487	0.248094	Fgf2	1
GO:0045589	regulation of regulatory T cell differentiation	1/81	36/17840	0.151246	0.296487	0.248094	Hspb1	1
GO:0045940	positive regulation of steroid metabolic process	1/81	36/17840	0.151246	0.296487	0.248094	Bmp6	1
GO:1901020	negative regulation of calcium ion transmembrane transporter activity	1/81	36/17840	0.151246	0.296487	0.248094	Pkd2	1
GO:1901099	negative regulation of signal transduction in absence of ligand	1/81	36/17840	0.151246	0.296487	0.248094	Bcl2	1
GO:2001240	negative regulation of extrinsic apoptotic signaling pathway in absence of ligand	1/81	36/17840	0.151246	0.296487	0.248094	Bcl2	1
GO:0009749	response to glucose	3/81	296/17840	0.151457	0.296487	0.248094	Bcl2/Casr/Gpld1	3
GO:0032409	regulation of transporter activity	3/81	296/17840	0.151457	0.296487	0.248094	Bcl2/Fhl1/Pkd2	3
GO:0051258	protein polymerization	3/81	297/17840	0.152531	0.298325	0.249632	Gda/Gsn/Map1b	3
GO:0072594	establishment of protein localization to organelle	4/81	456/17840	0.153121	0.299196	0.250361	Cry2/Cubn/Hsph1/Prkd1	4
GO:0007569	cell aging	2/81	153/17840	0.153247	0.299196	0.250361	Bcl2/Wnt16	2
GO:0000302	response to reactive oxygen species	3/81	298/17840	0.153607	0.299397	0.25053	Bcl2/Hspb1/Hsph1	3
GO:0002687	positive regulation of leukocyte migration	2/81	154/17840	0.154829	0.299397	0.25053	Aoc3/Cxcl13	2
GO:0007340	acrosome reaction	1/81	37/17840	0.155108	0.299397	0.25053	Plcb1	1
GO:0009112	nucleobase metabolic process	1/81	37/17840	0.155108	0.299397	0.25053	Gda	1
GO:0019692	deoxyribose phosphate metabolic process	1/81	37/17840	0.155108	0.299397	0.25053	Gda	1
GO:0030728	ovulation	1/81	37/17840	0.155108	0.299397	0.25053	Plat	1
GO:0051180	vitamin transport	1/81	37/17840	0.155108	0.299397	0.25053	Cubn	1
GO:0060674	placenta blood vessel development	1/81	37/17840	0.155108	0.299397	0.25053	Pkd2	1
GO:0071402	cellular response to lipoprotein particle stimulus	1/81	37/17840	0.155108	0.299397	0.25053	Casr	1
GO:0097242	amyloid-beta clearance	1/81	37/17840	0.155108	0.299397	0.25053	Clu	1
GO:1900087	positive regulation of G1/S transition of mitotic cell cycle	1/81	37/17840	0.155108	0.299397	0.25053	Plcb1	1
GO:1902003	regulation of amyloid-beta formation	1/81	37/17840	0.155108	0.299397	0.25053	Clu	1
GO:1905606	regulation of presynapse assembly	1/81	37/17840	0.155108	0.299397	0.25053	Ntrk3	1
GO:0034341	response to interferon-gamma	2/81	155/17840	0.156414	0.30136	0.252172	Gsn/Serpina3n	2
GO:0070507	regulation of microtubule cytoskeleton organization	2/81	155/17840	0.156414	0.30136	0.252172	Gda/Map1b	2
GO:0009117	nucleotide metabolic process	4/81	460/17840	0.156533	0.30136	0.252172	Gda/Pde10a/Sult1a1/Sult2b1	4
GO:0072593	reactive oxygen species metabolic process	3/81	302/17840	0.157937	0.301559	0.252339	Bcl2/Clu/Pkd2	3
GO:2001235	positive regulation of apoptotic signaling pathway	2/81	156/17840	0.158003	0.301559	0.252339	Clu/Ret	2
GO:0050673	epithelial cell proliferation	4/81	462/17840	0.15825	0.301559	0.252339	Bmp6/Fgf2/Prkd1/Wnt16	4
GO:0001953	negative regulation of cell-matrix adhesion	1/81	38/17840	0.158952	0.301559	0.252339	Myoc	1
GO:0021680	cerebellar Purkinje cell layer development	1/81	38/17840	0.158952	0.301559	0.252339	Agtpbp1	1
GO:0031114	regulation of microtubule depolymerization	1/81	38/17840	0.158952	0.301559	0.252339	Map1b	1
GO:0040020	regulation of meiotic nuclear division	1/81	38/17840	0.158952	0.301559	0.252339	Plcb1	1
GO:0042119	neutrophil activation	1/81	38/17840	0.158952	0.301559	0.252339	Il16	1
GO:0043368	positive T cell selection	1/81	38/17840	0.158952	0.301559	0.252339	Bcl2	1
GO:0048679	regulation of axon regeneration	1/81	38/17840	0.158952	0.301559	0.252339	Ntrk3	1
GO:0048730	epidermis morphogenesis	1/81	38/17840	0.158952	0.301559	0.252339	Bcl2	1
GO:0051446	positive regulation of meiotic cell cycle	1/81	38/17840	0.158952	0.301559	0.252339	Plcb1	1
GO:0070723	response to cholesterol	1/81	38/17840	0.158952	0.301559	0.252339	Gpld1	1
GO:0070873	regulation of glycogen metabolic process	1/81	38/17840	0.158952	0.301559	0.252339	Ppp1r3c	1
GO:0071276	cellular response to cadmium ion	1/81	38/17840	0.158952	0.301559	0.252339	Gsn	1
GO:0120178	steroid hormone biosynthetic process	1/81	38/17840	0.158952	0.301559	0.252339	Bmp6	1
GO:1904707	positive regulation of vascular associated smooth muscle cell proliferation	1/81	38/17840	0.158952	0.301559	0.252339	Fgf2	1
GO:0070665	positive regulation of leukocyte proliferation	2/81	157/17840	0.159594	0.302519	0.253142	Bcl2/St6gal1	2
GO:0008544	epidermis development	3/81	305/17840	0.161209	0.30312	0.253645	Bcl2/Sult2b1/Wnt16	3
GO:0000413	protein peptidyl-prolyl isomerization	1/81	39/17840	0.162779	0.30312	0.253645	Fkbp5	1
GO:0009167	purine ribonucleoside monophosphate metabolic process	1/81	39/17840	0.162779	0.30312	0.253645	Gda	1
GO:0010543	regulation of platelet activation	1/81	39/17840	0.162779	0.30312	0.253645	Alox12	1
GO:0010664	negative regulation of striated muscle cell apoptotic process	1/81	39/17840	0.162779	0.30312	0.253645	Bcl2	1
GO:0019432	triglyceride biosynthetic process	1/81	39/17840	0.162779	0.30312	0.253645	Gpld1	1
GO:0032885	regulation of polysaccharide biosynthetic process	1/81	39/17840	0.162779	0.30312	0.253645	Ppp1r3c	1
GO:0036474	cell death in response to hydrogen peroxide	1/81	39/17840	0.162779	0.30312	0.253645	Hsph1	1
GO:0048013	ephrin receptor signaling pathway	1/81	39/17840	0.162779	0.30312	0.253645	Ntrk3	1
GO:0048741	skeletal muscle fiber development	1/81	39/17840	0.162779	0.30312	0.253645	Bcl2	1
GO:0050931	pigment cell differentiation	1/81	39/17840	0.162779	0.30312	0.253645	Bcl2	1
GO:0051084	'de novo' posttranslational protein folding	1/81	39/17840	0.162779	0.30312	0.253645	Hsph1	1
GO:0051452	intracellular pH reduction	1/81	39/17840	0.162779	0.30312	0.253645	Bcl2	1
GO:0071371	cellular response to gonadotropin stimulus	1/81	39/17840	0.162779	0.30312	0.253645	Plat	1
GO:0090049	regulation of cell migration involved in sprouting angiogenesis	1/81	39/17840	0.162779	0.30312	0.253645	Fgf2	1
GO:1901068	guanosine-containing compound metabolic process	1/81	39/17840	0.162779	0.30312	0.253645	Gda	1
GO:1902229	regulation of intrinsic apoptotic signaling pathway in response to DNA damage	1/81	39/17840	0.162779	0.30312	0.253645	Clu	1
GO:1904031	positive regulation of cyclin-dependent protein kinase activity	1/81	39/17840	0.162779	0.30312	0.253645	Pkd2	1
GO:2000249	regulation of actin cytoskeleton reorganization	1/81	39/17840	0.162779	0.30312	0.253645	Ntrk3	1
GO:2000403	positive regulation of lymphocyte migration	1/81	39/17840	0.162779	0.30312	0.253645	Cxcl13	1
GO:0045580	regulation of T cell differentiation	2/81	159/17840	0.162787	0.30312	0.253645	Hspb1/Zbtb16	2
GO:0009746	response to hexose	3/81	307/17840	0.163403	0.303832	0.254241	Bcl2/Casr/Gpld1	3
GO:0006753	nucleoside phosphate metabolic process	4/81	468/17840	0.163443	0.303832	0.254241	Gda/Pde10a/Sult1a1/Sult2b1	4
GO:0062013	positive regulation of small molecule metabolic process	2/81	160/17840	0.164387	0.305074	0.25528	Bmp6/Gpld1	2
GO:2000058	regulation of ubiquitin-dependent protein catabolic process	2/81	160/17840	0.164387	0.305074	0.25528	Agtpbp1/Clu	2
GO:0002691	regulation of cellular extravasation	1/81	40/17840	0.166588	0.306589	0.256548	Plcb1	1
GO:0006458	'de novo' protein folding	1/81	40/17840	0.166588	0.306589	0.256548	Hsph1	1
GO:0010737	protein kinase A signaling	1/81	40/17840	0.166588	0.306589	0.256548	Pde10a	1
GO:0017145	stem cell division	1/81	40/17840	0.166588	0.306589	0.256548	Zbtb16	1
GO:0033144	negative regulation of intracellular steroid hormone receptor signaling pathway	1/81	40/17840	0.166588	0.306589	0.256548	Cry2	1
GO:0045066	regulatory T cell differentiation	1/81	40/17840	0.166588	0.306589	0.256548	Hspb1	1
GO:0051693	actin filament capping	1/81	40/17840	0.166588	0.306589	0.256548	Gsn	1
GO:0071158	positive regulation of cell cycle arrest	1/81	40/17840	0.166588	0.306589	0.256548	Pkd2	1
GO:1902745	positive regulation of lamellipodium organization	1/81	40/17840	0.166588	0.306589	0.256548	Plce1	1
GO:1903670	regulation of sprouting angiogenesis	1/81	40/17840	0.166588	0.306589	0.256548	Fgf2	1
GO:0044262	cellular carbohydrate metabolic process	3/81	311/17840	0.167816	0.308592	0.258224	Gpld1/Mtmr7/Ppp1r3c	3
GO:0060537	muscle tissue development	4/81	474/17840	0.168699	0.309959	0.259367	Bcl2/Dcn/Fgf2/Pkd2	4
GO:0009615	response to virus	3/81	312/17840	0.168925	0.310116	0.259499	Bcl2/Clu/Hspb1	3
GO:0050714	positive regulation of protein secretion	2/81	163/17840	0.169206	0.310375	0.259716	Casr/Gpld1	2
GO:0009126	purine nucleoside monophosphate metabolic process	1/81	41/17840	0.170381	0.31124	0.26044	Gda	1
GO:0048265	response to pain	1/81	41/17840	0.170381	0.31124	0.26044	Ret	1
GO:0048873	homeostasis of number of cells within a tissue	1/81	41/17840	0.170381	0.31124	0.26044	Bcl2	1
GO:0099174	regulation of presynapse organization	1/81	41/17840	0.170381	0.31124	0.26044	Ntrk3	1
GO:1904037	positive regulation of epithelial cell apoptotic process	1/81	41/17840	0.170381	0.31124	0.26044	Gsn	1
GO:0022612	gland morphogenesis	2/81	164/17840	0.170818	0.311782	0.260893	Bcl2/Cp	2
GO:0051402	neuron apoptotic process	3/81	314/17840	0.17115	0.312129	0.261184	Bcl2/Cntfr/Egln3	3
GO:0034504	protein localization to nucleus	3/81	315/17840	0.172265	0.313905	0.26267	Cry2/Prkd1/Zbtb16	3
GO:0022037	metencephalon development	2/81	165/17840	0.172432	0.313952	0.262709	Agtpbp1/Bcl2	2
GO:0009895	negative regulation of catabolic process	3/81	316/17840	0.173383	0.313992	0.262742	Bcl2/Gpld1/Pkp1	3
GO:0051302	regulation of cell division	2/81	166/17840	0.174049	0.313992	0.262742	Fgf2/Susd2	2
GO:0072175	epithelial tube formation	2/81	166/17840	0.174049	0.313992	0.262742	Fgf2/Ret	2
GO:0009187	cyclic nucleotide metabolic process	1/81	42/17840	0.174156	0.313992	0.262742	Pde10a	1
GO:0009262	deoxyribonucleotide metabolic process	1/81	42/17840	0.174156	0.313992	0.262742	Gda	1
GO:0010591	regulation of lamellipodium assembly	1/81	42/17840	0.174156	0.313992	0.262742	Plce1	1
GO:0030279	negative regulation of ossification	1/81	42/17840	0.174156	0.313992	0.262742	Bcl2	1
GO:0040018	positive regulation of multicellular organism growth	1/81	42/17840	0.174156	0.313992	0.262742	Bcl2	1
GO:0070570	regulation of neuron projection regeneration	1/81	42/17840	0.174156	0.313992	0.262742	Ntrk3	1
GO:0090075	relaxation of muscle	1/81	42/17840	0.174156	0.313992	0.262742	Gsn	1
GO:0110110	positive regulation of animal organ morphogenesis	1/81	42/17840	0.174156	0.313992	0.262742	Fgf2	1
GO:1901031	regulation of response to reactive oxygen species	1/81	42/17840	0.174156	0.313992	0.262742	Hsph1	1
GO:0006606	protein import into nucleus	2/81	167/17840	0.175669	0.316441	0.264792	Cry2/Prkd1	2
GO:0007409	axonogenesis	4/81	482/17840	0.175801	0.316441	0.264792	Bcl2/Map1b/Ntrk3/Ret	4
GO:0090596	sensory organ morphogenesis	3/81	319/17840	0.176748	0.316897	0.265173	Agtpbp1/Bcl2/Fgf2	3
GO:0015698	inorganic anion transport	2/81	168/17840	0.177291	0.316897	0.265173	Casr/Cry2	2
GO:0010092	specification of animal organ identity	1/81	43/17840	0.177915	0.316897	0.265173	Fgf2	1
GO:0010762	regulation of fibroblast migration	1/81	43/17840	0.177915	0.316897	0.265173	Fgf2	1
GO:0010830	regulation of myotube differentiation	1/81	43/17840	0.177915	0.316897	0.265173	Bcl2	1
GO:0014904	myotube cell development	1/81	43/17840	0.177915	0.316897	0.265173	Bcl2	1
GO:0033059	cellular pigmentation	1/81	43/17840	0.177915	0.316897	0.265173	Bcl2	1
GO:0036314	response to sterol	1/81	43/17840	0.177915	0.316897	0.265173	Gpld1	1
GO:0038179	neurotrophin signaling pathway	1/81	43/17840	0.177915	0.316897	0.265173	Ntrk3	1
GO:0044275	cellular carbohydrate catabolic process	1/81	43/17840	0.177915	0.316897	0.265173	Ppp1r3c	1
GO:0071634	regulation of transforming growth factor beta production	1/81	43/17840	0.177915	0.316897	0.265173	Fbln1	1
GO:1900744	regulation of p38MAPK cascade	1/81	43/17840	0.177915	0.316897	0.265173	Hsph1	1
GO:1901021	positive regulation of calcium ion transmembrane transporter activity	1/81	43/17840	0.177915	0.316897	0.265173	Pkd2	1
GO:0030509	BMP signaling pathway	2/81	169/17840	0.178915	0.318321	0.266365	Bmp6/Chrdl2	2
GO:0070372	regulation of ERK1 and ERK2 cascade	3/81	321/17840	0.179002	0.318321	0.266365	Casr/Fbln1/Fgf2	3
GO:0001774	microglial cell activation	1/81	44/17840	0.181656	0.320355	0.268067	Clu	1
GO:0008207	C21-steroid hormone metabolic process	1/81	44/17840	0.181656	0.320355	0.268067	Bmp6	1
GO:0030890	positive regulation of B cell proliferation	1/81	44/17840	0.181656	0.320355	0.268067	Bcl2	1
GO:0031128	developmental induction	1/81	44/17840	0.181656	0.320355	0.268067	Fgf2	1
GO:0033189	response to vitamin A	1/81	44/17840	0.181656	0.320355	0.268067	Map1b	1
GO:0045851	pH reduction	1/81	44/17840	0.181656	0.320355	0.268067	Bcl2	1
GO:0046839	phospholipid dephosphorylation	1/81	44/17840	0.181656	0.320355	0.268067	Mtmr7	1
GO:0055023	positive regulation of cardiac muscle tissue growth	1/81	44/17840	0.181656	0.320355	0.268067	Fgf2	1
GO:0097106	postsynaptic density organization	1/81	44/17840	0.181656	0.320355	0.268067	Ntrk3	1
GO:1900026	positive regulation of substrate adhesion-dependent cell spreading	1/81	44/17840	0.181656	0.320355	0.268067	Myoc	1
GO:0007259	receptor signaling pathway via JAK-STAT	2/81	171/17840	0.182171	0.320355	0.268067	Pkd2/Ret	2
GO:0032640	tumor necrosis factor production	2/81	171/17840	0.182171	0.320355	0.268067	Clu/Hspb1	2
GO:0032680	regulation of tumor necrosis factor production	2/81	171/17840	0.182171	0.320355	0.268067	Clu/Hspb1	2
GO:0070555	response to interleukin-1	2/81	171/17840	0.182171	0.320355	0.268067	Plcb1/Serpina3n	2
GO:0070588	calcium ion transmembrane transport	3/81	324/17840	0.182398	0.320499	0.268187	Fgf2/Pkd2/Prkd1	3
GO:0007292	female gamete generation	2/81	172/17840	0.183802	0.321248	0.268814	Bcl2/Plat	2
GO:0010675	regulation of cellular carbohydrate metabolic process	2/81	172/17840	0.183802	0.321248	0.268814	Gpld1/Ppp1r3c	2
GO:0051170	import into nucleus	2/81	172/17840	0.183802	0.321248	0.268814	Cry2/Prkd1	2
GO:0005978	glycogen biosynthetic process	1/81	45/17840	0.185381	0.321248	0.268814	Ppp1r3c	1
GO:0009250	glucan biosynthetic process	1/81	45/17840	0.185381	0.321248	0.268814	Ppp1r3c	1
GO:0021762	substantia nigra development	1/81	45/17840	0.185381	0.321248	0.268814	Fgf2	1
GO:0030501	positive regulation of bone mineralization	1/81	45/17840	0.185381	0.321248	0.268814	Bmp6	1
GO:0034405	response to fluid shear stress	1/81	45/17840	0.185381	0.321248	0.268814	Pkd2	1
GO:0035136	forelimb morphogenesis	1/81	45/17840	0.185381	0.321248	0.268814	Zbtb16	1
GO:0036230	granulocyte activation	1/81	45/17840	0.185381	0.321248	0.268814	Il16	1
GO:0046461	neutral lipid catabolic process	1/81	45/17840	0.185381	0.321248	0.268814	Gpld1	1
GO:0046464	acylglycerol catabolic process	1/81	45/17840	0.185381	0.321248	0.268814	Gpld1	1
GO:0071295	cellular response to vitamin	1/81	45/17840	0.185381	0.321248	0.268814	Casr	1
GO:0071604	transforming growth factor beta production	1/81	45/17840	0.185381	0.321248	0.268814	Fbln1	1
GO:1902991	regulation of amyloid precursor protein catabolic process	1/81	45/17840	0.185381	0.321248	0.268814	Clu	1
GO:1990776	response to angiotensin	1/81	45/17840	0.185381	0.321248	0.268814	Hspb1	1
GO:0071706	tumor necrosis factor superfamily cytokine production	2/81	173/17840	0.185436	0.321248	0.268814	Clu/Hspb1	2
GO:1903555	regulation of tumor necrosis factor superfamily cytokine production	2/81	173/17840	0.185436	0.321248	0.268814	Clu/Hspb1	2
GO:0009267	cellular response to starvation	2/81	174/17840	0.187072	0.323277	0.270512	Bcl2/Prkd1	2
GO:0046631	alpha-beta T cell activation	2/81	174/17840	0.187072	0.323277	0.270512	Bcl2/Zbtb16	2
GO:0097696	receptor signaling pathway via STAT	2/81	175/17840	0.188709	0.323277	0.270512	Pkd2/Ret	2
GO:0000266	mitochondrial fission	1/81	46/17840	0.189089	0.323277	0.270512	Dcn	1
GO:0002686	negative regulation of leukocyte migration	1/81	46/17840	0.189089	0.323277	0.270512	Plcb1	1
GO:0006509	membrane protein ectodomain proteolysis	1/81	46/17840	0.189089	0.323277	0.270512	Gpld1	1
GO:0007628	adult walking behavior	1/81	46/17840	0.189089	0.323277	0.270512	Agtpbp1	1
GO:0021696	cerebellar cortex morphogenesis	1/81	46/17840	0.189089	0.323277	0.270512	Agtpbp1	1
GO:0030835	negative regulation of actin filament depolymerization	1/81	46/17840	0.189089	0.323277	0.270512	Gsn	1
GO:0032369	negative regulation of lipid transport	1/81	46/17840	0.189089	0.323277	0.270512	Cry2	1
GO:0033013	tetrapyrrole metabolic process	1/81	46/17840	0.189089	0.323277	0.270512	Cubn	1
GO:0034205	amyloid-beta formation	1/81	46/17840	0.189089	0.323277	0.270512	Clu	1
GO:0035137	hindlimb morphogenesis	1/81	46/17840	0.189089	0.323277	0.270512	Zbtb16	1
GO:0043029	T cell homeostasis	1/81	46/17840	0.189089	0.323277	0.270512	Bcl2	1
GO:0043114	regulation of vascular permeability	1/81	46/17840	0.189089	0.323277	0.270512	Bmp6	1
GO:0048536	spleen development	1/81	46/17840	0.189089	0.323277	0.270512	Bcl2	1
GO:0051281	positive regulation of release of sequestered calcium ion into cytosol	1/81	46/17840	0.189089	0.323277	0.270512	Pkd2	1
GO:0010921	regulation of phosphatase activity	2/81	176/17840	0.190349	0.324929	0.271894	Cry2/Gpld1	2
GO:0032368	regulation of lipid transport	2/81	176/17840	0.190349	0.324929	0.271894	Bmp6/Cry2	2
GO:0048660	regulation of smooth muscle cell proliferation	2/81	177/17840	0.191991	0.325317	0.272219	Alox12/Fgf2	2
GO:0071674	mononuclear cell migration	2/81	177/17840	0.191991	0.325317	0.272219	Cxcl13/Plcb1	2
GO:1903169	regulation of calcium ion transmembrane transport	2/81	177/17840	0.191991	0.325317	0.272219	Pkd2/Prkd1	2
GO:0010288	response to lead ion	1/81	47/17840	0.19278	0.325317	0.272219	Serpina1	1
GO:0010518	positive regulation of phospholipase activity	1/81	47/17840	0.19278	0.325317	0.272219	Fgf2	1
GO:0015804	neutral amino acid transport	1/81	47/17840	0.19278	0.325317	0.272219	Slc38a1	1
GO:0030195	negative regulation of blood coagulation	1/81	47/17840	0.19278	0.325317	0.272219	Alox12	1
GO:0031111	negative regulation of microtubule polymerization or depolymerization	1/81	47/17840	0.19278	0.325317	0.272219	Map1b	1
GO:0032881	regulation of polysaccharide metabolic process	1/81	47/17840	0.19278	0.325317	0.272219	Ppp1r3c	1
GO:0046596	regulation of viral entry into host cell	1/81	47/17840	0.19278	0.325317	0.272219	Gsn	1
GO:0060421	positive regulation of heart growth	1/81	47/17840	0.19278	0.325317	0.272219	Fgf2	1
GO:0098926	postsynaptic signal transduction	1/81	47/17840	0.19278	0.325317	0.272219	Plcb1	1
GO:0120163	negative regulation of cold-induced thermogenesis	1/81	47/17840	0.19278	0.325317	0.272219	Nova1	1
GO:1902808	positive regulation of cell cycle G1/S phase transition	1/81	47/17840	0.19278	0.325317	0.272219	Plcb1	1
GO:2001258	negative regulation of cation channel activity	1/81	47/17840	0.19278	0.325317	0.272219	Pkd2	1
GO:0022604	regulation of cell morphogenesis	3/81	334/17840	0.193842	0.32686	0.27351	Fbln1/Myoc/St6gal1	3
GO:0071897	DNA biosynthetic process	2/81	179/17840	0.19528	0.328762	0.275101	Fgf2/Smoc2	2
GO:0000186	activation of MAPKK activity	1/81	48/17840	0.196455	0.328762	0.275101	Fgf2	1
GO:0021772	olfactory bulb development	1/81	48/17840	0.196455	0.328762	0.275101	Agtpbp1	1
GO:0035774	positive regulation of insulin secretion involved in cellular response to glucose stimulus	1/81	48/17840	0.196455	0.328762	0.275101	Gpld1	1
GO:0045010	actin nucleation	1/81	48/17840	0.196455	0.328762	0.275101	Gsn	1
GO:0090659	walking behavior	1/81	48/17840	0.196455	0.328762	0.275101	Agtpbp1	1
GO:1900047	negative regulation of hemostasis	1/81	48/17840	0.196455	0.328762	0.275101	Alox12	1
GO:1903170	negative regulation of calcium ion transmembrane transport	1/81	48/17840	0.196455	0.328762	0.275101	Pkd2	1
GO:1903573	negative regulation of response to endoplasmic reticulum stress	1/81	48/17840	0.196455	0.328762	0.275101	Clu	1
GO:2000404	regulation of T cell migration	1/81	48/17840	0.196455	0.328762	0.275101	Cxcl13	1
GO:0021537	telencephalon development	3/81	338/17840	0.198471	0.331884	0.277714	Agtpbp1/Bcl2/Plcb1	3
GO:0070661	leukocyte proliferation	3/81	339/17840	0.199632	0.332064	0.277864	Bcl2/Clu/St6gal1	3
GO:0002066	columnar/cuboidal epithelial cell development	1/81	49/17840	0.200113	0.332064	0.277864	Bmp6	1
GO:0010862	positive regulation of pathway-restricted SMAD protein phosphorylation	1/81	49/17840	0.200113	0.332064	0.277864	Bmp6	1
GO:0021983	pituitary gland development	1/81	49/17840	0.200113	0.332064	0.277864	Fgf2	1
GO:0032350	regulation of hormone metabolic process	1/81	49/17840	0.200113	0.332064	0.277864	Bmp6	1
GO:0035902	response to immobilization stress	1/81	49/17840	0.200113	0.332064	0.277864	Aoc3	1
GO:0042149	cellular response to glucose starvation	1/81	49/17840	0.200113	0.332064	0.277864	Bcl2	1
GO:0050819	negative regulation of coagulation	1/81	49/17840	0.200113	0.332064	0.277864	Alox12	1
GO:1901568	fatty acid derivative metabolic process	1/81	49/17840	0.200113	0.332064	0.277864	Alox12	1
GO:1902041	regulation of extrinsic apoptotic signaling pathway via death domain receptors	1/81	49/17840	0.200113	0.332064	0.277864	Tmbim1	1
GO:0035148	tube formation	2/81	182/17840	0.200228	0.332064	0.277864	Fgf2/Ret	2
GO:0043524	negative regulation of neuron apoptotic process	2/81	183/17840	0.201881	0.334159	0.279617	Bcl2/Cntfr	2
GO:1901605	alpha-amino acid metabolic process	2/81	183/17840	0.201881	0.334159	0.279617	Adhfe1/Gfpt2	2
GO:0048659	smooth muscle cell proliferation	2/81	184/17840	0.203535	0.334159	0.279617	Alox12/Fgf2	2
GO:0071772	response to BMP	2/81	184/17840	0.203535	0.334159	0.279617	Bmp6/Chrdl2	2
GO:0071773	cellular response to BMP stimulus	2/81	184/17840	0.203535	0.334159	0.279617	Bmp6/Chrdl2	2
GO:0008333	endosome to lysosome transport	1/81	50/17840	0.203755	0.334159	0.279617	Gprasp1	1
GO:0010907	positive regulation of glucose metabolic process	1/81	50/17840	0.203755	0.334159	0.279617	Gpld1	1
GO:0016202	regulation of striated muscle tissue development	1/81	50/17840	0.203755	0.334159	0.279617	Bcl2	1
GO:0032515	negative regulation of phosphoprotein phosphatase activity	1/81	50/17840	0.203755	0.334159	0.279617	Cry2	1
GO:0032873	negative regulation of stress-activated MAPK cascade	1/81	50/17840	0.203755	0.334159	0.279617	Hsph1	1
GO:0034198	cellular response to amino acid starvation	1/81	50/17840	0.203755	0.334159	0.279617	Prkd1	1
GO:0045104	intermediate filament cytoskeleton organization	1/81	50/17840	0.203755	0.334159	0.279617	Pkp1	1
GO:0070303	negative regulation of stress-activated protein kinase signaling cascade	1/81	50/17840	0.203755	0.334159	0.279617	Hsph1	1
GO:0099084	postsynaptic specialization organization	1/81	50/17840	0.203755	0.334159	0.279617	Ntrk3	1
GO:1903747	regulation of establishment of protein localization to mitochondrion	1/81	50/17840	0.203755	0.334159	0.279617	Hsph1	1
GO:0070371	ERK1 and ERK2 cascade	3/81	343/17840	0.204295	0.334795	0.28015	Casr/Fbln1/Fgf2	3
GO:0043409	negative regulation of MAPK cascade	2/81	185/17840	0.205191	0.335875	0.281053	Fbln1/Hsph1	2
GO:0032868	response to insulin	3/81	345/17840	0.206636	0.335875	0.281053	Bcl2/Cry2/Gpld1	3
GO:0010972	negative regulation of G2/M transition of mitotic cell cycle	1/81	51/17840	0.207381	0.335875	0.281053	Fhl1	1
GO:0021988	olfactory lobe development	1/81	51/17840	0.207381	0.335875	0.281053	Agtpbp1	1
GO:0030166	proteoglycan biosynthetic process	1/81	51/17840	0.207381	0.335875	0.281053	Cytl1	1
GO:0034332	adherens junction organization	1/81	51/17840	0.207381	0.335875	0.281053	Bmp6	1
GO:0038066	p38MAPK cascade	1/81	51/17840	0.207381	0.335875	0.281053	Hsph1	1
GO:0042181	ketone biosynthetic process	1/81	51/17840	0.207381	0.335875	0.281053	Bmp6	1
GO:0042755	eating behavior	1/81	51/17840	0.207381	0.335875	0.281053	Aoc3	1
GO:0045581	negative regulation of T cell differentiation	1/81	51/17840	0.207381	0.335875	0.281053	Hspb1	1
GO:0045907	positive regulation of vasoconstriction	1/81	51/17840	0.207381	0.335875	0.281053	Casr	1
GO:0046638	positive regulation of alpha-beta T cell differentiation	1/81	51/17840	0.207381	0.335875	0.281053	Zbtb16	1
GO:0048066	developmental pigmentation	1/81	51/17840	0.207381	0.335875	0.281053	Bcl2	1
GO:0060043	regulation of cardiac muscle cell proliferation	1/81	51/17840	0.207381	0.335875	0.281053	Fgf2	1
GO:0071354	cellular response to interleukin-6	1/81	51/17840	0.207381	0.335875	0.281053	Serpina3n	1
GO:0090207	regulation of triglyceride metabolic process	1/81	51/17840	0.207381	0.335875	0.281053	Gpld1	1
GO:0002696	positive regulation of leukocyte activation	3/81	346/17840	0.207809	0.336076	0.281222	Bcl2/Il16/Zbtb16	3
GO:0050727	regulation of inflammatory response	3/81	346/17840	0.207809	0.336076	0.281222	Aoc3/Il16/Il17rb	3
GO:0006636	unsaturated fatty acid biosynthetic process	1/81	52/17840	0.21099	0.338746	0.283456	Alox12	1
GO:0007019	microtubule depolymerization	1/81	52/17840	0.21099	0.338746	0.283456	Map1b	1
GO:0009395	phospholipid catabolic process	1/81	52/17840	0.21099	0.338746	0.283456	Plcb1	1
GO:0014014	negative regulation of gliogenesis	1/81	52/17840	0.21099	0.338746	0.283456	Ntrk3	1
GO:0031648	protein destabilization	1/81	52/17840	0.21099	0.338746	0.283456	Gsn	1
GO:0032731	positive regulation of interleukin-1 beta production	1/81	52/17840	0.21099	0.338746	0.283456	Hspb1	1
GO:0042311	vasodilation	1/81	52/17840	0.21099	0.338746	0.283456	Casr	1
GO:0045058	T cell selection	1/81	52/17840	0.21099	0.338746	0.283456	Bcl2	1
GO:0052372	modulation by symbiont of entry into host	1/81	52/17840	0.21099	0.338746	0.283456	Gsn	1
GO:0099054	presynapse assembly	1/81	52/17840	0.21099	0.338746	0.283456	Ntrk3	1
GO:0009416	response to light stimulus	3/81	349/17840	0.211337	0.339057	0.283716	Bcl2/Clu/Cry2	3
GO:0051222	positive regulation of protein transport	3/81	350/17840	0.212516	0.340702	0.285093	Casr/Gpld1/Prkd1	3
GO:0042307	positive regulation of protein import into nucleus	1/81	53/17840	0.214583	0.342281	0.286414	Prkd1	1
GO:0048247	lymphocyte chemotaxis	1/81	53/17840	0.214583	0.342281	0.286414	Cxcl13	1
GO:0048806	genitalia development	1/81	53/17840	0.214583	0.342281	0.286414	Bmp6	1
GO:0050853	B cell receptor signaling pathway	1/81	53/17840	0.214583	0.342281	0.286414	Bcl2	1
GO:0070169	positive regulation of biomineral tissue development	1/81	53/17840	0.214583	0.342281	0.286414	Bmp6	1
GO:1901861	regulation of muscle tissue development	1/81	53/17840	0.214583	0.342281	0.286414	Bcl2	1
GO:1902930	regulation of alcohol biosynthetic process	1/81	53/17840	0.214583	0.342281	0.286414	Bmp6	1
GO:0001890	placenta development	2/81	191/17840	0.215158	0.342705	0.286769	Dcn/Pkd2	2
GO:0009913	epidermal cell differentiation	2/81	191/17840	0.215158	0.342705	0.286769	Sult2b1/Wnt16	2
GO:0043268	positive regulation of potassium ion transport	1/81	54/17840	0.218159	0.345992	0.289519	Fhl1	1
GO:0045604	regulation of epidermal cell differentiation	1/81	54/17840	0.218159	0.345992	0.289519	Sult2b1	1
GO:0048634	regulation of muscle organ development	1/81	54/17840	0.218159	0.345992	0.289519	Bcl2	1
GO:0072091	regulation of stem cell proliferation	1/81	54/17840	0.218159	0.345992	0.289519	Fbln1	1
GO:0110151	positive regulation of biomineralization	1/81	54/17840	0.218159	0.345992	0.289519	Bmp6	1
GO:2000272	negative regulation of signaling receptor activity	1/81	54/17840	0.218159	0.345992	0.289519	Gprc5a	1
GO:0045619	regulation of lymphocyte differentiation	2/81	193/17840	0.218491	0.34627	0.289751	Hspb1/Zbtb16	2
GO:0010639	negative regulation of organelle organization	3/81	357/17840	0.220809	0.348071	0.291259	Gsn/Map1b/Myoc	3
GO:0001662	behavioral fear response	1/81	55/17840	0.22172	0.348071	0.291259	Bcl2	1
GO:0001974	blood vessel remodeling	1/81	55/17840	0.22172	0.348071	0.291259	Tmbim1	1
GO:0030834	regulation of actin filament depolymerization	1/81	55/17840	0.22172	0.348071	0.291259	Gsn	1
GO:0032781	positive regulation of ATPase activity	1/81	55/17840	0.22172	0.348071	0.291259	Casr	1
GO:0043551	regulation of phosphatidylinositol 3-kinase activity	1/81	55/17840	0.22172	0.348071	0.291259	Fgf2	1
GO:0043949	regulation of cAMP-mediated signaling	1/81	55/17840	0.22172	0.348071	0.291259	Pde10a	1
GO:0051289	protein homotetramerization	1/81	55/17840	0.22172	0.348071	0.291259	Pkd2	1
GO:0061028	establishment of endothelial barrier	1/81	55/17840	0.22172	0.348071	0.291259	Plcb1	1
GO:0090311	regulation of protein deacetylation	1/81	55/17840	0.22172	0.348071	0.291259	Prkd1	1
GO:1902743	regulation of lamellipodium organization	1/81	55/17840	0.22172	0.348071	0.291259	Plce1	1
GO:1904645	response to amyloid-beta	1/81	55/17840	0.22172	0.348071	0.291259	Bcl2	1
GO:1990928	response to amino acid starvation	1/81	55/17840	0.22172	0.348071	0.291259	Prkd1	1
GO:0002793	positive regulation of peptide secretion	2/81	195/17840	0.221828	0.348071	0.291259	Casr/Gpld1	2
GO:0046890	regulation of lipid biosynthetic process	2/81	196/17840	0.223499	0.350444	0.293244	Bmp6/Gpld1	2
GO:0002209	behavioral defense response	1/81	56/17840	0.225265	0.350482	0.293276	Bcl2	1
GO:0002673	regulation of acute inflammatory response	1/81	56/17840	0.225265	0.350482	0.293276	Aoc3	1
GO:0007215	glutamate receptor signaling pathway	1/81	56/17840	0.225265	0.350482	0.293276	Plcb1	1
GO:0009161	ribonucleoside monophosphate metabolic process	1/81	56/17840	0.225265	0.350482	0.293276	Gda	1
GO:0009268	response to pH	1/81	56/17840	0.225265	0.350482	0.293276	Gpld1	1
GO:0030514	negative regulation of BMP signaling pathway	1/81	56/17840	0.225265	0.350482	0.293276	Chrdl2	1
GO:0031663	lipopolysaccharide-mediated signaling pathway	1/81	56/17840	0.225265	0.350482	0.293276	Bmp6	1
GO:0035567	non-canonical Wnt signaling pathway	1/81	56/17840	0.225265	0.350482	0.293276	Myoc	1
GO:0045103	intermediate filament-based process	1/81	56/17840	0.225265	0.350482	0.293276	Pkp1	1
GO:0051155	positive regulation of striated muscle cell differentiation	1/81	56/17840	0.225265	0.350482	0.293276	Bcl2	1
GO:0060612	adipose tissue development	1/81	56/17840	0.225265	0.350482	0.293276	Casr	1
GO:0050867	positive regulation of cell activation	3/81	361/17840	0.225579	0.350724	0.293479	Bcl2/Il16/Zbtb16	3
GO:0050796	regulation of insulin secretion	2/81	199/17840	0.228516	0.352995	0.295379	Casr/Gpld1	2
GO:0010828	positive regulation of glucose transmembrane transport	1/81	57/17840	0.228793	0.352995	0.295379	Aoc3	1
GO:0021587	cerebellum morphogenesis	1/81	57/17840	0.228793	0.352995	0.295379	Agtpbp1	1
GO:0035308	negative regulation of protein dephosphorylation	1/81	57/17840	0.228793	0.352995	0.295379	Cry2	1
GO:0046580	negative regulation of Ras protein signal transduction	1/81	57/17840	0.228793	0.352995	0.295379	Myoc	1
GO:0046902	regulation of mitochondrial membrane permeability	1/81	57/17840	0.228793	0.352995	0.295379	Bcl2	1
GO:0048483	autonomic nervous system development	1/81	57/17840	0.228793	0.352995	0.295379	Ret	1
GO:0048546	digestive tract morphogenesis	1/81	57/17840	0.228793	0.352995	0.295379	Bcl2	1
GO:0050435	amyloid-beta metabolic process	1/81	57/17840	0.228793	0.352995	0.295379	Clu	1
GO:0071470	cellular response to osmotic stress	1/81	57/17840	0.228793	0.352995	0.295379	Pkd2	1
GO:0090303	positive regulation of wound healing	1/81	57/17840	0.228793	0.352995	0.295379	Smoc2	1
GO:1903532	positive regulation of secretion by cell	3/81	364/17840	0.22917	0.35333	0.295659	Bmp6/Casr/Gpld1	3
GO:0030879	mammary gland development	2/81	200/17840	0.230191	0.354657	0.29677	Cp/Fgf2	2
GO:0032956	regulation of actin cytoskeleton organization	3/81	365/17840	0.230369	0.354685	0.296794	Gsn/Myoc/Ntrk3	3
GO:1904951	positive regulation of establishment of protein localization	3/81	366/17840	0.23157	0.356181	0.298045	Casr/Gpld1/Prkd1	3
GO:0010665	regulation of cardiac muscle cell apoptotic process	1/81	58/17840	0.232306	0.356181	0.298045	Bcl2	1
GO:0033280	response to vitamin D	1/81	58/17840	0.232306	0.356181	0.298045	Casr	1
GO:0050732	negative regulation of peptidyl-tyrosine phosphorylation	1/81	58/17840	0.232306	0.356181	0.298045	Gprc5a	1
GO:0051496	positive regulation of stress fiber assembly	1/81	58/17840	0.232306	0.356181	0.298045	Myoc	1
GO:0070741	response to interleukin-6	1/81	58/17840	0.232306	0.356181	0.298045	Serpina3n	1
GO:0062012	regulation of small molecule metabolic process	3/81	367/17840	0.232772	0.356648	0.298436	Bmp6/Gpld1/Ppp1r3c	3
GO:0002429	immune response-activating cell surface receptor signaling pathway	2/81	203/17840	0.235219	0.358563	0.300038	Bcl2/Gpld1	2
GO:0034614	cellular response to reactive oxygen species	2/81	203/17840	0.235219	0.358563	0.300038	Hspb1/Hsph1	2
GO:1902115	regulation of organelle assembly	2/81	203/17840	0.235219	0.358563	0.300038	Gsn/Ntrk3	2
GO:1905475	regulation of protein localization to membrane	2/81	203/17840	0.235219	0.358563	0.300038	Gsn/Tmbim1	2
GO:0010517	regulation of phospholipase activity	1/81	59/17840	0.235803	0.358563	0.300038	Fgf2	1
GO:0010761	fibroblast migration	1/81	59/17840	0.235803	0.358563	0.300038	Fgf2	1
GO:0042987	amyloid precursor protein catabolic process	1/81	59/17840	0.235803	0.358563	0.300038	Clu	1
GO:0045661	regulation of myoblast differentiation	1/81	59/17840	0.235803	0.358563	0.300038	Plcb1	1
GO:0048538	thymus development	1/81	59/17840	0.235803	0.358563	0.300038	Bcl2	1
GO:0061098	positive regulation of protein tyrosine kinase activity	1/81	59/17840	0.235803	0.358563	0.300038	Hsph1	1
GO:1904591	positive regulation of protein import	1/81	59/17840	0.235803	0.358563	0.300038	Prkd1	1
GO:0019216	regulation of lipid metabolic process	3/81	370/17840	0.236385	0.358748	0.300193	Bmp6/Fgf2/Gpld1	3
GO:0034655	nucleobase-containing compound catabolic process	3/81	370/17840	0.236385	0.358748	0.300193	Gda/Pde10a/Pkp1	3
GO:0002757	immune response-activating signal transduction	2/81	204/17840	0.236897	0.358748	0.300193	Bcl2/Gpld1	2
GO:0006109	regulation of carbohydrate metabolic process	2/81	204/17840	0.236897	0.358748	0.300193	Gpld1/Ppp1r3c	2
GO:0007519	skeletal muscle tissue development	2/81	204/17840	0.236897	0.358748	0.300193	Bcl2/Dcn	2
GO:1990138	neuron projection extension	2/81	204/17840	0.236897	0.358748	0.300193	Map1b/Ntrk3	2
GO:0001755	neural crest cell migration	1/81	60/17840	0.239284	0.359413	0.30075	Ret	1
GO:0006584	catecholamine metabolic process	1/81	60/17840	0.239284	0.359413	0.30075	Sult1a1	1
GO:0009712	catechol-containing compound metabolic process	1/81	60/17840	0.239284	0.359413	0.30075	Sult1a1	1
GO:0030042	actin filament depolymerization	1/81	60/17840	0.239284	0.359413	0.30075	Gsn	1
GO:0042596	fear response	1/81	60/17840	0.239284	0.359413	0.30075	Bcl2	1
GO:0045620	negative regulation of lymphocyte differentiation	1/81	60/17840	0.239284	0.359413	0.30075	Hspb1	1
GO:0046622	positive regulation of organ growth	1/81	60/17840	0.239284	0.359413	0.30075	Fgf2	1
GO:0060976	coronary vasculature development	1/81	60/17840	0.239284	0.359413	0.30075	Fgf2	1
GO:0098840	protein transport along microtubule	1/81	60/17840	0.239284	0.359413	0.30075	Hspb1	1
GO:0099118	microtubule-based protein transport	1/81	60/17840	0.239284	0.359413	0.30075	Hspb1	1
GO:1902373	negative regulation of mRNA catabolic process	1/81	60/17840	0.239284	0.359413	0.30075	Pkp1	1
GO:2001238	positive regulation of extrinsic apoptotic signaling pathway	1/81	60/17840	0.239284	0.359413	0.30075	Ret	1
GO:0016236	macroautophagy	2/81	206/17840	0.240254	0.360137	0.301356	Dcn/Hspb8	2
GO:0030308	negative regulation of cell growth	2/81	206/17840	0.240254	0.360137	0.301356	Bcl2/Fhl1	2
GO:0050731	positive regulation of peptidyl-tyrosine phosphorylation	2/81	206/17840	0.240254	0.360137	0.301356	Bmp6/Hsph1	2
GO:1905952	regulation of lipid localization	2/81	207/17840	0.241934	0.360461	0.301627	Bmp6/Cry2	2
GO:0000381	regulation of alternative mRNA splicing, via spliceosome	1/81	61/17840	0.24275	0.360461	0.301627	Nova1	1
GO:0001947	heart looping	1/81	61/17840	0.24275	0.360461	0.301627	Pkd2	1
GO:0010662	regulation of striated muscle cell apoptotic process	1/81	61/17840	0.24275	0.360461	0.301627	Bcl2	1
GO:0019748	secondary metabolic process	1/81	61/17840	0.24275	0.360461	0.301627	Bcl2	1
GO:0021575	hindbrain morphogenesis	1/81	61/17840	0.24275	0.360461	0.301627	Agtpbp1	1
GO:0045682	regulation of epidermis development	1/81	61/17840	0.24275	0.360461	0.301627	Sult2b1	1
GO:0045744	negative regulation of G protein-coupled receptor signaling pathway	1/81	61/17840	0.24275	0.360461	0.301627	Gprasp1	1
GO:0048260	positive regulation of receptor-mediated endocytosis	1/81	61/17840	0.24275	0.360461	0.301627	Clu	1
GO:0050891	multicellular organismal water homeostasis	1/81	61/17840	0.24275	0.360461	0.301627	Alox12	1
GO:0060038	cardiac muscle cell proliferation	1/81	61/17840	0.24275	0.360461	0.301627	Fgf2	1
GO:0060193	positive regulation of lipase activity	1/81	61/17840	0.24275	0.360461	0.301627	Fgf2	1
GO:0099172	presynapse organization	1/81	61/17840	0.24275	0.360461	0.301627	Ntrk3	1
GO:1904705	regulation of vascular associated smooth muscle cell proliferation	1/81	61/17840	0.24275	0.360461	0.301627	Fgf2	1
GO:0045216	cell-cell junction organization	2/81	208/17840	0.243614	0.361463	0.302465	Bmp6/Pkp1	2
GO:0043271	negative regulation of ion transport	3/81	377/17840	0.244853	0.361463	0.302465	Bcl2/Cry2/Pkd2	3
GO:1904062	regulation of cation transmembrane transport	3/81	377/17840	0.244853	0.361463	0.302465	Fhl1/Pkd2/Prkd1	3
GO:0006486	protein glycosylation	2/81	209/17840	0.245295	0.361463	0.302465	Gfpt2/St6gal1	2
GO:0043413	macromolecule glycosylation	2/81	209/17840	0.245295	0.361463	0.302465	Gfpt2/St6gal1	2
GO:0060041	retina development in camera-type eye	2/81	209/17840	0.245295	0.361463	0.302465	Agtpbp1/Ret	2
GO:0001754	eye photoreceptor cell differentiation	1/81	62/17840	0.2462	0.361463	0.302465	Agtpbp1	1
GO:0001836	release of cytochrome c from mitochondria	1/81	62/17840	0.2462	0.361463	0.302465	Bcl2	1
GO:0006081	cellular aldehyde metabolic process	1/81	62/17840	0.2462	0.361463	0.302465	Bmp6	1
GO:0035306	positive regulation of dephosphorylation	1/81	62/17840	0.2462	0.361463	0.302465	Gpld1	1
GO:0043470	regulation of carbohydrate catabolic process	1/81	62/17840	0.2462	0.361463	0.302465	Ppp1r3c	1
GO:0045995	regulation of embryonic development	1/81	62/17840	0.2462	0.361463	0.302465	Plcb1	1
GO:0048008	platelet-derived growth factor receptor signaling pathway	1/81	62/17840	0.2462	0.361463	0.302465	Plat	1
GO:0090102	cochlea development	1/81	62/17840	0.2462	0.361463	0.302465	Ntrk3	1
GO:1902750	negative regulation of cell cycle G2/M phase transition	1/81	62/17840	0.2462	0.361463	0.302465	Fhl1	1
GO:1905953	negative regulation of lipid localization	1/81	62/17840	0.2462	0.361463	0.302465	Cry2	1
GO:1990874	vascular associated smooth muscle cell proliferation	1/81	62/17840	0.2462	0.361463	0.302465	Fgf2	1
GO:0008217	regulation of blood pressure	2/81	210/17840	0.246976	0.362363	0.303218	Aoc3/Sult1a1	2
GO:0010659	cardiac muscle cell apoptotic process	1/81	63/17840	0.249634	0.365053	0.305469	Bcl2	1
GO:0031670	cellular response to nutrient	1/81	63/17840	0.249634	0.365053	0.305469	Casr	1
GO:0051785	positive regulation of nuclear division	1/81	63/17840	0.249634	0.365053	0.305469	Plcb1	1
GO:0060393	regulation of pathway-restricted SMAD protein phosphorylation	1/81	63/17840	0.249634	0.365053	0.305469	Bmp6	1
GO:0061912	selective autophagy	1/81	63/17840	0.249634	0.365053	0.305469	Hspb8	1
GO:0010721	negative regulation of cell development	2/81	212/17840	0.25034	0.365844	0.306131	Fbln1/Ntrk3	2
GO:0001954	positive regulation of cell-matrix adhesion	1/81	64/17840	0.253053	0.367866	0.307823	Myoc	1
GO:0008347	glial cell migration	1/81	64/17840	0.253053	0.367866	0.307823	Vcan	1
GO:0010822	positive regulation of mitochondrion organization	1/81	64/17840	0.253053	0.367866	0.307823	Dcn	1
GO:0046128	purine ribonucleoside metabolic process	1/81	64/17840	0.253053	0.367866	0.307823	Gda	1
GO:0050982	detection of mechanical stimulus	1/81	64/17840	0.253053	0.367866	0.307823	Pkd2	1
GO:0051058	negative regulation of small GTPase mediated signal transduction	1/81	64/17840	0.253053	0.367866	0.307823	Myoc	1
GO:0060443	mammary gland morphogenesis	1/81	64/17840	0.253053	0.367866	0.307823	Cp	1
GO:0097006	regulation of plasma lipoprotein particle levels	1/81	64/17840	0.253053	0.367866	0.307823	Gpld1	1
GO:0045787	positive regulation of cell cycle	3/81	384/17840	0.253373	0.368088	0.308009	Pkd2/Plcb1/Smoc2	3
GO:0032984	protein-containing complex disassembly	2/81	214/17840	0.253706	0.36809	0.30801	Gsn/Map1b	2
GO:0035303	regulation of dephosphorylation	2/81	214/17840	0.253706	0.36809	0.30801	Cry2/Gpld1	2
GO:0007018	microtubule-based movement	3/81	385/17840	0.254593	0.369135	0.308885	Agtpbp1/Hspb1/Map1b	3
GO:0035265	organ growth	2/81	215/17840	0.255389	0.369418	0.309122	Bcl2/Fgf2	2
GO:0071805	potassium ion transmembrane transport	2/81	215/17840	0.255389	0.369418	0.309122	Fhl1/Pkd2	2
GO:0030193	regulation of blood coagulation	1/81	65/17840	0.256457	0.369418	0.309122	Alox12	1
GO:0030837	negative regulation of actin filament polymerization	1/81	65/17840	0.256457	0.369418	0.309122	Gsn	1
GO:0031638	zymogen activation	1/81	65/17840	0.256457	0.369418	0.309122	Plat	1
GO:0032387	negative regulation of intracellular transport	1/81	65/17840	0.256457	0.369418	0.309122	Map1b	1
GO:0046717	acid secretion	1/81	65/17840	0.256457	0.369418	0.309122	Casr	1
GO:0070059	intrinsic apoptotic signaling pathway in response to endoplasmic reticulum stress	1/81	65/17840	0.256457	0.369418	0.309122	Bcl2	1
GO:0071156	regulation of cell cycle arrest	1/81	65/17840	0.256457	0.369418	0.309122	Pkd2	1
GO:1901016	regulation of potassium ion transmembrane transporter activity	1/81	65/17840	0.256457	0.369418	0.309122	Fhl1	1
GO:0007548	sex differentiation	3/81	388/17840	0.258261	0.371159	0.310579	Bcl2/Bmp6/Cntfr	3
GO:0006006	glucose metabolic process	2/81	217/17840	0.258757	0.371159	0.310579	Gpld1/Ppp1r3c	2
GO:1903050	regulation of proteolysis involved in cellular protein catabolic process	2/81	217/17840	0.258757	0.371159	0.310579	Agtpbp1/Clu	2
GO:0010658	striated muscle cell apoptotic process	1/81	66/17840	0.259845	0.371159	0.310579	Bcl2	1
GO:0010676	positive regulation of cellular carbohydrate metabolic process	1/81	66/17840	0.259845	0.371159	0.310579	Gpld1	1
GO:0014009	glial cell proliferation	1/81	66/17840	0.259845	0.371159	0.310579	Clu	1
GO:0042440	pigment metabolic process	1/81	66/17840	0.259845	0.371159	0.310579	Bcl2	1
GO:0046470	phosphatidylcholine metabolic process	1/81	66/17840	0.259845	0.371159	0.310579	Gpld1	1
GO:0051893	regulation of focal adhesion assembly	1/81	66/17840	0.259845	0.371159	0.310579	Myoc	1
GO:0060389	pathway-restricted SMAD protein phosphorylation	1/81	66/17840	0.259845	0.371159	0.310579	Bmp6	1
GO:0072678	T cell migration	1/81	66/17840	0.259845	0.371159	0.310579	Cxcl13	1
GO:0090109	regulation of cell-substrate junction assembly	1/81	66/17840	0.259845	0.371159	0.310579	Myoc	1
GO:1900046	regulation of hemostasis	1/81	66/17840	0.259845	0.371159	0.310579	Alox12	1
GO:2000241	regulation of reproductive process	2/81	218/17840	0.260441	0.37177	0.31109	Plat/Plcb1	2
GO:0050678	regulation of epithelial cell proliferation	3/81	390/17840	0.26071	0.371915	0.311211	Bmp6/Fgf2/Prkd1	3
GO:0048511	rhythmic process	3/81	392/17840	0.263163	0.373807	0.312794	Clu/Cry2/Ntrk3	3
GO:0006911	phagocytosis, engulfment	1/81	67/17840	0.263218	0.373807	0.312794	Gsn	1
GO:0043550	regulation of lipid kinase activity	1/81	67/17840	0.263218	0.373807	0.312794	Fgf2	1
GO:0048599	oocyte development	1/81	67/17840	0.263218	0.373807	0.312794	Bcl2	1
GO:0060350	endochondral bone morphogenesis	1/81	67/17840	0.263218	0.373807	0.312794	Bmp6	1
GO:0061371	determination of heart left/right asymmetry	1/81	67/17840	0.263218	0.373807	0.312794	Pkd2	1
GO:2000401	regulation of lymphocyte migration	1/81	67/17840	0.263218	0.373807	0.312794	Cxcl13	1
GO:0042445	hormone metabolic process	2/81	220/17840	0.263809	0.374406	0.313296	Bmp6/Sult1a1	2
GO:0044242	cellular lipid catabolic process	2/81	221/17840	0.265494	0.375445	0.314165	Gpld1/Plcb1	2
GO:0003143	embryonic heart tube morphogenesis	1/81	68/17840	0.266576	0.375445	0.314165	Pkd2	1
GO:0014911	positive regulation of smooth muscle cell migration	1/81	68/17840	0.266576	0.375445	0.314165	Bcl2	1
GO:0021695	cerebellar cortex development	1/81	68/17840	0.266576	0.375445	0.314165	Agtpbp1	1
GO:0034698	response to gonadotropin	1/81	68/17840	0.266576	0.375445	0.314165	Plat	1
GO:0035904	aorta development	1/81	68/17840	0.266576	0.375445	0.314165	Pkd2	1
GO:0042278	purine nucleoside metabolic process	1/81	68/17840	0.266576	0.375445	0.314165	Gda	1
GO:0042446	hormone biosynthetic process	1/81	68/17840	0.266576	0.375445	0.314165	Bmp6	1
GO:0050994	regulation of lipid catabolic process	1/81	68/17840	0.266576	0.375445	0.314165	Gpld1	1
GO:0051445	regulation of meiotic cell cycle	1/81	68/17840	0.266576	0.375445	0.314165	Plcb1	1
GO:0071677	positive regulation of mononuclear cell migration	1/81	68/17840	0.266576	0.375445	0.314165	Cxcl13	1
GO:2000107	negative regulation of leukocyte apoptotic process	1/81	68/17840	0.266576	0.375445	0.314165	St6gal1	1
GO:0002768	immune response-regulating cell surface receptor signaling pathway	2/81	222/17840	0.267178	0.375577	0.314275	Bcl2/Gpld1	2
GO:0050866	negative regulation of cell activation	2/81	222/17840	0.267178	0.375577	0.314275	Alox12/Hspb1	2
GO:0097529	myeloid leukocyte migration	2/81	222/17840	0.267178	0.375577	0.314275	Cxcl13/Plcb1	2
GO:0007160	cell-matrix adhesion	2/81	223/17840	0.268863	0.377035	0.315495	Bcl2/Myoc	2
GO:0007188	adenylate cyclase-modulating G protein-coupled receptor signaling pathway	2/81	223/17840	0.268863	0.377035	0.315495	Casr/Rit2	2
GO:0042176	regulation of protein catabolic process	3/81	397/17840	0.269307	0.377035	0.315495	Agtpbp1/Clu/Gpld1	3
GO:0006661	phosphatidylinositol biosynthetic process	1/81	69/17840	0.269919	0.377035	0.315495	Fgf2	1
GO:0010524	positive regulation of calcium ion transport into cytosol	1/81	69/17840	0.269919	0.377035	0.315495	Pkd2	1
GO:0032233	positive regulation of actin filament bundle assembly	1/81	69/17840	0.269919	0.377035	0.315495	Myoc	1
GO:0032722	positive regulation of chemokine production	1/81	69/17840	0.269919	0.377035	0.315495	Il16	1
GO:0033692	cellular polysaccharide biosynthetic process	1/81	69/17840	0.269919	0.377035	0.315495	Ppp1r3c	1
GO:0050818	regulation of coagulation	1/81	69/17840	0.269919	0.377035	0.315495	Alox12	1
GO:2001244	positive regulation of intrinsic apoptotic signaling pathway	1/81	69/17840	0.269919	0.377035	0.315495	Clu	1
GO:0007163	establishment or maintenance of cell polarity	2/81	225/17840	0.272232	0.379309	0.317398	Gsn/Map1b	2
GO:0030595	leukocyte chemotaxis	2/81	225/17840	0.272232	0.379309	0.317398	Cxcl13/Il16	2
GO:0051054	positive regulation of DNA metabolic process	2/81	225/17840	0.272232	0.379309	0.317398	Fgf2/Smoc2	2
GO:0070085	glycosylation	2/81	225/17840	0.272232	0.379309	0.317398	Gfpt2/St6gal1	2
GO:0030888	regulation of B cell proliferation	1/81	70/17840	0.273246	0.379528	0.317582	Bcl2	1
GO:0070613	regulation of protein processing	1/81	70/17840	0.273246	0.379528	0.317582	Gsn	1
GO:0086003	cardiac muscle cell contraction	1/81	70/17840	0.273246	0.379528	0.317582	Gsn	1
GO:1902475	L-alpha-amino acid transmembrane transport	1/81	70/17840	0.273246	0.379528	0.317582	Slc38a1	1
GO:2000179	positive regulation of neural precursor cell proliferation	1/81	70/17840	0.273246	0.379528	0.317582	Fgf2	1
GO:0002764	immune response-regulating signaling pathway	2/81	226/17840	0.273917	0.380221	0.318161	Bcl2/Gpld1	2
GO:0003018	vascular process in circulatory system	2/81	227/17840	0.275601	0.381459	0.319197	Bmp6/Casr	2
GO:0070374	positive regulation of ERK1 and ERK2 cascade	2/81	227/17840	0.275601	0.381459	0.319197	Casr/Fgf2	2
GO:0030104	water homeostasis	1/81	71/17840	0.276559	0.381459	0.319197	Alox12	1
GO:0032922	circadian regulation of gene expression	1/81	71/17840	0.276559	0.381459	0.319197	Cry2	1
GO:0042733	embryonic digit morphogenesis	1/81	71/17840	0.276559	0.381459	0.319197	Zbtb16	1
GO:0046635	positive regulation of alpha-beta T cell activation	1/81	71/17840	0.276559	0.381459	0.319197	Zbtb16	1
GO:0046637	regulation of alpha-beta T cell differentiation	1/81	71/17840	0.276559	0.381459	0.319197	Zbtb16	1
GO:0090398	cellular senescence	1/81	71/17840	0.276559	0.381459	0.319197	Wnt16	1
GO:0150116	regulation of cell-substrate junction organization	1/81	71/17840	0.276559	0.381459	0.319197	Myoc	1
GO:1902369	negative regulation of RNA catabolic process	1/81	71/17840	0.276559	0.381459	0.319197	Pkp1	1
GO:0030098	lymphocyte differentiation	3/81	403/17840	0.276704	0.381459	0.319197	Bcl2/Hspb1/Zbtb16	3
GO:1901654	response to ketone	3/81	404/17840	0.277939	0.382923	0.320422	Bcl2/Ntrk3/Plat	3
GO:0071214	cellular response to abiotic stimulus	3/81	405/17840	0.279175	0.383655	0.321035	Bmp6/Gpld1/Pkd2	3
GO:0104004	cellular response to environmental stimulus	3/81	405/17840	0.279175	0.383655	0.321035	Bmp6/Gpld1/Pkd2	3
GO:0009119	ribonucleoside metabolic process	1/81	72/17840	0.279857	0.383655	0.321035	Gda	1
GO:0009880	embryonic pattern specification	1/81	72/17840	0.279857	0.383655	0.321035	Zbtb16	1
GO:0009994	oocyte differentiation	1/81	72/17840	0.279857	0.383655	0.321035	Bcl2	1
GO:0042058	regulation of epidermal growth factor receptor signaling pathway	1/81	72/17840	0.279857	0.383655	0.321035	Gprc5a	1
GO:0051149	positive regulation of muscle cell differentiation	1/81	72/17840	0.279857	0.383655	0.321035	Bcl2	1
GO:0051453	regulation of intracellular pH	1/81	72/17840	0.279857	0.383655	0.321035	Bcl2	1
GO:0015807	L-amino acid transport	1/81	73/17840	0.28314	0.386481	0.3234	Slc38a1	1
GO:0043113	receptor clustering	1/81	73/17840	0.28314	0.386481	0.3234	Gsn	1
GO:0045600	positive regulation of fat cell differentiation	1/81	73/17840	0.28314	0.386481	0.3234	Zbtb16	1
GO:0071549	cellular response to dexamethasone stimulus	1/81	73/17840	0.28314	0.386481	0.3234	Plat	1
GO:0090559	regulation of membrane permeability	1/81	73/17840	0.28314	0.386481	0.3234	Bcl2	1
GO:1903317	regulation of protein maturation	1/81	73/17840	0.28314	0.386481	0.3234	Gsn	1
GO:2000378	negative regulation of reactive oxygen species metabolic process	1/81	73/17840	0.28314	0.386481	0.3234	Bcl2	1
GO:0007193	adenylate cyclase-inhibiting G protein-coupled receptor signaling pathway	1/81	74/17840	0.286408	0.389023	0.325527	Casr	1
GO:0010332	response to gamma radiation	1/81	74/17840	0.286408	0.389023	0.325527	Bcl2	1
GO:0010507	negative regulation of autophagy	1/81	74/17840	0.286408	0.389023	0.325527	Bcl2	1
GO:0042982	amyloid precursor protein metabolic process	1/81	74/17840	0.286408	0.389023	0.325527	Clu	1
GO:0048146	positive regulation of fibroblast proliferation	1/81	74/17840	0.286408	0.389023	0.325527	Fbln1	1
GO:0048663	neuron fate commitment	1/81	74/17840	0.286408	0.389023	0.325527	Ntrk3	1
GO:0048747	muscle fiber development	1/81	74/17840	0.286408	0.389023	0.325527	Bcl2	1
GO:0097421	liver regeneration	1/81	74/17840	0.286408	0.389023	0.325527	Bcl2	1
GO:0006469	negative regulation of protein kinase activity	2/81	234/17840	0.287386	0.389635	0.326039	Gprc5a/Hspb1	2
GO:0021543	pallium development	2/81	234/17840	0.287386	0.389635	0.326039	Bcl2/Plcb1	2
GO:0046661	male sex differentiation	2/81	234/17840	0.287386	0.389635	0.326039	Bcl2/Bmp6	2
GO:0016485	protein processing	2/81	235/17840	0.289069	0.390481	0.326747	Gsn/Plat	2
GO:0030100	regulation of endocytosis	2/81	235/17840	0.289069	0.390481	0.326747	Clu/Rit2	2
GO:0042594	response to starvation	2/81	235/17840	0.289069	0.390481	0.326747	Bcl2/Prkd1	2
GO:0043122	regulation of I-kappaB kinase/NF-kappaB signaling	2/81	235/17840	0.289069	0.390481	0.326747	Hspb1/Prkd1	2
GO:0048863	stem cell differentiation	2/81	235/17840	0.289069	0.390481	0.326747	Fgf2/Ret	2
GO:1990830	cellular response to leukemia inhibitory factor	2/81	235/17840	0.289069	0.390481	0.326747	Egln3/Gfpt2	2
GO:0030032	lamellipodium assembly	1/81	75/17840	0.289662	0.390805	0.327018	Plce1	1
GO:1901606	alpha-amino acid catabolic process	1/81	75/17840	0.289662	0.390805	0.327018	Adhfe1	1
GO:0032970	regulation of actin filament-based process	3/81	414/17840	0.290319	0.391215	0.327361	Gsn/Myoc/Ntrk3	3
GO:0051047	positive regulation of secretion	3/81	414/17840	0.290319	0.391215	0.327361	Bmp6/Casr/Gpld1	3
GO:1990823	response to leukemia inhibitory factor	2/81	236/17840	0.290751	0.391558	0.327648	Egln3/Gfpt2	2
GO:0035094	response to nicotine	1/81	76/17840	0.2929	0.392781	0.328671	Bcl2	1
GO:0042306	regulation of protein import into nucleus	1/81	76/17840	0.2929	0.392781	0.328671	Prkd1	1
GO:0045123	cellular extravasation	1/81	76/17840	0.2929	0.392781	0.328671	Plcb1	1
GO:0046824	positive regulation of nucleocytoplasmic transport	1/81	76/17840	0.2929	0.392781	0.328671	Prkd1	1
GO:0048645	animal organ formation	1/81	76/17840	0.2929	0.392781	0.328671	Fgf2	1
GO:0051781	positive regulation of cell division	1/81	76/17840	0.2929	0.392781	0.328671	Fgf2	1
GO:0099024	plasma membrane invagination	1/81	76/17840	0.2929	0.392781	0.328671	Gsn	1
GO:0030073	insulin secretion	2/81	238/17840	0.294113	0.394169	0.329833	Casr/Gpld1	2
GO:0006814	sodium ion transport	2/81	239/17840	0.295794	0.394714	0.330289	Pkd2/Slc38a1	2
GO:0000271	polysaccharide biosynthetic process	1/81	77/17840	0.296125	0.394714	0.330289	Ppp1r3c	1
GO:0002260	lymphocyte homeostasis	1/81	77/17840	0.296125	0.394714	0.330289	Bcl2	1
GO:0005977	glycogen metabolic process	1/81	77/17840	0.296125	0.394714	0.330289	Ppp1r3c	1
GO:0006073	cellular glucan metabolic process	1/81	77/17840	0.296125	0.394714	0.330289	Ppp1r3c	1
GO:0009123	nucleoside monophosphate metabolic process	1/81	77/17840	0.296125	0.394714	0.330289	Gda	1
GO:0044042	glucan metabolic process	1/81	77/17840	0.296125	0.394714	0.330289	Ppp1r3c	1
GO:1901184	regulation of ERBB signaling pathway	1/81	77/17840	0.296125	0.394714	0.330289	Gprc5a	1
GO:1903961	positive regulation of anion transmembrane transport	1/81	77/17840	0.296125	0.394714	0.330289	Aoc3	1
GO:0016055	Wnt signaling pathway	3/81	421/17840	0.299012	0.397318	0.332468	Fgf2/Myoc/Wnt16	3
GO:0098742	cell-cell adhesion via plasma-membrane adhesion molecules	2/81	241/17840	0.299154	0.397318	0.332468	Clstn2/Ret	2
GO:0001885	endothelial cell development	1/81	78/17840	0.299334	0.397318	0.332468	Plcb1	1
GO:0006766	vitamin metabolic process	1/81	78/17840	0.299334	0.397318	0.332468	Cubn	1
GO:0043462	regulation of ATPase activity	1/81	78/17840	0.299334	0.397318	0.332468	Casr	1
GO:0048844	artery morphogenesis	1/81	78/17840	0.299334	0.397318	0.332468	Pkd2	1
GO:2001021	negative regulation of response to DNA damage stimulus	1/81	78/17840	0.299334	0.397318	0.332468	Clu	1
GO:0048839	inner ear development	2/81	242/17840	0.300833	0.399068	0.333932	Cytl1/Ntrk3	2
GO:0032944	regulation of mononuclear cell proliferation	2/81	243/17840	0.302511	0.399642	0.334413	Bcl2/St6gal1	2
GO:0000380	alternative mRNA splicing, via spliceosome	1/81	79/17840	0.30253	0.399642	0.334413	Nova1	1
GO:0001895	retina homeostasis	1/81	79/17840	0.30253	0.399642	0.334413	Hspb1	1
GO:0014855	striated muscle cell proliferation	1/81	79/17840	0.30253	0.399642	0.334413	Fgf2	1
GO:0033143	regulation of intracellular steroid hormone receptor signaling pathway	1/81	79/17840	0.30253	0.399642	0.334413	Cry2	1
GO:0045069	regulation of viral genome replication	1/81	79/17840	0.30253	0.399642	0.334413	Bcl2	1
GO:0070373	negative regulation of ERK1 and ERK2 cascade	1/81	79/17840	0.30253	0.399642	0.334413	Fbln1	1
GO:0032272	negative regulation of protein polymerization	1/81	80/17840	0.30571	0.402883	0.337124	Gsn	1
GO:0032413	negative regulation of ion transmembrane transporter activity	1/81	80/17840	0.30571	0.402883	0.337124	Pkd2	1
GO:0051602	response to electrical stimulus	1/81	80/17840	0.30571	0.402883	0.337124	Bcl2	1
GO:0060191	regulation of lipase activity	1/81	80/17840	0.30571	0.402883	0.337124	Fgf2	1
GO:0006813	potassium ion transport	2/81	246/17840	0.307543	0.405056	0.338943	Fhl1/Pkd2	2
GO:0030641	regulation of cellular pH	1/81	81/17840	0.308877	0.405126	0.339002	Bcl2	1
GO:0046686	response to cadmium ion	1/81	81/17840	0.308877	0.405126	0.339002	Gsn	1
GO:0050810	regulation of steroid biosynthetic process	1/81	81/17840	0.308877	0.405126	0.339002	Bmp6	1
GO:0050848	regulation of calcium-mediated signaling	1/81	81/17840	0.308877	0.405126	0.339002	Rit2	1
GO:0055021	regulation of cardiac muscle tissue growth	1/81	81/17840	0.308877	0.405126	0.339002	Fgf2	1
GO:0061180	mammary gland epithelium development	1/81	81/17840	0.308877	0.405126	0.339002	Fgf2	1
GO:1900076	regulation of cellular response to insulin stimulus	1/81	81/17840	0.308877	0.405126	0.339002	Gpld1	1
GO:0060348	bone development	2/81	247/17840	0.309218	0.405334	0.339176	Bmp6/Myoc	2
GO:0002274	myeloid leukocyte activation	2/81	248/17840	0.310893	0.407289	0.340811	Clu/Il16	2
GO:0019933	cAMP-mediated signaling	1/81	82/17840	0.312029	0.407811	0.341249	Pde10a	1
GO:0030500	regulation of bone mineralization	1/81	82/17840	0.312029	0.407811	0.341249	Bmp6	1
GO:0034637	cellular carbohydrate biosynthetic process	1/81	82/17840	0.312029	0.407811	0.341249	Ppp1r3c	1
GO:1904589	regulation of protein import	1/81	82/17840	0.312029	0.407811	0.341249	Prkd1	1
GO:0019058	viral life cycle	2/81	249/17840	0.312568	0.408033	0.341434	Bcl2/Gsn	2
GO:0090276	regulation of peptide hormone secretion	2/81	249/17840	0.312568	0.408033	0.341434	Casr/Gpld1	2
GO:0016575	histone deacetylation	1/81	83/17840	0.315167	0.411185	0.344071	Prkd1	1
GO:0033002	muscle cell proliferation	2/81	251/17840	0.315914	0.411915	0.344683	Alox12/Fgf2	2
GO:0000079	regulation of cyclin-dependent protein serine/threonine kinase activity	1/81	84/17840	0.318291	0.413797	0.346257	Pkd2	1
GO:0010324	membrane invagination	1/81	84/17840	0.318291	0.413797	0.346257	Gsn	1
GO:0032611	interleukin-1 beta production	1/81	84/17840	0.318291	0.413797	0.346257	Hspb1	1
GO:0032651	regulation of interleukin-1 beta production	1/81	84/17840	0.318291	0.413797	0.346257	Hspb1	1
GO:1905897	regulation of response to endoplasmic reticulum stress	1/81	84/17840	0.318291	0.413797	0.346257	Clu	1
GO:0006898	receptor-mediated endocytosis	2/81	253/17840	0.319256	0.414565	0.3469	Clu/Cubn	2
GO:1903362	regulation of cellular protein catabolic process	2/81	253/17840	0.319256	0.414565	0.3469	Agtpbp1/Clu	2
GO:0019915	lipid storage	1/81	85/17840	0.321401	0.41613	0.348209	Cry2	1
GO:0034103	regulation of tissue remodeling	1/81	85/17840	0.321401	0.41613	0.348209	Tmbim1	1
GO:0035050	embryonic heart tube development	1/81	85/17840	0.321401	0.41613	0.348209	Pkd2	1
GO:0045913	positive regulation of carbohydrate metabolic process	1/81	85/17840	0.321401	0.41613	0.348209	Gpld1	1
GO:0072089	stem cell proliferation	1/81	85/17840	0.321401	0.41613	0.348209	Fbln1	1
GO:1903311	regulation of mRNA metabolic process	2/81	255/17840	0.322595	0.417432	0.349299	Nova1/Pkp1	2
GO:0010256	endomembrane system organization	3/81	441/17840	0.323925	0.417938	0.349723	Clu/Gsn/Prkd1	3
GO:0006520	cellular amino acid metabolic process	2/81	256/17840	0.324263	0.417938	0.349723	Adhfe1/Gfpt2	2
GO:0006112	energy reserve metabolic process	1/81	86/17840	0.324497	0.417938	0.349723	Ppp1r3c	1
GO:0019229	regulation of vasoconstriction	1/81	86/17840	0.324497	0.417938	0.349723	Casr	1
GO:0032436	positive regulation of proteasomal ubiquitin-dependent protein catabolic process	1/81	86/17840	0.324497	0.417938	0.349723	Clu	1
GO:0046530	photoreceptor cell differentiation	1/81	86/17840	0.324497	0.417938	0.349723	Agtpbp1	1
GO:0051262	protein tetramerization	1/81	86/17840	0.324497	0.417938	0.349723	Pkd2	1
GO:2001259	positive regulation of cation channel activity	1/81	86/17840	0.324497	0.417938	0.349723	Pkd2	1
GO:0034764	positive regulation of transmembrane transport	2/81	257/17840	0.32593	0.419053	0.350655	Aoc3/Pkd2	2
GO:0034767	positive regulation of ion transmembrane transport	2/81	257/17840	0.32593	0.419053	0.350655	Aoc3/Pkd2	2
GO:0034976	response to endoplasmic reticulum stress	2/81	257/17840	0.32593	0.419053	0.350655	Bcl2/Clu	2
GO:0014032	neural crest cell development	1/81	87/17840	0.327579	0.419823	0.3513	Ret	1
GO:1901992	positive regulation of mitotic cell cycle phase transition	1/81	87/17840	0.327579	0.419823	0.3513	Plcb1	1
GO:0030324	lung development	2/81	258/17840	0.327596	0.419823	0.3513	Cp/Fgf2	2
GO:0032355	response to estradiol	2/81	258/17840	0.327596	0.419823	0.3513	Map1b/Serpina1	2
GO:0033673	negative regulation of kinase activity	2/81	258/17840	0.327596	0.419823	0.3513	Gprc5a/Hspb1	2
GO:0007015	actin filament organization	3/81	444/17840	0.327667	0.419823	0.3513	Bcl2/Gsn/Myoc	3
GO:0032886	regulation of microtubule-based process	2/81	259/17840	0.329261	0.421135	0.352397	Gda/Map1b	2
GO:0070663	regulation of leukocyte proliferation	2/81	259/17840	0.329261	0.421135	0.352397	Bcl2/St6gal1	2
GO:1901215	negative regulation of neuron death	2/81	259/17840	0.329261	0.421135	0.352397	Bcl2/Cntfr	2
GO:0001541	ovarian follicle development	1/81	88/17840	0.330647	0.421446	0.352658	Bcl2	1
GO:0010389	regulation of G2/M transition of mitotic cell cycle	1/81	88/17840	0.330647	0.421446	0.352658	Fhl1	1
GO:0040014	regulation of multicellular organism growth	1/81	88/17840	0.330647	0.421446	0.352658	Bcl2	1
GO:0050871	positive regulation of B cell activation	1/81	88/17840	0.330647	0.421446	0.352658	Bcl2	1
GO:0060420	regulation of heart growth	1/81	88/17840	0.330647	0.421446	0.352658	Fgf2	1
GO:1904029	regulation of cyclin-dependent protein kinase activity	1/81	88/17840	0.330647	0.421446	0.352658	Pkd2	1
GO:0030323	respiratory tube development	2/81	261/17840	0.332588	0.423677	0.354524	Cp/Fgf2	2
GO:0007595	lactation	1/81	89/17840	0.333701	0.424362	0.355098	Cp	1
GO:0032410	negative regulation of transporter activity	1/81	89/17840	0.333701	0.424362	0.355098	Pkd2	1
GO:0061178	regulation of insulin secretion involved in cellular response to glucose stimulus	1/81	89/17840	0.333701	0.424362	0.355098	Gpld1	1
GO:0014706	striated muscle tissue development	3/81	449/17840	0.333904	0.424376	0.355109	Bcl2/Dcn/Fgf2	3
GO:0045444	fat cell differentiation	2/81	263/17840	0.335911	0.426513	0.356898	Plcb1/Zbtb16	2
GO:0006664	glycolipid metabolic process	1/81	90/17840	0.336741	0.426513	0.356898	Gpld1	1
GO:0009063	cellular amino acid catabolic process	1/81	90/17840	0.336741	0.426513	0.356898	Adhfe1	1
GO:0031640	killing of cells of other organism	1/81	90/17840	0.336741	0.426513	0.356898	Cxcl13	1
GO:1901019	regulation of calcium ion transmembrane transporter activity	1/81	90/17840	0.336741	0.426513	0.356898	Pkd2	1
GO:1904427	positive regulation of calcium ion transmembrane transport	1/81	90/17840	0.336741	0.426513	0.356898	Pkd2	1
GO:0007623	circadian rhythm	2/81	264/17840	0.33757	0.427319	0.357572	Cry2/Ntrk3	2
GO:0007249	I-kappaB kinase/NF-kappaB signaling	2/81	265/17840	0.339229	0.429119	0.359079	Hspb1/Prkd1	2
GO:0033077	T cell differentiation in thymus	1/81	91/17840	0.339768	0.429119	0.359079	Bcl2	1
GO:0048708	astrocyte differentiation	1/81	91/17840	0.339768	0.429119	0.359079	Ntrk3	1
GO:1903509	liposaccharide metabolic process	1/81	91/17840	0.339768	0.429119	0.359079	Gpld1	1
GO:1903131	mononuclear cell differentiation	3/81	455/17840	0.341386	0.430917	0.360583	Bcl2/Hspb1/Zbtb16	3
GO:0010827	regulation of glucose transmembrane transport	1/81	92/17840	0.342781	0.431203	0.360822	Aoc3	1
GO:0034620	cellular response to unfolded protein	1/81	92/17840	0.342781	0.431203	0.360822	Hspb8	1
GO:0045638	negative regulation of myeloid cell differentiation	1/81	92/17840	0.342781	0.431203	0.360822	Zbtb16	1
GO:0045685	regulation of glial cell differentiation	1/81	92/17840	0.342781	0.431203	0.360822	Ntrk3	1
GO:1901379	regulation of potassium ion transmembrane transport	1/81	92/17840	0.342781	0.431203	0.360822	Fhl1	1
GO:1903312	negative regulation of mRNA metabolic process	1/81	92/17840	0.342781	0.431203	0.360822	Pkp1	1
GO:0030258	lipid modification	2/81	268/17840	0.344196	0.432737	0.362106	Alox12/Mtmr7	2
GO:0019226	transmission of nerve impulse	1/81	93/17840	0.345781	0.434482	0.363566	Ntrk3	1
GO:0051249	regulation of lymphocyte activation	3/81	459/17840	0.346373	0.434979	0.363982	Bcl2/Hspb1/Zbtb16	3
GO:0022409	positive regulation of cell-cell adhesion	2/81	270/17840	0.347502	0.43615	0.364962	Cxcl13/Zbtb16	2
GO:0051492	regulation of stress fiber assembly	1/81	94/17840	0.348766	0.43749	0.366083	Myoc	1
GO:0006885	regulation of pH	1/81	95/17840	0.351739	0.439227	0.367537	Bcl2	1
GO:0009116	nucleoside metabolic process	1/81	95/17840	0.351739	0.439227	0.367537	Gda	1
GO:0014033	neural crest cell differentiation	1/81	95/17840	0.351739	0.439227	0.367537	Ret	1
GO:0014910	regulation of smooth muscle cell migration	1/81	95/17840	0.351739	0.439227	0.367537	Bcl2	1
GO:0021536	diencephalon development	1/81	95/17840	0.351739	0.439227	0.367537	Fgf2	1
GO:0042490	mechanoreceptor differentiation	1/81	95/17840	0.351739	0.439227	0.367537	Ntrk3	1
GO:0051341	regulation of oxidoreductase activity	1/81	95/17840	0.351739	0.439227	0.367537	Aoc3	1
GO:0097581	lamellipodium organization	1/81	95/17840	0.351739	0.439227	0.367537	Plce1	1
GO:0045926	negative regulation of growth	2/81	273/17840	0.35245	0.439867	0.368072	Bcl2/Fhl1	2
GO:0060249	anatomical structure homeostasis	3/81	465/17840	0.353847	0.441176	0.369168	Bcl2/Cytl1/Hspb1	3
GO:0003007	heart morphogenesis	2/81	274/17840	0.354097	0.441176	0.369168	Pkd2/Wnt16	2
GO:0032412	regulation of ion transmembrane transporter activity	2/81	274/17840	0.354097	0.441176	0.369168	Fhl1/Pkd2	2
GO:0030838	positive regulation of actin filament polymerization	1/81	96/17840	0.354698	0.441181	0.369171	Gsn	1
GO:0032642	regulation of chemokine production	1/81	96/17840	0.354698	0.441181	0.369171	Il16	1
GO:0042246	tissue regeneration	1/81	96/17840	0.354698	0.441181	0.369171	Gsn	1
GO:0090068	positive regulation of cell cycle process	2/81	275/17840	0.355742	0.442231	0.37005	Pkd2/Plcb1	2
GO:0110053	regulation of actin filament organization	2/81	276/17840	0.357386	0.442854	0.370572	Gsn/Myoc	2
GO:0032602	chemokine production	1/81	97/17840	0.357644	0.442854	0.370572	Il16	1
GO:0045582	positive regulation of T cell differentiation	1/81	97/17840	0.357644	0.442854	0.370572	Zbtb16	1
GO:0046677	response to antibiotic	1/81	97/17840	0.357644	0.442854	0.370572	Aoc3	1
GO:0046888	negative regulation of hormone secretion	1/81	97/17840	0.357644	0.442854	0.370572	Cry2	1
GO:0070252	actin-mediated cell contraction	1/81	97/17840	0.357644	0.442854	0.370572	Gsn	1
GO:1902476	chloride transmembrane transport	1/81	97/17840	0.357644	0.442854	0.370572	Casr	1
GO:0002064	epithelial cell development	2/81	277/17840	0.359028	0.44432	0.371798	Bmp6/Plcb1	2
GO:0030901	midbrain development	1/81	98/17840	0.360576	0.444497	0.371946	Fgf2	1
GO:0035773	insulin secretion involved in cellular response to glucose stimulus	1/81	98/17840	0.360576	0.444497	0.371946	Gpld1	1
GO:0043473	pigmentation	1/81	98/17840	0.360576	0.444497	0.371946	Bcl2	1
GO:0045445	myoblast differentiation	1/81	98/17840	0.360576	0.444497	0.371946	Plcb1	1
GO:0050829	defense response to Gram-negative bacterium	1/81	98/17840	0.360576	0.444497	0.371946	Prkd1	1
GO:0051668	localization within membrane	1/81	98/17840	0.360576	0.444497	0.371946	Gsn	1
GO:1904035	regulation of epithelial cell apoptotic process	1/81	98/17840	0.360576	0.444497	0.371946	Gsn	1
GO:0048588	developmental cell growth	2/81	279/17840	0.362309	0.446136	0.373318	Map1b/Ntrk3	2
GO:0060560	developmental growth involved in morphogenesis	2/81	279/17840	0.362309	0.446136	0.373318	Map1b/Ntrk3	2
GO:0006576	cellular biogenic amine metabolic process	1/81	99/17840	0.363496	0.446356	0.373502	Sult1a1	1
GO:0035335	peptidyl-tyrosine dephosphorylation	1/81	99/17840	0.363496	0.446356	0.373502	Mtmr7	1
GO:0046718	viral entry into host cell	1/81	99/17840	0.363496	0.446356	0.373502	Gsn	1
GO:0070167	regulation of biomineral tissue development	1/81	99/17840	0.363496	0.446356	0.373502	Bmp6	1
GO:1904063	negative regulation of cation transmembrane transport	1/81	99/17840	0.363496	0.446356	0.373502	Pkd2	1
GO:0002253	activation of immune response	2/81	280/17840	0.363947	0.446662	0.373758	Bcl2/Gpld1	2
GO:0002690	positive regulation of leukocyte chemotaxis	1/81	100/17840	0.366402	0.448432	0.375239	Cxcl13	1
GO:0003333	amino acid transmembrane transport	1/81	100/17840	0.366402	0.448432	0.375239	Slc38a1	1
GO:0042100	B cell proliferation	1/81	100/17840	0.366402	0.448432	0.375239	Bcl2	1
GO:0042116	macrophage activation	1/81	100/17840	0.366402	0.448432	0.375239	Clu	1
GO:0043648	dicarboxylic acid metabolic process	1/81	100/17840	0.366402	0.448432	0.375239	Adhfe1	1
GO:0001942	hair follicle development	1/81	101/17840	0.369295	0.450727	0.377159	Bcl2	1
GO:0006805	xenobiotic metabolic process	1/81	101/17840	0.369295	0.450727	0.377159	Sult1a1	1
GO:0010923	negative regulation of phosphatase activity	1/81	101/17840	0.369295	0.450727	0.377159	Cry2	1
GO:0030510	regulation of BMP signaling pathway	1/81	101/17840	0.369295	0.450727	0.377159	Chrdl2	1
GO:0110149	regulation of biomineralization	1/81	101/17840	0.369295	0.450727	0.377159	Bmp6	1
GO:0051251	positive regulation of lymphocyte activation	2/81	284/17840	0.370483	0.451929	0.378165	Bcl2/Zbtb16	2
GO:0021954	central nervous system neuron development	1/81	102/17840	0.372175	0.452247	0.378432	Agtpbp1	1
GO:0030593	neutrophil chemotaxis	1/81	102/17840	0.372175	0.452247	0.378432	Cxcl13	1
GO:0032755	positive regulation of interleukin-6 production	1/81	102/17840	0.372175	0.452247	0.378432	Il16	1
GO:0035690	cellular response to drug	1/81	102/17840	0.372175	0.452247	0.378432	Gpld1	1
GO:0044409	entry into host	1/81	102/17840	0.372175	0.452247	0.378432	Gsn	1
GO:0051153	regulation of striated muscle cell differentiation	1/81	102/17840	0.372175	0.452247	0.378432	Bcl2	1
GO:1901989	positive regulation of cell cycle phase transition	1/81	102/17840	0.372175	0.452247	0.378432	Plcb1	1
GO:0007389	pattern specification process	3/81	481/17840	0.37373	0.453889	0.379805	Fgf2/Pkd2/Zbtb16	3
GO:0044264	cellular polysaccharide metabolic process	1/81	103/17840	0.375041	0.454982	0.38072	Ppp1r3c	1
GO:0071548	response to dexamethasone	1/81	103/17840	0.375041	0.454982	0.38072	Plat	1
GO:0051301	cell division	3/81	484/17840	0.377448	0.456693	0.382151	Fgf2/Susd2/Zbtb16	3
GO:0010770	positive regulation of cell morphogenesis involved in differentiation	1/81	104/17840	0.377896	0.456693	0.382151	Myoc	1
GO:0022404	molting cycle process	1/81	104/17840	0.377896	0.456693	0.382151	Bcl2	1
GO:0022405	hair cycle process	1/81	104/17840	0.377896	0.456693	0.382151	Bcl2	1
GO:0035418	protein localization to synapse	1/81	104/17840	0.377896	0.456693	0.382151	Hspb1	1
GO:0061844	antimicrobial humoral immune response mediated by antimicrobial peptide	1/81	104/17840	0.377896	0.456693	0.382151	Cxcl13	1
GO:1902749	regulation of cell cycle G2/M phase transition	1/81	104/17840	0.377896	0.456693	0.382151	Fhl1	1
GO:0060070	canonical Wnt signaling pathway	2/81	289/17840	0.378618	0.457316	0.382673	Fgf2/Wnt16	2
GO:0006476	protein deacetylation	1/81	105/17840	0.380737	0.458126	0.38335	Prkd1	1
GO:0007041	lysosomal transport	1/81	105/17840	0.380737	0.458126	0.38335	Gprasp1	1
GO:0048024	regulation of mRNA splicing, via spliceosome	1/81	105/17840	0.380737	0.458126	0.38335	Nova1	1
GO:0071466	cellular response to xenobiotic stimulus	1/81	105/17840	0.380737	0.458126	0.38335	Sult1a1	1
GO:0090263	positive regulation of canonical Wnt signaling pathway	1/81	105/17840	0.380737	0.458126	0.38335	Fgf2	1
GO:0098773	skin epidermis development	1/81	105/17840	0.380737	0.458126	0.38335	Bcl2	1
GO:1900182	positive regulation of protein localization to nucleus	1/81	105/17840	0.380737	0.458126	0.38335	Prkd1	1
GO:0042742	defense response to bacterium	2/81	292/17840	0.383478	0.460528	0.38536	Cxcl13/Prkd1	2
GO:0051348	negative regulation of transferase activity	2/81	292/17840	0.383478	0.460528	0.38536	Gprc5a/Hspb1	2
GO:0007006	mitochondrial membrane organization	1/81	106/17840	0.383565	0.460528	0.38536	Bcl2	1
GO:1902106	negative regulation of leukocyte differentiation	1/81	106/17840	0.383565	0.460528	0.38536	Hspb1	1
GO:0060541	respiratory system development	2/81	293/17840	0.385095	0.462114	0.386688	Cp/Fgf2	2
GO:0030004	cellular monovalent inorganic cation homeostasis	1/81	107/17840	0.386381	0.462654	0.387139	Bcl2	1
GO:0031058	positive regulation of histone modification	1/81	107/17840	0.386381	0.462654	0.387139	Prkd1	1
GO:0045833	negative regulation of lipid metabolic process	1/81	107/17840	0.386381	0.462654	0.387139	Gpld1	1
GO:0110020	regulation of actomyosin structure organization	1/81	107/17840	0.386381	0.462654	0.387139	Myoc	1
GO:0050769	positive regulation of neurogenesis	2/81	295/17840	0.388323	0.464502	0.388687	Map1b/Ntrk3	2
GO:0008344	adult locomotory behavior	1/81	108/17840	0.389183	0.464502	0.388687	Agtpbp1	1
GO:0032370	positive regulation of lipid transport	1/81	108/17840	0.389183	0.464502	0.388687	Bmp6	1
GO:0048477	oogenesis	1/81	108/17840	0.389183	0.464502	0.388687	Bcl2	1
GO:0072676	lymphocyte migration	1/81	108/17840	0.389183	0.464502	0.388687	Cxcl13	1
GO:1903707	negative regulation of hemopoiesis	1/81	108/17840	0.389183	0.464502	0.388687	Hspb1	1
GO:0001578	microtubule bundle formation	1/81	109/17840	0.391974	0.466324	0.390211	Map1b	1
GO:0001892	embryonic placenta development	1/81	109/17840	0.391974	0.466324	0.390211	Pkd2	1
GO:0019395	fatty acid oxidation	1/81	109/17840	0.391974	0.466324	0.390211	Alox12	1
GO:0030216	keratinocyte differentiation	1/81	109/17840	0.391974	0.466324	0.390211	Wnt16	1
GO:0043666	regulation of phosphoprotein phosphatase activity	1/81	109/17840	0.391974	0.466324	0.390211	Cry2	1
GO:1901800	positive regulation of proteasomal protein catabolic process	1/81	109/17840	0.391974	0.466324	0.390211	Clu	1
GO:0006821	chloride transport	1/81	110/17840	0.394751	0.468127	0.391719	Casr	1
GO:0006986	response to unfolded protein	1/81	110/17840	0.394751	0.468127	0.391719	Hspb8	1
GO:0035305	negative regulation of dephosphorylation	1/81	110/17840	0.394751	0.468127	0.391719	Cry2	1
GO:0046634	regulation of alpha-beta T cell activation	1/81	110/17840	0.394751	0.468127	0.391719	Zbtb16	1
GO:0030072	peptide hormone secretion	2/81	299/17840	0.394758	0.468127	0.391719	Casr/Gpld1	2
GO:0051604	protein maturation	2/81	299/17840	0.394758	0.468127	0.391719	Gsn/Plat	2
GO:0006641	triglyceride metabolic process	1/81	111/17840	0.397516	0.468887	0.392356	Gpld1	1
GO:0019935	cyclic-nucleotide-mediated signaling	1/81	111/17840	0.397516	0.468887	0.392356	Pde10a	1
GO:0030038	contractile actin filament bundle assembly	1/81	111/17840	0.397516	0.468887	0.392356	Myoc	1
GO:0032231	regulation of actin filament bundle assembly	1/81	111/17840	0.397516	0.468887	0.392356	Myoc	1
GO:0043149	stress fiber assembly	1/81	111/17840	0.397516	0.468887	0.392356	Myoc	1
GO:0043255	regulation of carbohydrate biosynthetic process	1/81	111/17840	0.397516	0.468887	0.392356	Ppp1r3c	1
GO:0055017	cardiac muscle tissue growth	1/81	111/17840	0.397516	0.468887	0.392356	Fgf2	1
GO:0060840	artery development	1/81	111/17840	0.397516	0.468887	0.392356	Pkd2	1
GO:0099175	regulation of postsynapse organization	1/81	111/17840	0.397516	0.468887	0.392356	Ntrk3	1
GO:2000106	regulation of leukocyte apoptotic process	1/81	111/17840	0.397516	0.468887	0.392356	St6gal1	1
GO:0030198	extracellular matrix organization	2/81	301/17840	0.397964	0.469165	0.392588	Fbln1/Smoc2	2
GO:0043062	extracellular structure organization	2/81	302/17840	0.399564	0.469881	0.393187	Fbln1/Smoc2	2
GO:0005976	polysaccharide metabolic process	1/81	112/17840	0.400269	0.469881	0.393187	Ppp1r3c	1
GO:0035249	synaptic transmission, glutamatergic	1/81	112/17840	0.400269	0.469881	0.393187	Plat	1
GO:0042310	vasoconstriction	1/81	112/17840	0.400269	0.469881	0.393187	Casr	1
GO:0044106	cellular amine metabolic process	1/81	112/17840	0.400269	0.469881	0.393187	Sult1a1	1
GO:0046425	regulation of receptor signaling pathway via JAK-STAT	1/81	112/17840	0.400269	0.469881	0.393187	Ret	1
GO:0046849	bone remodeling	1/81	112/17840	0.400269	0.469881	0.393187	Wnt16	1
GO:0060349	bone morphogenesis	1/81	112/17840	0.400269	0.469881	0.393187	Bmp6	1
GO:0045229	external encapsulating structure organization	2/81	303/17840	0.401162	0.47068	0.393856	Fbln1/Smoc2	2
GO:0001776	leukocyte homeostasis	1/81	113/17840	0.403009	0.471847	0.394832	Bcl2	1
GO:0014897	striated muscle hypertrophy	1/81	113/17840	0.403009	0.471847	0.394832	Myoc	1
GO:0030518	intracellular steroid hormone receptor signaling pathway	1/81	113/17840	0.403009	0.471847	0.394832	Cry2	1
GO:0045621	positive regulation of lymphocyte differentiation	1/81	113/17840	0.403009	0.471847	0.394832	Zbtb16	1
GO:0071222	cellular response to lipopolysaccharide	2/81	305/17840	0.404353	0.47317	0.395939	Bmp6/Cxcl13	2
GO:0009410	response to xenobiotic stimulus	1/81	114/17840	0.405737	0.473788	0.396456	Sult1a1	1
GO:0019079	viral genome replication	1/81	114/17840	0.405737	0.473788	0.396456	Bcl2	1
GO:0019218	regulation of steroid metabolic process	1/81	114/17840	0.405737	0.473788	0.396456	Bmp6	1
GO:0035967	cellular response to topologically incorrect protein	1/81	114/17840	0.405737	0.473788	0.396456	Hspb8	1
GO:0008637	apoptotic mitochondrial changes	1/81	115/17840	0.408453	0.475204	0.397642	Bcl2	1
GO:0014896	muscle hypertrophy	1/81	115/17840	0.408453	0.475204	0.397642	Myoc	1
GO:0034440	lipid oxidation	1/81	115/17840	0.408453	0.475204	0.397642	Alox12	1
GO:0043266	regulation of potassium ion transport	1/81	115/17840	0.408453	0.475204	0.397642	Fhl1	1
GO:0048145	regulation of fibroblast proliferation	1/81	115/17840	0.408453	0.475204	0.397642	Fbln1	1
GO:0120034	positive regulation of plasma membrane bounded cell projection assembly	1/81	115/17840	0.408453	0.475204	0.397642	Plce1	1
GO:1903076	regulation of protein localization to plasma membrane	1/81	115/17840	0.408453	0.475204	0.397642	Tmbim1	1
GO:0046942	carboxylic acid transport	2/81	308/17840	0.409124	0.475486	0.397877	Casr/Slc38a1	2
GO:0050708	regulation of protein secretion	2/81	308/17840	0.409124	0.475486	0.397877	Casr/Gpld1	2
GO:1902105	regulation of leukocyte differentiation	2/81	309/17840	0.41071	0.477079	0.39921	Hspb1/Zbtb16	2
GO:0035601	protein deacylation	1/81	116/17840	0.411156	0.477346	0.399434	Prkd1	1
GO:0090100	positive regulation of transmembrane receptor protein serine/threonine kinase signaling pathway	1/81	117/17840	0.413847	0.479967	0.401627	Bmp6	1
GO:2000177	regulation of neural precursor cell proliferation	1/81	117/17840	0.413847	0.479967	0.401627	Fgf2	1
GO:0048144	fibroblast proliferation	1/81	118/17840	0.416526	0.482568	0.403804	Fbln1	1
GO:1904892	regulation of receptor signaling pathway via STAT	1/81	118/17840	0.416526	0.482568	0.403804	Ret	1
GO:0032943	mononuclear cell proliferation	2/81	315/17840	0.420186	0.4863	0.406926	Bcl2/St6gal1	2
GO:1903037	regulation of leukocyte cell-cell adhesion	2/81	315/17840	0.420186	0.4863	0.406926	Hspb1/Zbtb16	2
GO:0006913	nucleocytoplasmic transport	2/81	316/17840	0.421758	0.48695	0.40747	Cry2/Prkd1	2
GO:0071219	cellular response to molecule of bacterial origin	2/81	316/17840	0.421758	0.48695	0.40747	Bmp6/Cxcl13	2
GO:0042698	ovulation cycle	1/81	120/17840	0.421847	0.48695	0.40747	Clu	1
GO:0098661	inorganic anion transmembrane transport	1/81	120/17840	0.421847	0.48695	0.40747	Casr	1
GO:0098732	macromolecule deacylation	1/81	120/17840	0.421847	0.48695	0.40747	Prkd1	1
GO:0051169	nuclear transport	2/81	317/17840	0.423328	0.488405	0.408687	Cry2/Prkd1	2
GO:0060419	heart growth	1/81	121/17840	0.42449	0.488727	0.408957	Fgf2	1
GO:0072655	establishment of protein localization to mitochondrion	1/81	121/17840	0.42449	0.488727	0.408957	Hsph1	1
GO:1901657	glycosyl compound metabolic process	1/81	121/17840	0.42449	0.488727	0.408957	Gda	1
GO:1905269	positive regulation of chromatin organization	1/81	121/17840	0.42449	0.488727	0.408957	Prkd1	1
GO:0006970	response to osmotic stress	1/81	122/17840	0.427121	0.491245	0.411064	Pkd2	1
GO:0046620	regulation of organ growth	1/81	122/17840	0.427121	0.491245	0.411064	Fgf2	1
GO:0042303	molting cycle	1/81	123/17840	0.42974	0.493488	0.412941	Bcl2	1
GO:0042633	hair cycle	1/81	123/17840	0.42974	0.493488	0.412941	Bcl2	1
GO:0048259	regulation of receptor-mediated endocytosis	1/81	123/17840	0.42974	0.493488	0.412941	Clu	1
GO:0032414	positive regulation of ion transmembrane transporter activity	1/81	124/17840	0.432347	0.495967	0.415016	Pkd2	1
GO:0052126	movement in host environment	1/81	124/17840	0.432347	0.495967	0.415016	Gsn	1
GO:0007030	Golgi organization	1/81	125/17840	0.434943	0.497913	0.416643	Prkd1	1
GO:0030048	actin filament-based movement	1/81	125/17840	0.434943	0.497913	0.416643	Gsn	1
GO:0030282	bone mineralization	1/81	125/17840	0.434943	0.497913	0.416643	Bmp6	1
GO:1904019	epithelial cell apoptotic process	1/81	125/17840	0.434943	0.497913	0.416643	Gsn	1
GO:0050863	regulation of T cell activation	2/81	326/17840	0.437359	0.499836	0.418253	Hspb1/Zbtb16	2
GO:0014013	regulation of gliogenesis	1/81	126/17840	0.437526	0.499836	0.418253	Ntrk3	1
GO:0045807	positive regulation of endocytosis	1/81	126/17840	0.437526	0.499836	0.418253	Clu	1
GO:0070585	protein localization to mitochondrion	1/81	126/17840	0.437526	0.499836	0.418253	Hsph1	1
GO:0002688	regulation of leukocyte chemotaxis	1/81	127/17840	0.440098	0.501739	0.419845	Cxcl13	1
GO:0014902	myotube differentiation	1/81	127/17840	0.440098	0.501739	0.419845	Bcl2	1
GO:0071621	granulocyte chemotaxis	1/81	127/17840	0.440098	0.501739	0.419845	Cxcl13	1
GO:1990266	neutrophil migration	1/81	127/17840	0.440098	0.501739	0.419845	Cxcl13	1
GO:1904659	glucose transmembrane transport	1/81	128/17840	0.442659	0.504398	0.422071	Aoc3	1
GO:0007281	germ cell development	2/81	331/17840	0.445077	0.506261	0.423629	Bcl2/Zbtb16	2
GO:0008645	hexose transmembrane transport	1/81	129/17840	0.445207	0.506261	0.423629	Aoc3	1
GO:0046822	regulation of nucleocytoplasmic transport	1/81	129/17840	0.445207	0.506261	0.423629	Prkd1	1
GO:0050868	negative regulation of T cell activation	1/81	129/17840	0.445207	0.506261	0.423629	Hspb1	1
GO:0007368	determination of left/right symmetry	1/81	130/17840	0.447745	0.508102	0.42517	Pkd2	1
GO:0010821	regulation of mitochondrion organization	1/81	130/17840	0.447745	0.508102	0.42517	Dcn	1
GO:0032434	regulation of proteasomal ubiquitin-dependent protein catabolic process	1/81	130/17840	0.447745	0.508102	0.42517	Clu	1
GO:1905954	positive regulation of lipid localization	1/81	130/17840	0.447745	0.508102	0.42517	Bmp6	1
GO:0015749	monosaccharide transmembrane transport	1/81	131/17840	0.450271	0.510184	0.426912	Aoc3	1
GO:0055002	striated muscle cell development	1/81	131/17840	0.450271	0.510184	0.426912	Bcl2	1
GO:0071260	cellular response to mechanical stimulus	1/81	131/17840	0.450271	0.510184	0.426912	Bmp6	1
GO:0032411	positive regulation of transporter activity	1/81	132/17840	0.452785	0.511985	0.428419	Pkd2	1
GO:0043401	steroid hormone mediated signaling pathway	1/81	132/17840	0.452785	0.511985	0.428419	Cry2	1
GO:0061013	regulation of mRNA catabolic process	1/81	132/17840	0.452785	0.511985	0.428419	Pkp1	1
GO:2000027	regulation of animal organ morphogenesis	1/81	132/17840	0.452785	0.511985	0.428419	Fgf2	1
GO:0008286	insulin receptor signaling pathway	1/81	133/17840	0.455288	0.51429	0.430347	Gpld1	1
GO:0060048	cardiac muscle contraction	1/81	133/17840	0.455288	0.51429	0.430347	Gsn	1
GO:0009582	detection of abiotic stimulus	1/81	134/17840	0.45778	0.515789	0.431602	Pkd2	1
GO:0034219	carbohydrate transmembrane transport	1/81	134/17840	0.45778	0.515789	0.431602	Aoc3	1
GO:0042752	regulation of circadian rhythm	1/81	134/17840	0.45778	0.515789	0.431602	Cry2	1
GO:1901216	positive regulation of neuron death	1/81	134/17840	0.45778	0.515789	0.431602	Clu	1
GO:1903959	regulation of anion transmembrane transport	1/81	134/17840	0.45778	0.515789	0.431602	Aoc3	1
GO:0048167	regulation of synaptic plasticity	2/81	340/17840	0.458822	0.5167	0.432364	Map1b/Plat	2
GO:0009581	detection of external stimulus	1/81	135/17840	0.46026	0.51753	0.433059	Pkd2	1
GO:0030177	positive regulation of Wnt signaling pathway	1/81	135/17840	0.46026	0.51753	0.433059	Fgf2	1
GO:0071901	negative regulation of protein serine/threonine kinase activity	1/81	135/17840	0.46026	0.51753	0.433059	Hspb1	1
GO:0071216	cellular response to biotic stimulus	2/81	342/17840	0.46185	0.519054	0.434334	Bmp6/Cxcl13	2
GO:0009791	post-embryonic development	1/81	136/17840	0.46273	0.519515	0.43472	Bcl2	1
GO:0035304	regulation of protein dephosphorylation	1/81	136/17840	0.46273	0.519515	0.43472	Cry2	1
GO:0019932	second-messenger-mediated signaling	2/81	343/17840	0.463361	0.51996	0.435092	Pde10a/Rit2	2
GO:0050905	neuromuscular process	1/81	137/17840	0.465188	0.521481	0.436365	Agtpbp1	1
GO:1902414	protein localization to cell junction	1/81	137/17840	0.465188	0.521481	0.436365	Hspb1	1
GO:0007586	digestion	1/81	138/17840	0.467635	0.523165	0.437774	LOC312273	1
GO:0009408	response to heat	1/81	138/17840	0.467635	0.523165	0.437774	Bcl2	1
GO:0034766	negative regulation of ion transmembrane transport	1/81	138/17840	0.467635	0.523165	0.437774	Pkd2	1
GO:0043627	response to estrogen	1/81	138/17840	0.467635	0.523165	0.437774	Bcl2	1
GO:0009855	determination of bilateral symmetry	1/81	139/17840	0.470071	0.524829	0.439167	Pkd2	1
GO:0034763	negative regulation of transmembrane transport	1/81	139/17840	0.470071	0.524829	0.439167	Pkd2	1
GO:0043467	regulation of generation of precursor metabolites and energy	1/81	139/17840	0.470071	0.524829	0.439167	Ppp1r3c	1
GO:0046474	glycerophospholipid biosynthetic process	1/81	139/17840	0.470071	0.524829	0.439167	Fgf2	1
GO:0009799	specification of symmetry	1/81	140/17840	0.472496	0.52674	0.440766	Pkd2	1
GO:0071887	leukocyte apoptotic process	1/81	140/17840	0.472496	0.52674	0.440766	St6gal1	1
GO:1903038	negative regulation of leukocyte cell-cell adhesion	1/81	140/17840	0.472496	0.52674	0.440766	Hspb1	1
GO:0050684	regulation of mRNA processing	1/81	141/17840	0.47491	0.528367	0.442127	Nova1	1
GO:0050864	regulation of B cell activation	1/81	141/17840	0.47491	0.528367	0.442127	Bcl2	1
GO:0051783	regulation of nuclear division	1/81	141/17840	0.47491	0.528367	0.442127	Plcb1	1
GO:1904375	regulation of protein localization to cell periphery	1/81	141/17840	0.47491	0.528367	0.442127	Tmbim1	1
GO:0007050	cell cycle arrest	1/81	142/17840	0.477313	0.530241	0.443695	Pkd2	1
GO:0019730	antimicrobial humoral response	1/81	142/17840	0.477313	0.530241	0.443695	Cxcl13	1
GO:0030183	B cell differentiation	1/81	142/17840	0.477313	0.530241	0.443695	Bcl2	1
GO:0002791	regulation of peptide secretion	2/81	353/17840	0.478332	0.531107	0.44442	Casr/Gpld1	2
GO:0007189	adenylate cyclase-activating G protein-coupled receptor signaling pathway	1/81	143/17840	0.479705	0.532364	0.445472	Rit2	1
GO:0007034	vacuolar transport	1/81	144/17840	0.482086	0.534471	0.447235	Gprasp1	1
GO:0050671	positive regulation of lymphocyte proliferation	1/81	144/17840	0.482086	0.534471	0.447235	Bcl2	1
GO:0007159	leukocyte cell-cell adhesion	2/81	356/17840	0.482775	0.534699	0.447426	Hspb1/Zbtb16	2
GO:0044782	cilium organization	2/81	356/17840	0.482775	0.534699	0.447426	Gsn/Pkd2	2
[truncated: 215 more rows]

## Sheet: KEGG
ID	Description	GeneRatio	BgRatio	pvalue	p.adjust	qvalue	geneID	Count
rno04070	Phosphatidylinositol signaling system	4/51	94/8956	0.00195066	0.184992	0.176293	Calml3/Mtmr7/Plcb1/Plce1	4
rno04020	Calcium signaling pathway	6/51	238/8956	0.00218926	0.184992	0.176293	Calml3/Fgf2/Ntrk3/Plcb1/Plce1/Ret	6
rno04015	Rap1 signaling pathway	5/51	213/8956	0.0070148	0.276393	0.263395	Calml3/Fgf2/Plcb1/Plce1/Prkd1	5
rno04915	Estrogen signaling pathway	4/51	135/8956	0.00713592	0.276393	0.263395	Bcl2/Calml3/Fkbp5/Plcb1	4
rno00562	Inositol phosphate metabolism	3/51	73/8956	0.0081773	0.276393	0.263395	Mtmr7/Plcb1/Plce1	3
rno04610	Complement and coagulation cascades	3/51	86/8956	0.0127785	0.331392	0.315808	Clu/Plat/Serpina1	3
rno04925	Aldosterone synthesis and secretion	3/51	96/8956	0.0171477	0.331392	0.315808	Calml3/Plcb1/Prkd1	3
rno04060	Cytokine-cytokine receptor interaction	5/51	269/8956	0.0179452	0.331392	0.315808	Bmp6/Cntfr/Cxcl13/Il16/Il17rb	5
rno04916	Melanogenesis	3/51	99/8956	0.0186022	0.331392	0.315808	Calml3/Plcb1/Wnt16	3
rno04933	AGE-RAGE signaling pathway in diabetic complications	3/51	101/8956	0.019609	0.331392	0.315808	Bcl2/Plcb1/Plce1	3
rno04928	Parathyroid hormone synthesis, secretion and action	3/51	105/8956	0.0217119	0.333573	0.317886	Bcl2/Casr/Plcb1	3
rno04750	Inflammatory mediator regulation of TRP channels	3/51	115/8956	0.027491	0.370109	0.352704	Alox12/Calml3/Plcb1	3
rno05205	Proteoglycans in cancer	4/51	207/8956	0.0297477	0.370109	0.352704	Dcn/Fgf2/Plce1/Wnt16	4
rno04722	Neurotrophin signaling pathway	3/51	120/8956	0.0306599	0.370109	0.352704	Bcl2/Calml3/Ntrk3	3
rno04371	Apelin signaling pathway	3/51	137/8956	0.0428113	0.460763	0.439096	Calml3/Plat/Plcb1	3
rno04014	Ras signaling pathway	4/51	234/8956	0.0436226	0.460763	0.439096	Calml3/Fgf2/Pla1a/Plce1	4
rno04261	Adrenergic signaling in cardiomyocytes	3/51	148/8956	0.0517842	0.463925	0.442108	Bcl2/Calml3/Plcb1	3
rno05226	Gastric cancer	3/51	151/8956	0.0543786	0.463925	0.442108	Bcl2/Fgf2/Wnt16	3
rno05418	Fluid shear stress and atherosclerosis	3/51	151/8956	0.0543786	0.463925	0.442108	Bcl2/Calml3/Plat	3
rno04720	Long-term potentiation	2/51	67/8956	0.0555962	0.463925	0.442108	Calml3/Plcb1	2
rno05230	Central carbon metabolism in cancer	2/51	69/8956	0.0585721	0.463925	0.442108	Ntrk3/Ret	2
rno04630	JAK-STAT signaling pathway	3/51	158/8956	0.0606721	0.463925	0.442108	Bcl2/Cntfr/Fhl1	3
rno04924	Renin secretion	2/51	72/8956	0.0631377	0.463925	0.442108	Calml3/Plcb1	2
rno04971	Gastric acid secretion	2/51	75/8956	0.0678206	0.467876	0.445874	Calml3/Plcb1	2
rno05204	Chemical carcinogenesis - DNA adducts	2/51	76/8956	0.0694067	0.467876	0.445874	Ephx1/Sult1a1	2
rno01521	EGFR tyrosine kinase inhibitor resistance	2/51	80/8956	0.0758722	0.467876	0.445874	Bcl2/Fgf2	2
rno00533	Glycosaminoglycan biosynthesis - keratan sulfate	1/51	14/8956	0.0768921	0.467876	0.445874	Chst1	1
rno04970	Salivary secretion	2/51	81/8956	0.077518	0.467876	0.445874	Calml3/Plcb1	2
rno04621	NOD-like receptor signaling pathway	3/51	178/8956	0.080431	0.468718	0.446676	Bcl2/Casr/Plcb1	3
rno04912	GnRH signaling pathway	2/51	90/8956	0.0928202	0.472915	0.450676	Calml3/Plcb1	2
rno00360	Phenylalanine metabolism	1/51	18/8956	0.0977756	0.472915	0.450676	Aoc3	1
rno05202	Transcriptional misregulation in cancer	3/51	194/8956	0.0980093	0.472915	0.450676	Plat/Wnt16/Zbtb16	3
rno04350	TGF-beta signaling pathway	2/51	94/8956	0.0998842	0.472915	0.450676	Bmp6/Dcn	2
rno05146	Amoebiasis	2/51	96/8956	0.103472	0.472915	0.450676	Hspb1/Plcb1	2
rno04713	Circadian entrainment	2/51	98/8956	0.107095	0.472915	0.450676	Calml3/Plcb1	2
rno05215	Prostate cancer	2/51	99/8956	0.10892	0.472915	0.450676	Bcl2/Plat	2
rno05417	Lipid and atherosclerosis	3/51	209/8956	0.115787	0.472915	0.450676	Bcl2/Calml3/Plcb1	3
rno04922	Glucagon signaling pathway	2/51	104/8956	0.118166	0.472915	0.450676	Calml3/Plcb1	2
rno00430	Taurine and hypotaurine metabolism	1/51	22/8956	0.118196	0.472915	0.450676	Fmo3	1
rno04972	Pancreatic secretion	2/51	105/8956	0.120039	0.472915	0.450676	LOC312273/Plcb1	2
rno04024	cAMP signaling pathway	3/51	217/8956	0.12574	0.472915	0.450676	Calml3/Pde10a/Plce1	3
rno00534	Glycosaminoglycan biosynthesis - heparan sulfate / heparin	1/51	24/8956	0.128235	0.472915	0.450676	Hs3st1	1
rno04931	Insulin resistance	2/51	110/8956	0.129514	0.472915	0.450676	Gfpt2/Ppp1r3c	2
rno04977	Vitamin digestion and absorption	1/51	25/8956	0.133213	0.472915	0.450676	Cubn	1
rno04725	Cholinergic synapse	2/51	113/8956	0.135282	0.472915	0.450676	Bcl2/Plcb1	2
rno04066	HIF-1 signaling pathway	2/51	114/8956	0.137218	0.472915	0.450676	Bcl2/Egln3	2
rno04724	Glutamatergic synapse	2/51	114/8956	0.137218	0.472915	0.450676	Plcb1/Slc38a1	2
rno00563	Glycosylphosphatidylinositol (GPI)-anchor biosynthesis	1/51	26/8956	0.138163	0.472915	0.450676	Gpld1	1
rno04744	Phototransduction	1/51	26/8956	0.138163	0.472915	0.450676	Calml3	1
rno05207	Chemical carcinogenesis - receptor activation	3/51	228/8956	0.139916	0.472915	0.450676	Bcl2/Ephx1/Fgf2	3
rno01523	Antifolate resistance	1/51	29/8956	0.152846	0.484526	0.46174	Alox12	1
rno04726	Serotonergic synapse	2/51	123/8956	0.154908	0.484526	0.46174	Alox12/Plcb1	2
rno04071	Sphingolipid signaling pathway	2/51	124/8956	0.156901	0.484526	0.46174	Bcl2/Plcb1	2
rno04919	Thyroid hormone signaling pathway	2/51	124/8956	0.156901	0.484526	0.46174	Plcb1/Plce1	2
rno04710	Circadian rhythm	1/51	30/8956	0.157686	0.484526	0.46174	Cry2	1
rno00410	beta-Alanine metabolism	1/51	31/8956	0.162499	0.490397	0.467336	Aoc3	1
rno00230	Purine metabolism	2/51	131/8956	0.170988	0.500446	0.476913	Gda/Pde10a	2
rno04728	Dopaminergic synapse	2/51	132/8956	0.173018	0.500446	0.476913	Calml3/Plcb1	2
rno04215	Apoptosis - multiple species	1/51	34/8956	0.176775	0.500446	0.476913	Bcl2	1
rno00250	Alanine, aspartate and glutamate metabolism	1/51	36/8956	0.18616	0.500446	0.476913	Gfpt2	1
rno04270	Vascular smooth muscle contraction	2/51	139/8956	0.18734	0.500446	0.476913	Calml3/Plcb1	2
rno04910	Insulin signaling pathway	2/51	139/8956	0.18734	0.500446	0.476913	Calml3/Ppp1r3c	2
rno01250	Biosynthesis of nucleotide sugars	1/51	37/8956	0.190814	0.500446	0.476913	Gfpt2	1
rno04550	Signaling pathways regulating pluripotency of stem cells	2/51	142/8956	0.193531	0.500446	0.476913	Fgf2/Wnt16	2
rno00350	Tyrosine metabolism	1/51	38/8956	0.195441	0.500446	0.476913	Aoc3	1
rno05216	Thyroid cancer	1/51	38/8956	0.195441	0.500446	0.476913	Ret	1
rno00260	Glycine, serine and threonine metabolism	1/51	39/8956	0.200042	0.504535	0.480809	Aoc3	1
rno05143	African trypanosomiasis	1/51	40/8956	0.204617	0.504535	0.480809	Plcb1	1
rno05224	Breast cancer	2/51	148/8956	0.205994	0.504535	0.480809	Fgf2/Wnt16	2
rno04216	Ferroptosis	1/51	42/8956	0.213691	0.510811	0.486789	Cp	1
rno00514	Other types of O-glycan biosynthesis	1/51	43/8956	0.21819	0.510811	0.486789	St6gal1	1
rno00860	Porphyrin metabolism	1/51	43/8956	0.21819	0.510811	0.486789	Cp	1
rno04921	Oxytocin signaling pathway	2/51	155/8956	0.220646	0.510811	0.486789	Calml3/Plcb1	2
rno04390	Hippo signaling pathway	2/51	158/8956	0.226955	0.511406	0.487357	Bmp6/Wnt16	2
rno04934	Cushing syndrome	2/51	158/8956	0.226955	0.511406	0.487357	Plcb1/Wnt16	2
rno04973	Carbohydrate digestion and absorption	1/51	46/8956	0.231535	0.51486	0.490649	Plcb1	1
rno04141	Protein processing in endoplasmic reticulum	2/51	168/8956	0.248079	0.530823	0.50586	Bcl2/Hsph1	2
rno04310	Wnt signaling pathway	2/51	168/8956	0.248079	0.530823	0.50586	Plcb1/Wnt16	2
rno00510	N-Glycan biosynthesis	1/51	50/8956	0.248982	0.530823	0.50586	St6gal1	1
rno00520	Amino sugar and nucleotide sugar metabolism	1/51	51/8956	0.253282	0.530823	0.50586	Gfpt2	1
rno04022	cGMP-PKG signaling pathway	2/51	171/8956	0.254435	0.530823	0.50586	Calml3/Plcb1	2
rno04340	Hedgehog signaling pathway	1/51	52/8956	0.257559	0.530823	0.50586	Bcl2	1
rno05152	Tuberculosis	2/51	177/8956	0.267161	0.542146	0.516651	Bcl2/Calml3	2
rno05144	Malaria	1/51	55/8956	0.270245	0.542146	0.516651	Thbs2	1
rno04062	Chemokine signaling pathway	2/51	182/8956	0.277771	0.542146	0.516651	Cxcl13/Plcb1	2
rno04370	VEGF signaling pathway	1/51	58/8956	0.282719	0.542146	0.516651	Hspb1	1
rno04913	Ovarian steroidogenesis	1/51	58/8956	0.282719	0.542146	0.516651	Bmp6	1
rno04961	Endocrine and other factor-regulated calcium reabsorption	1/51	59/8956	0.28683	0.542146	0.516651	Plcb1	1
rno05022	Pathways of neurodegeneration - multiple diseases	4/51	477/8956	0.287482	0.542146	0.516651	Bcl2/Calml3/Plcb1/Wnt16	4
rno04730	Long-term depression	1/51	61/8956	0.294983	0.542146	0.516651	Plcb1	1
rno05217	Basal cell carcinoma	1/51	62/8956	0.299025	0.542146	0.516651	Wnt16	1
rno03250	Viral life cycle - HIV-1	1/51	63/8956	0.303045	0.542146	0.516651	Map1b	1
rno04929	GnRH secretion	1/51	64/8956	0.307042	0.542146	0.516651	Plcb1	1
rno04151	PI3K-Akt signaling pathway	3/51	345/8956	0.31346	0.542146	0.516651	Bcl2/Fgf2/Thbs2	3
rno04510	Focal adhesion	2/51	200/8956	0.31587	0.542146	0.516651	Bcl2/Thbs2	2
rno04927	Cortisol synthesis and secretion	1/51	68/8956	0.322806	0.542146	0.516651	Plcb1	1
rno05031	Amphetamine addiction	1/51	68/8956	0.322806	0.542146	0.516651	Calml3	1
rno05221	Acute myeloid leukemia	1/51	68/8956	0.322806	0.542146	0.516651	Zbtb16	1
rno05211	Renal cell carcinoma	1/51	70/8956	0.330556	0.542146	0.516651	Egln3	1
rno00982	Drug metabolism - cytochrome P450	1/51	73/8956	0.342017	0.542146	0.516651	Fmo3	1
rno04115	p53 signaling pathway	1/51	73/8956	0.342017	0.542146	0.516651	Bcl2	1
rno04918	Thyroid hormone synthesis	1/51	73/8956	0.342017	0.542146	0.516651	Plcb1	1
rno05133	Pertussis	1/51	73/8956	0.342017	0.542146	0.516651	Calml3	1
rno05218	Melanoma	1/51	73/8956	0.342017	0.542146	0.516651	Fgf2	1
rno05223	Non-small cell lung cancer	1/51	73/8956	0.342017	0.542146	0.516651	Ret	1
rno05415	Diabetic cardiomyopathy	2/51	214/8956	0.345239	0.542146	0.516651	Gfpt2/Plcb1	2
rno05214	Glioma	1/51	74/8956	0.345795	0.542146	0.516651	Calml3	1
rno05167	Kaposi sarcoma-associated herpesvirus infection	2/51	216/8956	0.349407	0.542146	0.516651	Calml3/Fgf2	2
rno00980	Metabolism of xenobiotics by cytochrome P450	1/51	76/8956	0.353287	0.542146	0.516651	Ephx1	1
rno04810	Regulation of actin cytoskeleton	2/51	223/8956	0.363926	0.542146	0.516651	Fgf2/Gsn	2
rno00590	Arachidonic acid metabolism	1/51	82/8956	0.375261	0.542146	0.516651	Alox12	1
rno01232	Nucleotide metabolism	1/51	82/8956	0.375261	0.542146	0.516651	Gda	1
rno00140	Steroid hormone biosynthesis	1/51	83/8956	0.378851	0.542146	0.516651	Sult2b1	1
rno01524	Platinum drug resistance	1/51	83/8956	0.378851	0.542146	0.516651	Bcl2	1
rno05010	Alzheimer disease	3/51	391/8956	0.385867	0.542146	0.516651	Calml3/Plcb1/Wnt16	3
rno04061	Viral protein interaction with cytokine and cytokine receptor	1/51	85/8956	0.385971	0.542146	0.516651	Cxcl13	1
rno04911	Insulin secretion	1/51	85/8956	0.385971	0.542146	0.516651	Plcb1	1
rno05170	Human immunodeficiency virus 1 infection	2/51	234/8956	0.386505	0.542146	0.516651	Bcl2/Calml3	2
rno05208	Chemical carcinogenesis - reactive oxygen species	2/51	234/8956	0.386505	0.542146	0.516651	Ephx1/Prkd1	2
rno04512	ECM-receptor interaction	1/51	87/8956	0.393012	0.542146	0.516651	Thbs2	1
rno04540	Gap junction	1/51	87/8956	0.393012	0.542146	0.516651	Plcb1	1
rno05210	Colorectal cancer	1/51	89/8956	0.399973	0.542146	0.516651	Bcl2	1
rno04727	GABAergic synapse	1/51	91/8956	0.406856	0.542146	0.516651	Slc38a1	1
rno04742	Taste transduction	1/51	91/8956	0.406856	0.542146	0.516651	Plcb1	1
rno04657	IL-17 signaling pathway	1/51	92/8956	0.410268	0.542146	0.516651	Il17rb	1
rno05032	Morphine addiction	1/51	92/8956	0.410268	0.542146	0.516651	Pde10a	1
rno05222	Small cell lung cancer	1/51	92/8956	0.410268	0.542146	0.516651	Bcl2	1
rno05163	Human cytomegalovirus infection	2/51	248/8956	0.414755	0.542146	0.516651	Calml3/Plcb1	2
rno01522	Endocrine resistance	1/51	94/8956	0.417035	0.542146	0.516651	Bcl2	1
rno04976	Bile secretion	1/51	94/8956	0.417035	0.542146	0.516651	Ephx1	1
rno04666	Fc gamma R-mediated phagocytosis	1/51	95/8956	0.42039	0.542335	0.516831	Gsn	1
rno00564	Glycerophospholipid metabolism	1/51	98/8956	0.430342	0.546825	0.52111	Pla1a	1
rno04064	NF-kappa B signaling pathway	1/51	98/8956	0.430342	0.546825	0.52111	Bcl2	1
rno04974	Protein digestion and absorption	1/51	103/8956	0.446557	0.563014	0.536538	LOC312273	1
rno05142	Chagas disease	1/51	104/8956	0.449745	0.563014	0.536538	Plcb1	1
rno05145	Toxoplasmosis	1/51	111/8956	0.471564	0.585987	0.558431	Bcl2	1
rno04625	C-type lectin receptor signaling pathway	1/51	113/8956	0.477641	0.589206	0.561498	Calml3	1
rno04935	Growth hormone synthesis, secretion and action	1/51	116/8956	0.486627	0.595942	0.567917	Plcb1	1
rno04114	Oocyte meiosis	1/51	120/8956	0.498374	0.60476	0.576321	Calml3	1
rno04010	MAPK signaling pathway	2/51	293/8956	0.500985	0.60476	0.576321	Fgf2/Hspb1	2
rno04611	Platelet activation	1/51	126/8956	0.515502	0.617871	0.588815	Plcb1	1
rno04926	Relaxin signaling pathway	1/51	128/8956	0.521083	0.620162	0.590998	Plcb1	1
rno04210	Apoptosis	1/51	136/8956	0.542783	0.641471	0.611305	Bcl2	1
rno05162	Measles	1/51	144/8956	0.563518	0.655215	0.624403	Bcl2	1
rno04120	Ubiquitin mediated proteolysis	1/51	145/8956	0.566044	0.655215	0.624403	Herc3	1
rno05017	Spinocerebellar ataxia	1/51	145/8956	0.566044	0.655215	0.624403	Plcb1	1
rno04140	Autophagy - animal	1/51	149/8956	0.576006	0.658876	0.627892	Bcl2	1
rno04072	Phospholipase D signaling pathway	1/51	150/8956	0.578462	0.658876	0.627892	Plcb1	1
rno04723	Retrograde endocannabinoid signaling	1/51	151/8956	0.580903	0.658876	0.627892	Plcb1	1
rno05161	Hepatitis B	1/51	157/8956	0.595262	0.668846	0.637393	Bcl2	1
rno04150	mTOR signaling pathway	1/51	158/8956	0.597608	0.668846	0.637393	Wnt16	1
rno05165	Human papillomavirus infection	2/51	353/8956	0.602968	0.670405	0.638879	Thbs2/Wnt16	2
rno04217	Necroptosis	1/51	164/8956	0.611406	0.675344	0.643586	Bcl2	1
rno05164	Influenza A	1/51	169/8956	0.62255	0.683187	0.65106	LOC312273	1
rno05034	Alcoholism	1/51	177/8956	0.63973	0.693052	0.66046	Calml3	1
rno05225	Hepatocellular carcinoma	1/51	179/8956	0.643904	0.693052	0.66046	Wnt16	1
rno04514	Cell adhesion molecules	1/51	180/8956	0.645973	0.693052	0.66046	Vcan	1
rno04145	Phagosome	1/51	185/8956	0.656143	0.693052	0.66046	Thbs2	1
rno04218	Cellular senescence	1/51	185/8956	0.656143	0.693052	0.66046	Calml3	1
rno04613	Neutrophil extracellular trap formation	1/51	185/8956	0.656143	0.693052	0.66046	Plcb1	1
rno05203	Viral carcinogenesis	1/51	221/8956	0.721375	0.75722	0.721611	Gsn	1
rno05169	Epstein-Barr virus infection	1/51	226/8956	0.729416	0.760934	0.725151	Bcl2	1
rno05132	Salmonella infection	1/51	254/8956	0.770415	0.798774	0.761211	Bcl2	1
rno05012	Parkinson disease	1/51	270/8956	0.79104	0.815157	0.776823	Calml3	1
rno05206	MicroRNAs in cancer	1/51	292/8956	0.81646	0.836253	0.796928	Bcl2	1
rno05016	Huntington disease	1/51	307/8956	0.832027	0.847064	0.80723	Plcb1	1
rno05014	Amyotrophic lateral sclerosis	1/51	370/8956	0.884431	0.894318	0.852262	Bcl2	1
rno05168	Herpes simplex virus 1 infection	1/51	384/8956	0.893686	0.894318	0.852262	Bcl2	1
rno04080	Neuroactive ligand-receptor interaction	1/51	385/8956	0.894318	0.894318	0.852262	LOC312273	1
