# Supplementary material for: Unbiased comparison and modularization identify time-related transcriptomic reprogramming in exercised rat cartilage: Integrated data mining and experimental validation
Source: Front Physiol. 2022 Sep 15;13:974266. doi: 10.3389/fphys.2022.974266 (PMC9520919; doi:10.3389/fphys.2022.974266)
Supplement: Supplementary file 4 [file Table6.XLSX]

## Sheet: GO
ID	Description	GeneRatio	BgRatio	pvalue	p.adjust	qvalue	geneID	Count
GO:0001503	ossification	26/281	427/17840	4.32e-09	1.61e-05	1.44e-05	Ankh/Bcl2/Bglap/Col11a1/Col11a2/Col13a1/Creb3l1/Csgalnact1/Ctnnb1/Dkk1/Hemgn/Hist1h4m/Id4/Igf2/Il6st/Lrp4/Mepe/Phex/Phospho1/Rsad2/Satb2/Sema4d/Smpd3/Sp7/Tgfbr3/Twsg1	26
GO:0030198	extracellular matrix organization	20/281	301/17840	6.87e-08	7.15e-05	6.37e-05	Adamts3/Adamts9/Cav1/Col11a1/Col11a2/Col13a1/Col5a1/Col9a1/Col9a2/Col9a3/Creb3l1/Csgalnact1/Fbln2/Kazald1/Ltbp4/Reck/Smpd3/Spint2/Sulf1/Tnfrsf11b	20
GO:0050767	regulation of neurogenesis	22/281	450/17840	2.88e-06	0.00179009	0.00159473	Ctnnb1/Enpp2/Fgf13/Id4/Il6st/Kalrn/Kctd11/Lrp4/Mme/Nptn/Ntn1/Ppp3ca/Ptprd/Ptprz1/Rela/Robo2/Sema3a/Sema4d/Sema6d/Sgk1/Slit2/Vim	22
GO:0090287	regulation of cellular response to growth factor stimulus	16/281	290/17840	1.55e-05	0.00481922	0.00429326	Adamts3/Bmper/Cav1/Creb3l1/Ctnnb1/Cyfip2/Dcn/Dkk1/Epn2/Il12a/Nptn/Sfrp5/Slit2/Sulf1/Tgfbr3/Twsg1	16
GO:0001649	osteoblast differentiation	13/281	223/17840	5.57e-05	0.0111035	0.00989168	Bglap/Col11a2/Creb3l1/Ctnnb1/Hemgn/Id4/Igf2/Il6st/Satb2/Sema4d/Sp7/Tgfbr3/Twsg1	13
GO:0007584	response to nutrient	15/281	311/17840	0.000130487	0.02119	0.0188774	A2m/Ass1/Bcl2/Bglap/Cav1/Ccnd1/Gstp1/Il6st/Lepr/Phex/Rela/Suox/Tfrc/Tnfrsf11b/Vim	15
GO:0060348	bone development	13/281	247/17840	0.000155815	0.0232787	0.0207381	Bglap/Cadm1/Chad/Col13a1/Col9a1/Csgalnact1/Mcph1/Phex/Phospho1/Rpl13/Sema4d/Smpd3/Sulf1	13
GO:2001233	regulation of apoptotic signaling pathway	17/281	400/17840	0.000216082	0.0298913	0.026629	Bcap31/Bcl2/Bub1/Cav1/Creb3l1/Ctnnb1/Dapk2/Grina/Gstp1/Mtch2/Ppp2r1b/Ralbp1/Rela/Rrm2b/Serinc3/Stk4/Txndc12	17
GO:0050769	positive regulation of neurogenesis	14/281	295/17840	0.000257145	0.0331185	0.029504	Ctnnb1/Enpp2/Il6st/Kalrn/Mme/Nptn/Ntn1/Ptprd/Ptprz1/Rela/Robo2/Sema4d/Sgk1/Vim	14
GO:0050920	regulation of chemotaxis	12/281	239/17840	0.000425592	0.0468351	0.0417236	Cxcl14/Dapk2/Gstp1/Il12a/Pla2g7/Rarres2/Robo2/Sema3a/Sema4d/Sema6d/Slit2/Stk39	12
GO:0071772	response to BMP	10/281	184/17840	0.000692237	0.0587615	0.0523483	Bglap/Bmper/Cav1/Dkk1/Sfrp5/Smpd3/Spint2/Sulf1/Tgfbr3/Twsg1	10
GO:0016055	Wnt signaling pathway	14/281	421/17840	0.00713072	0.153949	0.137147	Cav1/Ccnd1/Cdh1/Cdh2/Cpz/Ctnnb1/Dkk1/Lrp4/Ndrg2/Prkaa2/Reck/Sfrp5/Stk4/Sulf1	14

## Sheet: KEGG
ID	Description	GeneRatio	BgRatio	pvalue	p.adjust	qvalue	geneID	Count
rno04360	Axon guidance	13/147	181/8956	8.01e-06	0.00201132	0.00186413	Ntn1/Pard6g/Pik3r3/Ppp3ca/Robo2/Rras/Sema3a/Sema4d/Sema6d/Slit2/Srgap1/Srgap2/Srgap3	13
rno04974	Protein digestion and absorption	9/147	103/8956	4.58e-05	0.00398086	0.00368954	Col11a1/Col11a2/Col13a1/Col5a1/Col6a2/Col9a1/Col9a2/Col9a3/Mme	9
rno04151	PI3K-Akt signaling pathway	17/147	345/8956	4.76e-05	0.00398086	0.00368954	Bcl2/Ccnd1/Chad/Col6a2/Col9a1/Col9a2/Col9a3/Creb3l1/Igf2/Itgb5/Magi2/Pik3r3/Pkn1/Ppp2r1b/Prkaa2/Rela/Sgk1	17
rno05418	Fluid shear stress and atherosclerosis	10/147	151/8956	0.000181705	0.0106106	0.00983411	Ass1/Bcl2/Cav1/Ctnnb1/Gstm7/Gstp1/Pik3r3/Plat/Prkaa2/Rela	10
rno05215	Prostate cancer	8/147	99/8956	0.000211367	0.0106106	0.00983411	Bcl2/Ccnd1/Creb3l1/Ctnnb1/Gstp1/Pik3r3/Plat/Rela	8
rno04510	Focal adhesion	11/147	200/8956	0.000437736	0.0183119	0.0169719	Bcl2/Cav1/Ccnd1/Chad/Col6a2/Col9a1/Col9a2/Col9a3/Ctnnb1/Itgb5/Pik3r3	11
rno05165	Human papillomavirus infection	15/147	353/8956	0.000664625	0.0238316	0.0220875	Atp6v0d2/Bcap31/Ccnd1/Chad/Col6a2/Col9a1/Col9a2/Col9a3/Creb3l1/Ctnnb1/Itgb5/Pard6g/Pik3r3/Ppp2r1b/Rela	15
rno04630	JAK-STAT signaling pathway	9/147	158/8956	0.00114014	0.035772	0.0331541	Bcl2/Ccnd1/Cish/Fhl1/Il12a/Il6st/Lepr/Lifr/Pik3r3	9
rno00330	Arginine and proline metabolism	5/147	51/8956	0.00142402	0.0397144	0.0368081	Aldh3a2/Maoa/Oat/Pycr1/Smox	5
rno04512	ECM-receptor interaction	6/147	87/8956	0.0029933	0.0751318	0.0696336	Chad/Col6a2/Col9a1/Col9a2/Col9a3/Itgb5	6
rno04931	Insulin resistance	6/147	110/8956	0.0093488	0.213323	0.197711	Creb3l1/Gfpt2/Nr1h3/Pik3r3/Prkaa2/Rela	6
rno04610	Complement and coagulation cascades	5/147	86/8956	0.0133796	0.245971	0.227971	A2m/F13a1/Plat/Procr/Serpina1	5
rno00410	beta-Alanine metabolism	3/147	31/8956	0.0139151	0.245971	0.227971	Aldh3a2/Aldh6a1/Smox	3
rno05160	Hepatitis C	7/147	158/8956	0.0151652	0.245971	0.227971	Ccnd1/Ctnnb1/Nr1h3/Pik3r3/Ppp2r1b/Rela/Rsad2	7
rno05213	Endometrial cancer	4/147	59/8956	0.0157813	0.245971	0.227971	Ccnd1/Cdh1/Ctnnb1/Pik3r3	4
rno04152	AMPK signaling pathway	6/147	124/8956	0.0161947	0.245971	0.227971	Ccnd1/Creb3l1/Lepr/Pik3r3/Ppp2r1b/Prkaa2	6
rno04932	Non-alcoholic fatty liver disease	7/147	161/8956	0.0166594	0.245971	0.227971	Cox7a2l/Lepr/Ndufs4/Nr1h3/Pik3r3/Prkaa2/Rela	7
rno05205	Proteoglycans in cancer	8/147	207/8956	0.0205638	0.286751	0.265766	Cav1/Ccnd1/Ctnnb1/Dcn/Igf2/Itgb5/Pik3r3/Rras	8
rno04936	Alcoholic liver disease	6/147	135/8956	0.0235657	0.301663	0.279587	Aldh3a2/Ccnd1/Ctnnb1/Il12a/Prkaa2/Rela	6
rno05216	Thyroid cancer	3/147	38/8956	0.0240369	0.301663	0.279587	Ccnd1/Cdh1/Ctnnb1	3
rno00260	Glycine, serine and threonine metabolism	3/147	39/8956	0.0257343	0.307586	0.285076	Alas2/Chdh/Maoa	3
rno05203	Viral carcinogenesis	8/147	221/8956	0.0289788	0.316572	0.293405	Atp6v0d2/Ccnd1/Creb3l1/Hist1h4m/Il6st/Pik3r3/Rela/Scin	8
rno00480	Glutathione metabolism	4/147	71/8956	0.0290085	0.316572	0.293405	Gstm7/Gstp1/Rrm2b/Txndc12	4
rno05223	Non-small cell lung cancer	4/147	73/8956	0.0316983	0.331512	0.307251	Ccnd1/Eml4/Pik3r3/Stk4	4
rno04917	Prolactin signaling pathway	4/147	75/8956	0.0345302	0.333349	0.308954	Ccnd1/Cish/Pik3r3/Rela	4
rno05212	Pancreatic cancer	4/147	75/8956	0.0345302	0.333349	0.308954	Ccnd1/Pik3r3/Ralbp1/Rela	4
rno05100	Bacterial invasion of epithelial cells	4/147	77/8956	0.0375048	0.341502	0.316511	Cav1/Cdh1/Ctnnb1/Pik3r3	4
rno04625	C-type lectin receptor signaling pathway	5/147	113/8956	0.0380959	0.341502	0.316511	Il12a/Pik3r3/Ppp3ca/Rela/Rras	5
rno05030	Cocaine addiction	3/147	47/8956	0.0415587	0.359698	0.333375	Creb3l1/Maoa/Rela	3
rno01524	Platinum drug resistance	4/147	83/8956	0.047288	0.395643	0.366689	Bcl2/Gstm7/Gstp1/Pik3r3	4
rno00520	Amino sugar and nucleotide sugar metabolism	3/147	51/8956	0.0509333	0.403903	0.374345	Cyb5r3/Gfpt2/Uap1	3
rno04071	Sphingolipid signaling pathway	5/147	124/8956	0.0531038	0.403903	0.374345	Bcl2/Pik3r3/Ppp2r1b/Rela/S1pr2	5
rno05132	Salmonella infection	8/147	254/8956	0.0575637	0.403903	0.374345	Arf2/Bcl2/Ctnnb1/Cyfip2/Pkn1/Rela/Rhoh/Rras	8
rno05210	Colorectal cancer	4/147	89/8956	0.0583565	0.403903	0.374345	Bcl2/Ccnd1/Ctnnb1/Pik3r3	4
rno05235	PD-L1 expression and PD-1 checkpoint pathway in cancer	4/147	89/8956	0.0583565	0.403903	0.374345	Eml4/Pik3r3/Ppp3ca/Rela	4
rno04211	Longevity regulating pathway	4/147	90/8956	0.060325	0.403903	0.374345	Creb3l1/Pik3r3/Prkaa2/Rela	4
rno00340	Histidine metabolism	2/147	25/8956	0.06277	0.403903	0.374345	Aldh3a2/Maoa	2
rno00280	Valine, leucine and isoleucine degradation	3/147	56/8956	0.0639588	0.403903	0.374345	Aldh3a2/Aldh6a1/Dbt	3
rno04923	Regulation of lipolysis in adipocytes	3/147	56/8956	0.0639588	0.403903	0.374345	Pik3r3/Prkg2/Ptgs1	3
rno05222	Small cell lung cancer	4/147	92/8956	0.064367	0.403903	0.374345	Bcl2/Ccnd1/Pik3r3/Rela	4
rno04068	FoxO signaling pathway	5/147	134/8956	0.0693535	0.404315	0.374727	Ccnd1/Pik3r3/Prkaa2/Sgk1/Stk4	5
rno04142	Lysosome	5/147	134/8956	0.0693535	0.404315	0.374727	Acp2/Atp6v0d2/Dnase2b/Gnptab/Laptm4b	5
rno05134	Legionellosis	3/147	58/8956	0.0695592	0.404315	0.374727	Arf2/Il12a/Rela	3
rno05146	Amoebiasis	4/147	96/8956	0.0728661	0.404315	0.374727	Il12a/Pik3r3/Rela/Serpinb6a	4
rno05225	Hepatocellular carcinoma	6/147	179/8956	0.0741385	0.404315	0.374727	Ccnd1/Ctnnb1/Gstm7/Gstp1/Igf2/Pik3r3	6
rno04371	Apelin signaling pathway	5/147	137/8956	0.0747103	0.404315	0.374727	Ccnd1/Cdh1/Plat/Prkaa2/Rras	5
rno04514	Cell adhesion molecules	6/147	180/8956	0.0757083	0.404315	0.374727	Cadm1/Cdh1/Cdh15/Cdh2/Ptprd/Sdc3	6
rno04622	RIG-I-like receptor signaling pathway	3/147	61/8956	0.0783598	0.406677	0.376916	Il12a/Rela/Tbkbp1	3
rno00601	Glycosphingolipid biosynthesis - lacto and neolacto series	2/147	29/8956	0.0814542	0.406677	0.376916	B3galt1/Fut2	2
rno04218	Cellular senescence	6/147	185/8956	0.0838407	0.406677	0.376916	Ccnd1/Lin52/Pik3r3/Ppp3ca/Rela/Rras	6
rno04550	Signaling pathways regulating pluripotency of stem cells	5/147	142/8956	0.0841254	0.406677	0.376916	Ctnnb1/Id4/Il6st/Lifr/Pik3r3	5
rno04933	AGE-RAGE signaling pathway in diabetic complications	4/147	101/8956	0.0842517	0.406677	0.376916	Bcl2/Ccnd1/Pik3r3/Rela	4
rno05162	Measles	5/147	144/8956	0.0880599	0.410017	0.380012	Bcl2/Ccnd1/Il12a/Pik3r3/Rela	5
rno04014	Ras signaling pathway	7/147	234/8956	0.0902918	0.410017	0.380012	Igf2/Pik3r3/Pla1a/Ralbp1/Rela/Rras/Stk4	7
rno00640	Propanoate metabolism	2/147	31/8956	0.0913604	0.410017	0.380012	Aldh6a1/Dbt	2
rno05142	Chagas disease	4/147	104/8956	0.0914779	0.410017	0.380012	Il12a/Pik3r3/Ppp2r1b/Rela	4
rno05031	Amphetamine addiction	3/147	68/8956	0.100649	0.435566	0.403691	Creb3l1/Maoa/Ppp3ca	3
rno05221	Acute myeloid leukemia	3/147	68/8956	0.100649	0.435566	0.403691	Ccnd1/Pik3r3/Rela	3
rno05226	Gastric cancer	5/147	151/8956	0.102572	0.436365	0.404432	Bcl2/Ccnd1/Cdh1/Ctnnb1/Pik3r3	5
rno04920	Adipocytokine signaling pathway	3/147	72/8956	0.1144	0.449521	0.416625	Lepr/Prkaa2/Rela	3
rno00250	Alanine, aspartate and glutamate metabolism	2/147	36/8956	0.117504	0.449521	0.416625	Ass1/Gfpt2	2
rno04066	HIF-1 signaling pathway	4/147	114/8956	0.117591	0.449521	0.416625	Bcl2/Pik3r3/Rela/Tfrc	4
rno00982	Drug metabolism - cytochrome P450	3/147	73/8956	0.117945	0.449521	0.416625	Gstm7/Gstp1/Maoa	3
rno04115	p53 signaling pathway	3/147	73/8956	0.117945	0.449521	0.416625	Bcl2/Ccnd1/Rrm2b	3
rno05218	Melanoma	3/147	73/8956	0.117945	0.449521	0.416625	Ccnd1/Cdh1/Pik3r3	3
rno04390	Hippo signaling pathway	5/147	158/8956	0.118201	0.449521	0.416625	Ccnd1/Cdh1/Ctnnb1/Pard6g/Ppp2r1b	5
rno01250	Biosynthesis of nucleotide sugars	2/147	37/8956	0.122938	0.46056	0.426856	Gfpt2/Uap1	2
rno04960	Aldosterone-regulated sodium reabsorption	2/147	38/8956	0.128433	0.467378	0.433175	Pik3r3/Sgk1	2
rno04662	B cell receptor signaling pathway	3/147	77/8956	0.132521	0.467378	0.433175	Pik3r3/Ppp3ca/Rela	3
rno05412	Arrhythmogenic right ventricular cardiomyopathy	3/147	77/8956	0.132521	0.467378	0.433175	Cdh2/Ctnnb1/Itgb5	3
rno04114	Oocyte meiosis	4/147	120/8956	0.134653	0.467378	0.433175	Bub1/Espl1/Ppp2r1b/Ppp3ca	4
rno05220	Chronic myeloid leukemia	3/147	78/8956	0.13626	0.467378	0.433175	Ccnd1/Pik3r3/Rela	3
rno04380	Osteoclast differentiation	4/147	121/8956	0.137591	0.467378	0.433175	Pik3r3/Ppp3ca/Rela/Tnfrsf11b	4
rno04015	Rap1 signaling pathway	6/147	213/8956	0.137793	0.467378	0.433175	Cdh1/Ctnnb1/Magi2/Pard6g/Pik3r3/Rras	6
rno04310	Wnt signaling pathway	5/147	168/8956	0.14235	0.473457	0.438809	Ccnd1/Ctnnb1/Dkk1/Ppp3ca/Sfrp5	5
rno05167	Kaposi sarcoma-associated herpesvirus infection	6/147	216/8956	0.144371	0.473457	0.438809	Ccnd1/Ctnnb1/Il6st/Pik3r3/Ppp3ca/Rela	6
rno05219	Bladder cancer	2/147	41/8956	0.145244	0.473457	0.438809	Ccnd1/Cdh1	2
rno01232	Nucleotide metabolism	3/147	82/8956	0.151568	0.481745	0.446491	Ampd3/Gda/Rrm2b	3
rno00920	Sulfur metabolism	1/147	10/8956	0.152599	0.481745	0.446491	Suox	1
rno04060	Cytokine-cytokine receptor interaction	7/147	269/8956	0.153544	0.481745	0.446491	Cxcl14/Il12a/Il17rb/Il6st/Lepr/Lifr/Tnfrsf11b	7
rno04110	Cell cycle	4/147	127/8956	0.15575	0.482634	0.447315	Bub1/Ccnd1/Espl1/Tfdp2	4
rno05152	Tuberculosis	5/147	177/8956	0.165768	0.507411	0.470279	Atp6v0d2/Bcl2/Il12a/Ppp3ca/Rela	5
rno04728	Dopaminergic synapse	4/147	132/8956	0.171532	0.514176	0.476548	Creb3l1/Maoa/Ppp2r1b/Ppp3ca	4
rno05207	Chemical carcinogenesis - receptor activation	6/147	228/8956	0.172075	0.514176	0.476548	Bcl2/Ccnd1/Creb3l1/Gstm7/Pik3r3/Rela	6
rno04658	Th1 and Th2 cell differentiation	3/147	89/8956	0.179571	0.525522	0.487064	Il12a/Ppp3ca/Rela	3
rno00565	Ether lipid metabolism	2/147	47/8956	0.180059	0.525522	0.487064	Enpp2/Pla2g7	2
rno04620	Toll-like receptor signaling pathway	3/147	93/8956	0.196166	0.555094	0.514471	Il12a/Pik3r3/Rela	3
rno00380	Tryptophan metabolism	2/147	50/8956	0.197911	0.555094	0.514471	Aldh3a2/Maoa	2
rno01522	Endocrine resistance	3/147	94/8956	0.200373	0.555094	0.514471	Bcl2/Ccnd1/Pik3r3	3
rno04350	TGF-beta signaling pathway	3/147	94/8956	0.200373	0.555094	0.514471	Dcn/Id4/Ppp2r1b	3
rno00190	Oxidative phosphorylation	4/147	141/8956	0.201249	0.555094	0.514471	Atp6v0d2/Cox7a2l/Ndufs4/Ppa1	4
rno04666	Fc gamma R-mediated phagocytosis	3/147	95/8956	0.204602	0.558208	0.517358	Myo10/Pik3r3/Scin	3
rno00983	Drug metabolism - other enzymes	3/147	96/8956	0.208852	0.560556	0.519534	Gstm7/Gstp1/Rrm2b	3
rno04340	Hedgehog signaling pathway	2/147	52/8956	0.209929	0.560556	0.519534	Bcl2/Ccnd1	2
rno00564	Glycerophospholipid metabolism	3/147	98/8956	0.21741	0.568436	0.526837	Dgki/Phospho1/Pla1a	3
rno04713	Circadian entrainment	3/147	98/8956	0.21741	0.568436	0.526837	Nos1ap/Prkg2/Rasd1	3
rno05163	Human cytomegalovirus infection	6/147	248/8956	0.222617	0.571234	0.52943	Ccnd1/Creb3l1/Ctnnb1/Pik3r3/Ppp3ca/Rela	6
rno05166	Human T-cell leukemia virus 1 infection	6/147	249/8956	0.225268	0.571234	0.52943	Ccnd1/Creb3l1/Espl1/Pik3r3/Ppp3ca/Rela	6
rno04623	Cytosolic DNA-sensing pathway	2/147	55/8956	0.228087	0.571234	0.52943	Polr3k/Rela	2
rno04140	Autophagy - animal	4/147	149/8956	0.22886	0.571234	0.52943	Bcl2/Pik3r3/Prkaa2/Rras	4
rno04072	Phospholipase D signaling pathway	4/147	150/8956	0.232378	0.571234	0.52943	Arf2/Dgki/Pik3r3/Rras	4
rno00603	Glycosphingolipid biosynthesis - globo and isoglobo series	1/147	16/8956	0.23281	0.571234	0.52943	Fut2	1
rno04659	Th17 cell differentiation	3/147	104/8956	0.243493	0.571234	0.52943	Il6st/Ppp3ca/Rela	3
rno04660	T cell receptor signaling pathway	3/147	104/8956	0.243493	0.571234	0.52943	Pik3r3/Ppp3ca/Rela	3
rno04922	Glucagon signaling pathway	3/147	104/8956	0.243493	0.571234	0.52943	Creb3l1/Ppp3ca/Prkaa2	3
rno04370	VEGF signaling pathway	2/147	58/8956	0.246351	0.571234	0.52943	Pik3r3/Ppp3ca	2
rno04928	Parathyroid hormone synthesis, secretion and action	3/147	105/8956	0.247891	0.571234	0.52943	Bcl2/Bglap/Creb3l1	3
rno05161	Hepatitis B	4/147	157/8956	0.257363	0.571234	0.52943	Bcl2/Creb3l1/Pik3r3/Rela	4
rno00360	Phenylalanine metabolism	1/147	18/8956	0.257833	0.571234	0.52943	Maoa	1
rno00670	One carbon pool by folate	1/147	18/8956	0.257833	0.571234	0.52943	Aldh1l2	1
rno05417	Lipid and atherosclerosis	5/147	209/8956	0.259283	0.571234	0.52943	Bcl2/Il12a/Pik3r3/Ppp3ca/Rela	5
rno04934	Cushing syndrome	4/147	158/8956	0.260977	0.571234	0.52943	Ccnd1/Creb3l1/Ctnnb1/Rasd1	4
rno04730	Long-term depression	2/147	61/8956	0.264668	0.571234	0.52943	Ppp2r1b/Prkg2	2
rno05321	Inflammatory bowel disease	2/147	61/8956	0.264668	0.571234	0.52943	Il12a/Rela	2
rno00220	Arginine biosynthesis	1/147	19/8956	0.270039	0.571234	0.52943	Ass1	1
rno04668	TNF signaling pathway	3/147	111/8956	0.274516	0.571234	0.52943	Creb3l1/Pik3r3/Rela	3
rno05145	Toxoplasmosis	3/147	111/8956	0.274516	0.571234	0.52943	Bcl2/Il12a/Rela	3
rno05415	Diabetic cardiomyopathy	5/147	214/8956	0.27497	0.571234	0.52943	Cox7a2l/Gfpt2/Ndufs4/Pik3r3/Rela	5
rno00310	Lysine degradation	2/147	63/8956	0.276885	0.571234	0.52943	Aldh3a2/Ezh1	2
rno03250	Viral life cycle - HIV-1	2/147	63/8956	0.276885	0.571234	0.52943	Bicd1/Serinc3	2
rno00532	Glycosaminoglycan biosynthesis - chondroitin sulfate / dermatan sulfate	1/147	20/8956	0.282046	0.571234	0.52943	Csgalnact1	1
rno00561	Glycerolipid metabolism	2/147	64/8956	0.28299	0.571234	0.52943	Aldh3a2/Dgki	2
rno04213	Longevity regulating pathway - multiple species	2/147	64/8956	0.28299	0.571234	0.52943	Pik3r3/Prkaa2	2
rno04725	Cholinergic synapse	3/147	113/8956	0.283461	0.571234	0.52943	Bcl2/Creb3l1/Pik3r3	3
rno04024	cAMP signaling pathway	5/147	217/8956	0.284479	0.571234	0.52943	Creb3l1/Fxyd1/Pik3r3/Rela/Rras	5
rno05020	Prion disease	6/147	273/8956	0.291624	0.576343	0.534166	Cav1/Cox7a2l/Creb3l1/Ndufs4/Pik3r3/Ppp3ca	6
rno00770	Pantothenate and CoA biosynthesis	1/147	21/8956	0.293857	0.576343	0.534166	Aldh3a2	1
rno04530	Tight junction	4/147	167/8956	0.293912	0.576343	0.534166	Ccnd1/Pard6g/Ppp2r1b/Prkaa2	4
rno05164	Influenza A	4/147	169/8956	0.301311	0.581861	0.53928	Il12a/Pik3r3/Rela/Rsad2	4
rno04670	Leukocyte transendothelial migration	3/147	117/8956	0.301425	0.581861	0.53928	Ctnnb1/Pik3r3/Rhoh	3
rno04810	Regulation of actin cytoskeleton	5/147	223/8956	0.30368	0.581861	0.53928	Cyfip2/Itgb5/Pik3r3/Rras/Scin	5
rno05010	Alzheimer disease	8/147	391/8956	0.312541	0.589923	0.546752	Cox7a2l/Ctnnb1/Dkk1/Mme/Ndufs4/Pik3r3/Ppp3ca/Rela	8
rno05169	Epstein-Barr virus infection	5/147	226/8956	0.313359	0.589923	0.546752	Bcl2/Ccnd1/Pik3r3/Rela/Vim	5
rno04722	Neurotrophin signaling pathway	3/147	120/8956	0.314939	0.589923	0.546752	Bcl2/Pik3r3/Rela	3
rno04137	Mitophagy - animal	2/147	70/8956	0.319482	0.590979	0.54773	Rela/Rras	2
rno05140	Leishmaniasis	2/147	71/8956	0.325528	0.590979	0.54773	Il12a/Rela	2
rno05034	Alcoholism	4/147	177/8956	0.3311	0.590979	0.54773	Creb3l1/Hist1h4m/Maoa/Slc29a1	4
rno04520	Adherens junction	2/147	72/8956	0.33156	0.590979	0.54773	Cdh1/Ctnnb1	2
rno04924	Renin secretion	2/147	72/8956	0.33156	0.590979	0.54773	Ppp3ca/Prkg2	2
rno04919	Thyroid hormone signaling pathway	3/147	124/8956	0.332978	0.590979	0.54773	Ccnd1/Ctnnb1/Pik3r3	3
rno04621	NOD-like receptor signaling pathway	4/147	178/8956	0.334839	0.590979	0.54773	Bcl2/Pkn1/Rela/Sugt1	4
rno05133	Pertussis	2/147	73/8956	0.337577	0.590979	0.54773	Il12a/Rela	2
rno05208	Chemical carcinogenesis - reactive oxygen species	5/147	234/8956	0.339357	0.590979	0.54773	Cox7a2l/Gstm7/Ndufs4/Pik3r3/Rela	5
rno04611	Platelet activation	3/147	126/8956	0.341995	0.590979	0.54773	Pik3r3/Prkg2/Ptgs1	3
rno05214	Glioma	2/147	74/8956	0.343579	0.590979	0.54773	Ccnd1/Pik3r3	2
rno05206	MicroRNAs in cancer	6/147	292/8956	0.34675	0.590979	0.54773	Bcl2/Ccnd1/Pik3r3/Reck/Slc45a3/Vim	6
rno04714	Thermogenesis	5/147	237/8956	0.349157	0.590979	0.54773	Cox7a2l/Creb3l1/Ndufs4/Prkaa2/Prkg2	5
rno00563	Glycosylphosphatidylinositol (GPI)-anchor biosynthesis	1/147	26/8956	0.350077	0.590979	0.54773	Pigp	1
rno04926	Relaxin signaling pathway	3/147	128/8956	0.351004	0.590979	0.54773	Creb3l1/Pik3r3/Rela	3
rno00980	Metabolism of xenobiotics by cytochrome P450	2/147	76/8956	0.355529	0.590979	0.54773	Gstm7/Gstp1	2
rno05204	Chemical carcinogenesis - DNA adducts	2/147	76/8956	0.355529	0.590979	0.54773	Gstm7/Gstp1	2
rno04966	Collecting duct acid secretion	1/147	27/8956	0.360775	0.595754	0.552156	Atp6v0d2	1
rno00230	Purine metabolism	3/147	131/8956	0.364493	0.59796	0.5542	Ampd3/Gda/Rrm2b	3
rno01230	Biosynthesis of amino acids	2/147	78/8956	0.367403	0.598819	0.554997	Ass1/Pycr1	2
rno01521	EGFR tyrosine kinase inhibitor resistance	2/147	80/8956	0.379192	0.607498	0.563041	Bcl2/Pik3r3	2
rno01523	Antifolate resistance	1/147	29/8956	0.381651	0.607498	0.563041	Rela	1
rno04915	Estrogen signaling pathway	3/147	135/8956	0.382409	0.607498	0.563041	Bcl2/Creb3l1/Pik3r3	3
rno05135	Yersinia infection	3/147	135/8956	0.382409	0.607498	0.563041	Pik3r3/Pkn1/Rela	3
rno04210	Apoptosis	3/147	136/8956	0.386872	0.610723	0.56603	Bcl2/Pik3r3/Rela	3
rno00053	Ascorbate and aldarate metabolism	1/147	30/8956	0.391833	0.61087	0.566166	Aldh3a2	1
rno04710	Circadian rhythm	1/147	30/8956	0.391833	0.61087	0.566166	Prkaa2	1
rno00512	Mucin type O-glycan biosynthesis	1/147	31/8956	0.401849	0.622617	0.577054	Galnt10	1
rno04061	Viral protein interaction with cytokine and cytokine receptor	2/147	85/8956	0.408251	0.624824	0.579099	Cxcl14/Il6st	2
rno05416	Viral myocarditis	2/147	85/8956	0.408251	0.624824	0.579099	Cav1/Ccnd1	2
rno03020	RNA polymerase	1/147	32/8956	0.4117	0.626284	0.580452	Polr3k	1
rno05171	Coronavirus disease - COVID-19	6/147	318/8956	0.423446	0.640271	0.593416	F13a1/Il12a/Il6st/Pik3r3/Rela/Rpl13	6
rno04215	Apoptosis - multiple species	1/147	34/8956	0.430923	0.64382	0.596705	Bcl2	1
rno04614	Renin-angiotensin system	1/147	34/8956	0.430923	0.64382	0.596705	Mme	1
rno04640	Hematopoietic cell lineage	2/147	90/8956	0.436645	0.645356	0.598128	Mme/Tfrc	2
rno04261	Adrenergic signaling in cardiomyocytes	3/147	148/8956	0.439726	0.645356	0.598128	Bcl2/Creb3l1/Ppp2r1b	3
rno05224	Breast cancer	3/147	148/8956	0.439726	0.645356	0.598128	Ccnd1/Ctnnb1/Pik3r3	3
rno05410	Hypertrophic cardiomyopathy	2/147	91/8956	0.442236	0.645356	0.598128	Itgb5/Prkaa2	2
rno04657	IL-17 signaling pathway	2/147	92/8956	0.447797	0.645961	0.598689	Il17rb/Rela	2
rno04914	Progesterone-mediated oocyte maturation	2/147	92/8956	0.447797	0.645961	0.598689	Bub1/Pik3r3	2
rno04070	Phosphatidylinositol signaling system	2/147	94/8956	0.458827	0.658089	0.609929	Dgki/Pik3r3	2
rno00350	Tyrosine metabolism	1/147	38/8956	0.467517	0.662291	0.613824	Maoa	1
rno04144	Endocytosis	5/147	274/8956	0.469596	0.662291	0.613824	Arf2/Cav1/Epn2/Pard6g/Tfrc	5
rno04921	Oxytocin signaling pathway	3/147	155/8956	0.469774	0.662291	0.613824	Ccnd1/Ppp3ca/Prkaa2	3
rno04064	NF-kappa B signaling pathway	2/147	98/8956	0.4805	0.662291	0.613824	Bcl2/Rela	2
rno05231	Choline metabolism in cancer	2/147	98/8956	0.4805	0.662291	0.613824	Dgki/Pik3r3	2
rno04150	mTOR signaling pathway	3/147	158/8956	0.482435	0.662291	0.613824	Pik3r3/Prkaa2/Sgk1	3
rno05143	African trypanosomiasis	1/147	40/8956	0.484928	0.662291	0.613824	Il12a	1
rno04650	Natural killer cell mediated cytotoxicity	2/147	99/8956	0.485836	0.662291	0.613824	Pik3r3/Ppp3ca	2
rno04916	Melanogenesis	2/147	99/8956	0.485836	0.662291	0.613824	Creb3l1/Ctnnb1	2
rno03015	mRNA surveillance pathway	2/147	100/8956	0.491138	0.662291	0.613824	Msi1/Ppp2r1b	2
rno03022	Basal transcription factors	1/147	41/8956	0.49342	0.662291	0.613824	Gtf2h5	1
rno03440	Homologous recombination	1/147	41/8956	0.49342	0.662291	0.613824	Topbp1	1
rno04216	Ferroptosis	1/147	42/8956	0.501773	0.669921	0.620895	Tfrc	1
rno00514	Other types of O-glycan biosynthesis	1/147	43/8956	0.509989	0.673723	0.624419	Galnt10	1
rno00860	Porphyrin metabolism	1/147	43/8956	0.509989	0.673723	0.624419	Alas2	1
rno04962	Vasopressin-regulated water reabsorption	1/147	44/8956	0.518071	0.680816	0.630993	Creb3l1	1
rno04141	Protein processing in endoplasmic reticulum	3/147	168/8956	0.52357	0.68237	0.632433	Bcap31/Bcl2/Ckap4	3
rno03420	Nucleotide excision repair	1/147	45/8956	0.52602	0.68237	0.632433	Gtf2h5	1
rno04010	MAPK signaling pathway	5/147	293/8956	0.529048	0.68237	0.632433	Igf2/Ppp3ca/Rela/Rras/Stk4	5
rno00620	Pyruvate metabolism	1/147	46/8956	0.533839	0.68237	0.632433	Aldh3a2	1
rno04973	Carbohydrate digestion and absorption	1/147	46/8956	0.533839	0.68237	0.632433	Pik3r3	1
rno04022	cGMP-PKG signaling pathway	3/147	171/8956	0.535565	0.68237	0.632433	Creb3l1/Ppp3ca/Prkg2	3
rno05170	Human immunodeficiency virus 1 infection	4/147	234/8956	0.538467	0.682603	0.632649	Bcl2/Pik3r3/Ppp3ca/Rela	4
rno00071	Fatty acid degradation	1/147	49/8956	0.556536	0.698452	0.647339	Aldh3a2	1
rno04930	Type II diabetes mellitus	1/147	49/8956	0.556536	0.698452	0.647339	Pik3r3	1
rno04935	Growth hormone synthesis, secretion and action	2/147	116/8956	0.571157	0.713236	0.661041	Creb3l1/Pik3r3	2
rno04062	Chemokine signaling pathway	3/147	182/8956	0.578053	0.718274	0.66571	Cxcl14/Pik3r3/Rela	3
rno01200	Carbon metabolism	2/147	119/8956	0.585118	0.721259	0.668477	Aldh6a1/Esd	2
rno04145	Phagosome	3/147	185/8956	0.589216	0.721259	0.668477	Atp6v0d2/Itgb5/Tfrc	3
rno04613	Neutrophil extracellular trap formation	3/147	185/8956	0.589216	0.721259	0.668477	Hist1h4m/Pik3r3/Rela	3
rno00240	Pyrimidine metabolism	1/147	54/8956	0.59195	0.721259	0.668477	Rrm2b	1
rno00600	Sphingolipid metabolism	1/147	55/8956	0.598688	0.722455	0.669585	Smpd3	1
rno05144	Malaria	1/147	55/8956	0.598688	0.722455	0.669585	Il12a	1
rno04726	Serotonergic synapse	2/147	123/8956	0.603212	0.724431	0.671417	Maoa/Ptgs1	2
rno05202	Transcriptional misregulation in cancer	3/147	194/8956	0.621561	0.742913	0.688546	Plat/Rela/Slc45a3	3
rno05217	Basal cell carcinoma	1/147	62/8956	0.642859	0.761121	0.705422	Ctnnb1	1
rno05330	Allograft rejection	1/147	62/8956	0.642859	0.761121	0.705422	Il12a	1
rno04929	GnRH secretion	1/147	64/8956	0.654568	0.771346	0.714898	Pik3r3	1
rno04664	Fc epsilon RI signaling pathway	1/147	66/8956	0.665896	0.774805	0.718104	Pik3r3	1
rno04910	Insulin signaling pathway	2/147	139/8956	0.669644	0.774805	0.718104	Pik3r3/Prkaa2	2
rno04720	Long-term potentiation	1/147	67/8956	0.67142	0.774805	0.718104	Ppp3ca	1
rno05022	Pathways of neurodegeneration - multiple diseases	7/147	477/8956	0.673637	0.774805	0.718104	Bcl2/Cox7a2l/Ctnnb1/Dkk1/Ndufs4/Ppp3ca/Rela	7
rno00010	Glycolysis / Gluconeogenesis	1/147	68/8956	0.676854	0.774805	0.718104	Aldh3a2	1
rno04927	Cortisol synthesis and secretion	1/147	68/8956	0.676854	0.774805	0.718104	Creb3l1	1
rno04940	Type I diabetes mellitus	1/147	69/8956	0.682198	0.774805	0.718104	Il12a	1
rno05230	Central carbon metabolism in cancer	1/147	69/8956	0.682198	0.774805	0.718104	Pik3r3	1
rno05211	Renal cell carcinoma	1/147	70/8956	0.687455	0.777258	0.720377	Pik3r3	1
rno00562	Inositol phosphate metabolism	1/147	73/8956	0.702713	0.787415	0.729791	Aldh6a1	1
rno04918	Thyroid hormone synthesis	1/147	73/8956	0.702713	0.787415	0.729791	Creb3l1	1
rno01240	Biosynthesis of cofactors	2/147	154/8956	0.723543	0.806882	0.747834	Alas2/Aldh3a2	2
rno04721	Synaptic vesicle cycle	1/147	78/8956	0.726516	0.806882	0.747834	Atp6v0d2	1
rno05014	Amyotrophic lateral sclerosis	5/147	370/8956	0.732532	0.809981	0.750705	Anxa7/Bcl2/Cox7a2l/Ndufs4/Ppp3ca	5
rno04970	Salivary secretion	1/147	81/8956	0.739878	0.814515	0.754908	Prkg2	1
rno00590	Arachidonic acid metabolism	1/147	82/8956	0.744187	0.815681	0.755988	Ptgs1	1
rno04012	ErbB signaling pathway	1/147	85/8956	0.756691	0.819492	0.75952	Pik3r3	1
rno04911	Insulin secretion	1/147	85/8956	0.756691	0.819492	0.75952	Creb3l1	1
rno03320	PPAR signaling pathway	1/147	86/8956	0.760723	0.819492	0.75952	Nr1h3	1
rno05323	Rheumatoid arthritis	1/147	86/8956	0.760723	0.819492	0.75952	Atp6v0d2	1
rno04540	Gap junction	1/147	87/8956	0.764689	0.820243	0.760217	Prkg2	1
rno04260	Cardiac muscle contraction	1/147	88/8956	0.768589	0.820918	0.760843	Cox7a2l	1
rno04727	GABAergic synapse	1/147	91/8956	0.779908	0.829479	0.768777	Slc38a5	1
rno05414	Dilated cardiomyopathy	1/147	94/8956	0.790678	0.837385	0.776104	Itgb5	1
rno04925	Aldosterone synthesis and secretion	1/147	96/8956	0.797565	0.841129	0.779575	Creb3l1	1
rno05012	Parkinson disease	3/147	270/8956	0.825237	0.866671	0.803247	Cox7a2l/Maoa/Ndufs4	3
rno04724	Glutamatergic synapse	1/147	114/8956	0.850249	0.888122	0.823128	Ppp3ca	1
rno04750	Inflammatory mediator regulation of TRP channels	1/147	115/8956	0.852738	0.888122	0.823128	Pik3r3	1
rno05322	Systemic lupus erythematosus	1/147	119/8956	0.862292	0.894361	0.828911	Hist1h4m	1
rno05168	Herpes simplex virus 1 infection	4/147	384/8956	0.881353	0.910324	0.843706	Bcl2/Il12a/Pik3r3/Rela	4
rno05016	Huntington disease	3/147	307/8956	0.884937	0.910324	0.843706	Cox7a2l/Creb3l1/Ndufs4	3
rno04120	Ubiquitin mediated proteolysis	1/147	145/8956	0.911024	0.92954	0.861516	Ube2c	1
rno05017	Spinocerebellar ataxia	1/147	145/8956	0.911024	0.92954	0.861516	Pik3r3	1
rno04723	Retrograde endocannabinoid signaling	1/147	151/8956	0.919569	0.934461	0.866076	Ndufs4	1
rno04217	Necroptosis	1/147	164/8956	0.935389	0.946705	0.877424	Bcl2	1
rno04080	Neuroactive ligand-receptor interaction	3/147	385/8956	0.955404	0.963078	0.892599	Lepr/S1pr2/Uts2r	3
rno03010	Ribosome	1/147	228/8956	0.978125	0.981544	0.909713	Rpl13	1
rno04020	Calcium signaling pathway	1/147	238/8956	0.981544	0.981544	0.909713	Ppp3ca	1
