# Supplementary material for: Unbiased comparison and modularization identify time-related transcriptomic reprogramming in exercised rat cartilage: Integrated data mining and experimental validation
Source: Front Physiol. 2022 Sep 15;13:974266. doi: 10.3389/fphys.2022.974266 (PMC9520919; doi:10.3389/fphys.2022.974266)
Supplement: Supplementary file 5 [file Table4.XLSX]

## Sheet: GO_BP
ID	Description	GeneRatio	BgRatio	pvalue	p.adjust	qvalue	geneID	Count
GO:0007059	chromosome segregation	20/136	324/17840	5.60339e-13	1.40645e-09	1.08116e-09	Aurkb/Bub1b/Ccnb1/Ccne1/Cenpf/Ect2/Kif18a/Kif23/Kif2c/Mki67/Ndc80/Nek2/Nuf2/Nusap1/Prc1/Pttg1/Spc25/Tacc3/Top2a/Ttk	20
GO:0000280	nuclear division	22/136	434/17840	1.83657e-12	1.68596e-09	1.29602e-09	Aspm/Aurkb/Bub1b/Ccnb1/Ccne1/Kif11/Kif18a/Kif20a/Kif23/Kif2c/Mki67/Ndc80/Nek2/Nuf2/Nusap1/Prc1/Pttg1/Smpd3/Tacc3/Top2a/Tpx2/Ttk	22
GO:0098813	nuclear chromosome segregation	18/136	267/17840	2.01509e-12	1.68596e-09	1.29602e-09	Aurkb/Bub1b/Ccnb1/Ccne1/Cenpf/Ect2/Kif18a/Kif23/Kif2c/Ndc80/Nek2/Nuf2/Nusap1/Prc1/Pttg1/Tacc3/Top2a/Ttk	18
GO:0140014	mitotic nuclear division	18/136	278/17840	3.97984e-12	2.49735e-09	1.91975e-09	Aurkb/Bub1b/Ccnb1/Kif11/Kif18a/Kif23/Kif2c/Mki67/Ndc80/Nek2/Nuf2/Nusap1/Prc1/Pttg1/Smpd3/Tacc3/Tpx2/Ttk	18
GO:0000819	sister chromatid segregation	15/136	184/17840	1.04316e-11	5.23666e-09	4.0255e-09	Aurkb/Bub1b/Ccnb1/Kif18a/Kif23/Kif2c/Ndc80/Nek2/Nuf2/Nusap1/Prc1/Pttg1/Tacc3/Top2a/Ttk	15
GO:0000070	mitotic sister chromatid segregation	14/136	155/17840	1.31827e-11	5.51474e-09	4.23926e-09	Aurkb/Bub1b/Ccnb1/Kif18a/Kif23/Kif2c/Ndc80/Nek2/Nuf2/Nusap1/Prc1/Pttg1/Tacc3/Ttk	14
GO:0048285	organelle fission	22/136	488/17840	1.83784e-11	6.58998e-09	5.06581e-09	Aspm/Aurkb/Bub1b/Ccnb1/Ccne1/Kif11/Kif18a/Kif20a/Kif23/Kif2c/Mki67/Ndc80/Nek2/Nuf2/Nusap1/Prc1/Pttg1/Smpd3/Tacc3/Top2a/Tpx2/Ttk	22
GO:1902850	microtubule cytoskeleton organization involved in mitosis	13/136	145/17840	8.06595e-11	2.53069e-08	1.94538e-08	Aurkb/Ccnb1/Kif11/Kif23/Ndc80/Nek2/Nuf2/Nusap1/Prc1/Spc25/Stmn1/Tacc3/Tpx2	13
GO:0007052	mitotic spindle organization	12/136	118/17840	1.01089e-10	2.81925e-08	2.1672e-08	Aurkb/Ccnb1/Kif11/Kif23/Ndc80/Nek2/Nuf2/Prc1/Spc25/Stmn1/Tacc3/Tpx2	12
GO:0051301	cell division	21/136	484/17840	1.12522e-10	2.82429e-08	2.17108e-08	Aspm/Aurkb/Ccnb1/Ccne1/Ccnf/Cdca3/Ect2/Kif11/Kif20a/Kif23/Kif2c/Ndc80/Nuf2/Nusap1/Plk4/Prc1/Pttg1/Spc25/Stmn1/Top2a/Tpx2	21
GO:0007051	spindle organization	13/136	184/17840	1.56523e-09	3.57157e-07	2.74552e-07	Aspm/Aurkb/Ccnb1/Kif11/Kif23/Ndc80/Nek2/Nuf2/Prc1/Spc25/Stmn1/Tacc3/Tpx2	13
GO:0008608	attachment of spindle microtubules to kinetochore	7/136	34/17840	5.80378e-09	1.21396e-06	9.33187e-07	Aurkb/Ccnb1/Ect2/Kif2c/Ndc80/Nek2/Nuf2	7
GO:0051983	regulation of chromosome segregation	9/136	83/17840	1.35825e-08	2.62247e-06	2.01593e-06	Aurkb/Bub1b/Ccnb1/Kif2c/Mki67/Ndc80/Pttg1/Tacc3/Ttk	9
GO:0001503	ossification	16/136	427/17840	1.65952e-07	2.97528e-05	2.28714e-05	Bglap/Bmp3/Cthrc1/Dmp1/Hemgn/Hist1h2ao/Hist2h4/Mepe/Mmp13/Mmp8/Phex/Satb2/Sema4d/Smpd3/Snx10/Srgn	16
GO:0070486	leukocyte aggregation	5/136	18/17840	1.89197e-07	3.1659e-05	2.43367e-05	Rac2/S100a8/S100a9/Sema4d/Spn	5
GO:0010965	regulation of mitotic sister chromatid separation	7/136	59/17840	3.1413e-07	4.92792e-05	3.78816e-05	Aurkb/Bub1b/Ccnb1/Ndc80/Pttg1/Tacc3/Ttk	7
GO:0051306	mitotic sister chromatid separation	7/136	62/17840	4.44325e-07	6.32283e-05	4.86045e-05	Aurkb/Bub1b/Ccnb1/Ndc80/Pttg1/Tacc3/Ttk	7
GO:0051304	chromosome separation	8/136	91/17840	4.63083e-07	6.32283e-05	4.86045e-05	Aurkb/Bub1b/Ccnb1/Ndc80/Pttg1/Tacc3/Top2a/Ttk	8
GO:0033046	negative regulation of sister chromatid segregation	6/136	40/17840	5.45002e-07	6.32283e-05	4.86045e-05	Aurkb/Bub1b/Ccnb1/Ndc80/Pttg1/Ttk	6
GO:0033048	negative regulation of mitotic sister chromatid segregation	6/136	40/17840	5.45002e-07	6.32283e-05	4.86045e-05	Aurkb/Bub1b/Ccnb1/Ndc80/Pttg1/Ttk	6
GO:2000816	negative regulation of mitotic sister chromatid separation	6/136	40/17840	5.45002e-07	6.32283e-05	4.86045e-05	Aurkb/Bub1b/Ccnb1/Ndc80/Pttg1/Ttk	6
GO:0051310	metaphase plate congression	7/136	64/17840	5.54192e-07	6.32283e-05	4.86045e-05	Aurkb/Ccnb1/Cenpf/Kif18a/Kif2c/Ndc80/Nuf2	7
GO:0051321	meiotic cell cycle	12/136	258/17840	6.72462e-07	6.88769e-05	5.29467e-05	Aspm/Bub1b/Ccnb1/Ccne1/Kif18a/Kif20a/Mki67/Ndc80/Nuf2/Pttg1/Top2a/Ttk	12
GO:0033045	regulation of sister chromatid segregation	7/136	66/17840	6.86025e-07	6.88769e-05	5.29467e-05	Aurkb/Bub1b/Ccnb1/Ndc80/Pttg1/Tacc3/Ttk	7
GO:1905818	regulation of chromosome separation	7/136	66/17840	6.86025e-07	6.88769e-05	5.29467e-05	Aurkb/Bub1b/Ccnb1/Ndc80/Pttg1/Tacc3/Ttk	7
GO:1905819	negative regulation of chromosome separation	6/136	42/17840	7.35585e-07	7.09123e-05	5.45113e-05	Aurkb/Bub1b/Ccnb1/Ndc80/Pttg1/Ttk	6
GO:0046651	lymphocyte proliferation	13/136	312/17840	7.86556e-07	7.09123e-05	5.45113e-05	Btk/Coro1a/Cxcr4/Laptm5/Ptprc/Rac2/Rag2/Satb1/Slc4a1/Spn/Spta1/Syk/Tyrobp	13
GO:1903046	meiotic cell cycle process	11/136	216/17840	8.23736e-07	7.09123e-05	5.45113e-05	Aspm/Bub1b/Ccnb1/Ccne1/Kif18a/Kif20a/Ndc80/Nuf2/Pttg1/Top2a/Ttk	11
GO:0033047	regulation of mitotic sister chromatid segregation	6/136	43/17840	8.49544e-07	7.09123e-05	5.45113e-05	Aurkb/Bub1b/Ccnb1/Ndc80/Pttg1/Ttk	6
GO:0051985	negative regulation of chromosome segregation	6/136	43/17840	8.49544e-07	7.09123e-05	5.45113e-05	Aurkb/Bub1b/Ccnb1/Ndc80/Pttg1/Ttk	6
GO:0032943	mononuclear cell proliferation	13/136	315/17840	8.75809e-07	7.09123e-05	5.45113e-05	Btk/Coro1a/Cxcr4/Laptm5/Ptprc/Rac2/Rag2/Satb1/Slc4a1/Spn/Spta1/Syk/Tyrobp	13
GO:0007088	regulation of mitotic nuclear division	8/136	107/17840	1.60368e-06	0.000125789	9.66957e-05	Aurkb/Bub1b/Ccnb1/Mki67/Ndc80/Nusap1/Smpd3/Ttk	8
GO:0007080	mitotic metaphase plate congression	6/136	48/17840	1.65746e-06	0.000126067	9.69096e-05	Aurkb/Ccnb1/Kif18a/Kif2c/Ndc80/Nuf2	6
GO:0070661	leukocyte proliferation	13/136	339/17840	1.98377e-06	0.000146449	0.000112578	Btk/Coro1a/Cxcr4/Laptm5/Ptprc/Rac2/Rag2/Satb1/Slc4a1/Spn/Spta1/Syk/Tyrobp	13
GO:0140013	meiotic nuclear division	10/136	192/17840	2.16756e-06	0.00015372	0.000118167	Aspm/Bub1b/Ccne1/Kif18a/Kif20a/Ndc80/Nuf2/Pttg1/Top2a/Ttk	10
GO:0051656	establishment of organelle localization	14/136	399/17840	2.23278e-06	0.00015372	0.000118167	Aurkb/Btk/Ccnb1/Cd84/Cenpf/Kif18a/Kif2c/Myo1b/Ndc80/Nuf2/Nusap1/Rac2/Syk/Tacc3	14
GO:0046849	bone remodeling	8/136	112/17840	2.266e-06	0.00015372	0.000118167	Car2/Cthrc1/LOC24906/Mepe/Rac2/Snx10/Syk/Tf	8
GO:0042742	defense response to bacterium	12/136	292/17840	2.45935e-06	0.000162447	0.000124875	Camp/Ctsg/Hist1h2bl/Hmgb2/Mpo/Np4/Plac8/Prg2/Rag2/Spn/Syk/Tf	12
GO:0051225	spindle assembly	8/136	114/17840	2.58946e-06	0.000166655	0.00012811	Aspm/Aurkb/Kif11/Kif23/Ndc80/Nek2/Prc1/Tpx2	8
GO:0051315	attachment of mitotic spindle microtubules to kinetochore	4/136	14/17840	3.04835e-06	0.000186618	0.000143456	Aurkb/Kif2c/Ndc80/Nuf2	4
GO:0051988	regulation of attachment of spindle microtubules to kinetochore	4/136	14/17840	3.04835e-06	0.000186618	0.000143456	Aurkb/Ccnb1/Ect2/Nek2	4
GO:0051303	establishment of chromosome localization	7/136	83/17840	3.28447e-06	0.000196286	0.000150888	Aurkb/Ccnb1/Cenpf/Kif18a/Kif2c/Ndc80/Nuf2	7
GO:0007159	leukocyte cell-cell adhesion	13/136	356/17840	3.39598e-06	0.00019823	0.000152383	Coro1a/Dpp4/Laptm5/Ptprc/Rac2/Rag1/S100a8/S100a9/Sema4d/Slc4a1/Spn/Spta1/Syk	13
GO:0010639	negative regulation of organelle organization	13/136	357/17840	3.50163e-06	0.000199752	0.000153552	Aurkb/Bub1b/Ccnb1/Ccnf/Coro1a/Ndc80/Pttg1/Slit2/Spta1/Stmn1/Top2a/Tpx2/Ttk	13
GO:0050000	chromosome localization	7/136	85/17840	3.85555e-06	0.000215054	0.000165315	Aurkb/Ccnb1/Cenpf/Kif18a/Kif2c/Ndc80/Nuf2	7
GO:0007091	metaphase/anaphase transition of mitotic cell cycle	6/136	58/17840	5.13598e-06	0.000275529	0.000211803	Aurkb/Bub1b/Ccnb1/Ndc80/Tacc3/Ttk	6
GO:0030282	bone mineralization	8/136	125/17840	5.15931e-06	0.000275529	0.000211803	Bglap/Dmp1/Mepe/Mmp13/Phex/Smpd3/Snx10/Srgn	8
GO:2001251	negative regulation of chromosome organization	7/136	90/17840	5.65458e-06	0.000289832	0.000222798	Aurkb/Bub1b/Ccnb1/Ndc80/Pttg1/Top2a/Ttk	7
GO:0000910	cytokinesis	9/136	168/17840	5.65807e-06	0.000289832	0.000222798	Aurkb/Ect2/Kif20a/Kif23/Ndc80/Nusap1/Plk4/Prc1/Stmn1	9
GO:0044784	metaphase/anaphase transition of cell cycle	6/136	61/17840	6.91506e-06	0.000347136	0.000266849	Aurkb/Bub1b/Ccnb1/Ndc80/Tacc3/Ttk	6
GO:0042098	T cell proliferation	10/136	220/17840	7.28308e-06	0.000358442	0.000275539	Coro1a/Cxcr4/Laptm5/Ptprc/Rac2/Satb1/Slc4a1/Spn/Spta1/Syk	10
GO:0009620	response to fungus	6/136	63/17840	8.35695e-06	0.000391033	0.000300593	Btk/Camp/Ctsg/Mpo/Np4/Syk	6
GO:0007094	mitotic spindle assembly checkpoint	5/136	37/17840	8.56846e-06	0.000391033	0.000300593	Aurkb/Bub1b/Ccnb1/Ndc80/Ttk	5
GO:0071173	spindle assembly checkpoint	5/136	37/17840	8.56846e-06	0.000391033	0.000300593	Aurkb/Bub1b/Ccnb1/Ndc80/Ttk	5
GO:0071174	mitotic spindle checkpoint	5/136	37/17840	8.56846e-06	0.000391033	0.000300593	Aurkb/Bub1b/Ccnb1/Ndc80/Ttk	5
GO:0031577	spindle checkpoint	5/136	38/17840	9.80657e-06	0.000427715	0.000328791	Aurkb/Bub1b/Ccnb1/Ndc80/Ttk	5
GO:0061640	cytoskeleton-dependent cytokinesis	7/136	98/17840	9.95426e-06	0.000427715	0.000328791	Aurkb/Ect2/Kif20a/Kif23/Ndc80/Nusap1/Stmn1	7
GO:0090307	mitotic spindle assembly	6/136	65/17840	1.00333e-05	0.000427715	0.000328791	Aurkb/Kif11/Kif23/Nek2/Prc1/Tpx2	6
GO:0002253	activation of immune response	11/136	280/17840	1.00539e-05	0.000427715	0.000328791	Blnk/C3/C7/Fcnb/Klhl6/Laptm5/Lcp2/Ptprc/Spn/Syk/Tyrobp	11
GO:0001819	positive regulation of cytokine production	14/136	457/17840	1.05748e-05	0.000437983	0.000336684	C3/Camp/Cd84/Fcnb/Hmgb2/Laptm5/Mmp8/Panx3/Prg2/Ptprc/Sema7a/Spn/Syk/Tyrobp	14
GO:0045132	meiotic chromosome segregation	7/136	99/17840	1.06442e-05	0.000437983	0.000336684	Bub1b/Ccne1/Ndc80/Nuf2/Pttg1/Top2a/Ttk	7
GO:0045841	negative regulation of mitotic metaphase/anaphase transition	5/136	39/17840	1.11802e-05	0.000452616	0.000347933	Aurkb/Bub1b/Ccnb1/Ndc80/Ttk	5
GO:0051783	regulation of nuclear division	8/136	141/17840	1.2539e-05	0.000499569	0.000384026	Aurkb/Bub1b/Ccnb1/Mki67/Ndc80/Nusap1/Smpd3/Ttk	8
GO:1902100	negative regulation of metaphase/anaphase transition of cell cycle	5/136	41/17840	1.43752e-05	0.000563776	0.000433383	Aurkb/Bub1b/Ccnb1/Ndc80/Ttk	5
GO:0002886	regulation of myeloid leukocyte mediated immunity	6/136	70/17840	1.54379e-05	0.000591672	0.000454827	Btk/C3/Cd84/Rac2/Syk/Tyrobp	6
GO:0050670	regulation of lymphocyte proliferation	10/136	240/17840	1.55579e-05	0.000591672	0.000454827	Btk/Coro1a/Laptm5/Ptprc/Rac2/Slc4a1/Spn/Spta1/Syk/Tyrobp	10
GO:0006959	humoral immune response	10/136	241/17840	1.61274e-05	0.000604175	0.000464438	C3/C7/Camp/Ctsg/Fcnb/Hist1h2bl/Np4/Ptprc/S100a9/Tf	10
GO:0032944	regulation of mononuclear cell proliferation	10/136	243/17840	1.73203e-05	0.000639324	0.000491458	Btk/Coro1a/Laptm5/Ptprc/Rac2/Slc4a1/Spn/Spta1/Syk/Tyrobp	10
GO:0032693	negative regulation of interleukin-10 production	4/136	22/17840	2.12456e-05	0.000772849	0.0005941	Cd84/Mmp8/Prg2/Tyrobp	4
GO:0002444	myeloid leukocyte mediated immunity	7/136	113/17840	2.52776e-05	0.000906381	0.000696749	Btk/C3/Cd84/Ctsg/Rac2/Syk/Tyrobp	7
GO:0002429	immune response-activating cell surface receptor signaling pathway	9/136	203/17840	2.57944e-05	0.000911887	0.000700981	Blnk/Fcnb/Klhl6/Laptm5/Lcp2/Ptprc/Spn/Syk/Tyrobp	9
GO:0002757	immune response-activating signal transduction	9/136	204/17840	2.68127e-05	0.000934721	0.000718533	Blnk/Fcnb/Klhl6/Laptm5/Lcp2/Ptprc/Spn/Syk/Tyrobp	9
GO:0070663	regulation of leukocyte proliferation	10/136	259/17840	2.99168e-05	0.00102865	0.000790736	Btk/Coro1a/Laptm5/Ptprc/Rac2/Slc4a1/Spn/Spta1/Syk/Tyrobp	10
GO:0045839	negative regulation of mitotic nuclear division	5/136	48/17840	3.14712e-05	0.00106747	0.000820579	Aurkb/Bub1b/Ccnb1/Ndc80/Ttk	5
GO:0071459	protein localization to chromosome, centromeric region	4/136	25/17840	3.60944e-05	0.00120796	0.000928575	Aurkb/Bub1b/Ndc80/Ttk	4
GO:0050919	negative chemotaxis	5/136	50/17840	3.84691e-05	0.00127049	0.000976647	Dpp4/Sema4d/Sema7a/Slit2/Slit3	5
GO:0048771	tissue remodeling	9/136	214/17840	3.90186e-05	0.0012719	0.000977731	Car2/Cthrc1/LOC24906/Mepe/Rac2/Snx10/Syk/Tf/Vdr	9
GO:0002443	leukocyte mediated immunity	12/136	389/17840	4.35257e-05	0.00140063	0.00107669	Btk/C3/C7/Cd84/Coro1a/Ctsg/Dpp4/Ptprc/Rac2/Spn/Syk/Tyrobp	12
GO:0031214	biomineral tissue development	8/136	168/17840	4.4327e-05	0.00140836	0.00108263	Bglap/Dmp1/Mepe/Mmp13/Phex/Smpd3/Snx10/Srgn	8
GO:0110148	biomineralization	8/136	170/17840	4.821e-05	0.00151259	0.00116275	Bglap/Dmp1/Mepe/Mmp13/Phex/Smpd3/Snx10/Srgn	8
GO:0035425	autocrine signaling	3/136	10/17840	5.00052e-05	0.00153376	0.00117903	Cd68/S100a8/S100a9	3
GO:0032465	regulation of cytokinesis	6/136	86/17840	5.0107e-05	0.00153376	0.00117903	Aurkb/Ect2/Kif20a/Kif23/Plk4/Prc1	6
GO:0002768	immune response-regulating cell surface receptor signaling pathway	9/136	222/17840	5.19028e-05	0.00156959	0.00120657	Blnk/Fcnb/Klhl6/Laptm5/Lcp2/Ptprc/Spn/Syk/Tyrobp	9
GO:0002764	immune response-regulating signaling pathway	9/136	226/17840	5.95873e-05	0.00178052	0.00136871	Blnk/Fcnb/Klhl6/Laptm5/Lcp2/Ptprc/Spn/Syk/Tyrobp	9
GO:0030071	regulation of mitotic metaphase/anaphase transition	5/136	55/17840	6.12642e-05	0.0018091	0.00139068	Aurkb/Bub1b/Ccnb1/Ndc80/Ttk	5
GO:0051255	spindle midzone assembly	3/136	11/17840	6.83736e-05	0.00199555	0.00153401	Aurkb/Kif23/Prc1	3
GO:0051784	negative regulation of nuclear division	5/136	57/17840	7.2845e-05	0.00208391	0.00160194	Aurkb/Bub1b/Ccnb1/Ndc80/Ttk	5
GO:0002366	leukocyte activation involved in immune response	10/136	288/17840	7.30615e-05	0.00208391	0.00160194	Btk/Cd84/Coro1a/Lcp1/Mfng/Ptprc/Rac2/Spn/Syk/Tyrobp	10
GO:0010948	negative regulation of cell cycle process	9/136	233/17840	7.53464e-05	0.00212494	0.00163347	Aurkb/Bub1b/Ccnb1/Ccnf/Dtl/Ndc80/Nek2/Pttg1/Ttk	9
GO:0042129	regulation of T cell proliferation	8/136	182/17840	7.79525e-05	0.00217401	0.00167119	Coro1a/Laptm5/Ptprc/Rac2/Slc4a1/Spn/Spta1/Syk	8
GO:1902099	regulation of metaphase/anaphase transition of cell cycle	5/136	58/17840	7.92327e-05	0.00218543	0.00167997	Aurkb/Bub1b/Ccnb1/Ndc80/Ttk	5
GO:0002263	cell activation involved in immune response	10/136	292/17840	8.19188e-05	0.00223496	0.00171804	Btk/Cd84/Coro1a/Lcp1/Mfng/Ptprc/Rac2/Spn/Syk/Tyrobp	10
GO:0001554	luteolysis	3/136	12/17840	9.06563e-05	0.00244675	0.00188085	Mmp13/Slit2/Slit3	3
GO:0002544	chronic inflammatory response	4/136	32/17840	9.84477e-05	0.00262876	0.00202077	Camp/S100a8/S100a9/Spn	4
GO:0032613	interleukin-10 production	5/136	61/17840	0.000101007	0.00264092	0.00203011	Cd84/Mmp8/Prg2/Syk/Tyrobp	5
GO:0032653	regulation of interleukin-10 production	5/136	61/17840	0.000101007	0.00264092	0.00203011	Cd84/Mmp8/Prg2/Syk/Tyrobp	5
GO:0044770	cell cycle phase transition	12/136	431/17840	0.000115525	0.00298937	0.00229797	Aurkb/Bub1b/Ccna2/Ccnb1/Ccne1/Ccnf/Cenpf/Dtl/Ndc80/Ptprc/Tacc3/Ttk	12
GO:0060348	bone development	9/136	247/17840	0.000117528	0.00301017	0.00231396	Bglap/Col9a1/Mmp13/Phex/Ptprc/Sema4d/Smpd3/Snx10/Tyrobp	9
GO:0060326	cell chemotaxis	10/136	307/17840	0.000123721	0.00313675	0.00241127	Coro1a/Cxcr4/Dpp4/Hmgb2/Np4/Rac2/S100a8/S100a9/Slit2/Syk	10
GO:0030593	neutrophil chemotaxis	6/136	102/17840	0.000129919	0.00322867	0.00248193	Dpp4/Rac2/S100a8/S100a9/Slit2/Syk	6
GO:0032760	positive regulation of tumor necrosis factor production	6/136	102/17840	0.000129919	0.00322867	0.00248193	Cd84/Mmp8/Ptprc/Spn/Syk/Tyrobp	6
GO:1903557	positive regulation of tumor necrosis factor superfamily cytokine production	6/136	103/17840	0.000137101	0.00337375	0.00259345	Cd84/Mmp8/Ptprc/Spn/Syk/Tyrobp	6
GO:0002883	regulation of hypersensitivity	3/136	14/17840	0.000148327	0.00361458	0.00277858	Btk/C3/Spn	3
GO:0050870	positive regulation of T cell activation	8/136	201/17840	0.000155196	0.00374559	0.00287929	Coro1a/Dpp4/Ptprc/Rag1/Slc4a1/Spn/Spta1/Syk	8
GO:0052548	regulation of endopeptidase activity	12/136	446/17840	0.000158932	0.00379922	0.00292052	C3/Cyfip2/Laptm5/Mt3/Ngp/Pttg1/Rag1/S100a8/S100a9/Serpinb10/Serpinb1a/Syk	12
GO:0042102	positive regulation of T cell proliferation	6/136	106/17840	0.000160551	0.00380173	0.00292245	Coro1a/Ptprc/Slc4a1/Spn/Spta1/Syk	6
GO:0002699	positive regulation of immune effector process	9/136	261/17840	0.000177928	0.00413517	0.00317876	Btk/C3/Cd84/Laptm5/Ptprc/Rac2/Sema7a/Syk/Tyrobp	9
GO:0002703	regulation of leukocyte mediated immunity	9/136	261/17840	0.000177928	0.00413517	0.00317876	Btk/C3/Cd84/Dpp4/Ptprc/Rac2/Spn/Syk/Tyrobp	9
GO:0010043	response to zinc ion	5/136	69/17840	0.000181739	0.00418499	0.00321706	Bglap/Car2/Mt3/S100a8/S100a9	5
GO:0044772	mitotic cell cycle phase transition	11/136	387/17840	0.000187549	0.00427952	0.00328973	Aurkb/Bub1b/Ccna2/Ccnb1/Ccne1/Ccnf/Cenpf/Dtl/Ndc80/Tacc3/Ttk	11
GO:0050863	regulation of T cell activation	10/136	326/17840	0.000201394	0.00455405	0.00350076	Coro1a/Dpp4/Laptm5/Ptprc/Rac2/Rag1/Slc4a1/Spn/Spta1/Syk	10
GO:0051249	regulation of lymphocyte activation	12/136	459/17840	0.00020719	0.00457962	0.00352042	Btk/Coro1a/Dpp4/Laptm5/Ptprc/Rac2/Rag1/Slc4a1/Spn/Spta1/Syk/Tyrobp	12
GO:0000281	mitotic cytokinesis	5/136	71/17840	0.000207999	0.00457962	0.00352042	Ect2/Kif20a/Kif23/Nusap1/Stmn1	5
GO:0019731	antibacterial humoral response	5/136	71/17840	0.000207999	0.00457962	0.00352042	Camp/Ctsg/Hist1h2bl/Np4/Tf	5
GO:0048846	axon extension involved in axon guidance	4/136	39/17840	0.000216068	0.00467527	0.00359395	Sema4d/Sema7a/Slit2/Slit3	4
GO:1902284	neuron projection extension involved in neuron projection guidance	4/136	39/17840	0.000216068	0.00467527	0.00359395	Sema4d/Sema7a/Slit2/Slit3	4
GO:0031100	animal organ regeneration	7/136	161/17840	0.000235786	0.00505832	0.00388841	Alas2/Ccna2/Ccne1/Hmgb2/Lcp1/Mki67/Ucp2	7
GO:0007143	female meiotic nuclear division	4/136	40/17840	0.000238665	0.00507668	0.00390252	Kif20a/Ndc80/Top2a/Ttk	4
GO:0052547	regulation of peptidase activity	12/136	467/17840	0.000242713	0.00511941	0.00393537	C3/Cyfip2/Laptm5/Mt3/Ngp/Pttg1/Rag1/S100a8/S100a9/Serpinb10/Serpinb1a/Syk	12
GO:0001959	regulation of cytokine-mediated signaling pathway	6/136	115/17840	0.000250425	0.00523805	0.00402657	Cxcr4/Laptm5/Ptprc/Slit2/Slit3/Syk	6
GO:0090068	positive regulation of cell cycle process	9/136	275/17840	0.000262267	0.00544042	0.00418213	Aurkb/Ccnb1/Dtl/Ect2/Kif23/Ndc80/Nusap1/Plk4/Smpd3	9
GO:0022602	ovulation cycle process	5/136	75/17840	0.000269098	0.00553637	0.00425589	Ccne1/Kif20a/Mmp13/Slit2/Slit3	5
GO:0002524	hypersensitivity	3/136	17/17840	0.000272491	0.00556058	0.0042745	Btk/C3/Spn	3
GO:0042113	B cell activation	9/136	278/17840	0.000284091	0.00566105	0.00435173	Blnk/Btk/Laptm5/Mfng/Ptprc/Rag1/Rag2/Syk/Tyrobp	9
GO:0050851	antigen receptor-mediated signaling pathway	7/136	166/17840	0.00028418	0.00566105	0.00435173	Blnk/Klhl6/Laptm5/Lcp2/Ptprc/Spn/Syk	7
GO:0051302	regulation of cell division	7/136	166/17840	0.00028418	0.00566105	0.00435173	Aspm/Aurkb/Ect2/Kif20a/Kif23/Plk4/Prc1	7
GO:0050832	defense response to fungus	4/136	42/17840	0.00028888	0.00570936	0.00438887	Camp/Ctsg/Mpo/Np4	4
GO:1903039	positive regulation of leukocyte cell-cell adhesion	8/136	223/17840	0.000314207	0.00616141	0.00473637	Coro1a/Dpp4/Ptprc/Rag1/Slc4a1/Spn/Spta1/Syk	8
GO:0007409	axonogenesis	12/136	482/17840	0.000323426	0.00625404	0.00480757	Cdh2/Cxcr4/Emb/Kel/Mt3/Plxnd1/Rac2/Sema4d/Sema7a/Slit2/Slit3/Stmn1	12
GO:0002696	positive regulation of leukocyte activation	10/136	346/17840	0.000323915	0.00625404	0.00480757	Coro1a/Dpp4/Mmp8/Ptprc/Rag1/Slc4a1/Spn/Spta1/Syk/Tyrobp	10
GO:0051251	positive regulation of lymphocyte activation	9/136	284/17840	0.000332271	0.00625867	0.00481113	Coro1a/Dpp4/Ptprc/Rag1/Slc4a1/Spn/Spta1/Syk/Tyrobp	9
GO:0001906	cell killing	8/136	225/17840	0.000333598	0.00625867	0.00481113	C3/Camp/Coro1a/Ctsg/Np4/Ptprc/Syk/Tyrobp	8
GO:0030595	leukocyte chemotaxis	8/136	225/17840	0.000333598	0.00625867	0.00481113	Coro1a/Dpp4/Np4/Rac2/S100a8/S100a9/Slit2/Syk	8
GO:0032103	positive regulation of response to external stimulus	11/136	414/17840	0.000334128	0.00625867	0.00481113	Btk/C3/Cxcr4/Fcnb/Hmgb2/Mmp8/Rac2/S100a8/S100a9/Slit2/Tyrobp	11
GO:0001818	negative regulation of cytokine production	9/136	285/17840	0.000340923	0.00632944	0.00486553	Btk/Cd84/Laptm5/Mmp8/Prg2/Ptprc/Serpinb1a/Srgn/Tyrobp	9
GO:0045453	bone resorption	5/136	79/17840	0.00034295	0.00632944	0.00486553	Car2/Rac2/Snx10/Syk/Tf	5
GO:0045576	mast cell activation	5/136	80/17840	0.000363597	0.00666152	0.00512081	Btk/Cd84/Lcp2/Rac2/Syk	5
GO:0034501	protein localization to kinetochore	3/136	19/17840	0.000383989	0.00698415	0.00536882	Aurkb/Ndc80/Ttk	3
GO:0060759	regulation of response to cytokine stimulus	6/136	125/17840	0.000392367	0.0070852	0.00544649	Cxcr4/Laptm5/Ptprc/Slit2/Slit3/Syk	6
GO:0043299	leukocyte degranulation	5/136	82/17840	0.000407697	0.00730942	0.00561886	Btk/Cd84/Coro1a/Rac2/Syk	5
GO:0033044	regulation of chromosome organization	9/136	293/17840	0.000417071	0.00742445	0.00570729	Aurkb/Bub1b/Ccnb1/Ndc80/Nek2/Pttg1/Tacc3/Top2a/Ttk	9
GO:0071621	granulocyte chemotaxis	6/136	127/17840	0.000427088	0.00749644	0.00576262	Dpp4/Rac2/S100a8/S100a9/Slit2/Syk	6
GO:1990266	neutrophil migration	6/136	127/17840	0.000427088	0.00749644	0.00576262	Dpp4/Rac2/S100a8/S100a9/Slit2/Syk	6
GO:0016485	protein processing	8/136	235/17840	0.000445777	0.00777014	0.00597302	Adamts3/Cpxm1/Cpz/Cyfip2/Kel/Mme/Phex/Srgn	8
GO:0050867	positive regulation of cell activation	10/136	361/17840	0.000452222	0.00782811	0.00601759	Coro1a/Dpp4/Mmp8/Ptprc/Rag1/Slc4a1/Spn/Spta1/Syk/Tyrobp	10
GO:0002437	inflammatory response to antigenic stimulus	5/136	84/17840	0.000455719	0.00783463	0.00602259	Btk/C3/Cd68/Hmgb2/Spn	5
GO:0002697	regulation of immune effector process	11/136	430/17840	0.000459762	0.00785035	0.00603468	Btk/C3/Cd84/Dpp4/Laptm5/Ptprc/Rac2/Sema7a/Spn/Syk/Tyrobp	11
GO:0030198	extracellular matrix organization	9/136	301/17840	0.000506727	0.00859382	0.00660619	Adamts3/Col9a1/Dmp1/Dpp4/Lcp1/Loxl4/Mmp13/Mmp8/Smpd3	9
GO:0043062	extracellular structure organization	9/136	302/17840	0.00051897	0.00872138	0.00670425	Adamts3/Col9a1/Dmp1/Dpp4/Lcp1/Loxl4/Mmp13/Mmp8/Smpd3	9
GO:0002864	regulation of acute inflammatory response to antigenic stimulus	3/136	21/17840	0.000521198	0.00872138	0.00670425	Btk/C3/Spn	3
GO:0045229	external encapsulating structure organization	9/136	303/17840	0.000531456	0.00883413	0.00679092	Adamts3/Col9a1/Dmp1/Dpp4/Lcp1/Loxl4/Mmp13/Mmp8/Smpd3	9
GO:0030517	negative regulation of axon extension	4/136	50/17840	0.000567039	0.00936361	0.00719794	Mt3/Sema4d/Sema7a/Slit2	4
GO:0007411	axon guidance	8/136	244/17840	0.000571308	0.00937243	0.00720473	Cxcr4/Emb/Plxnd1/Rac2/Sema4d/Sema7a/Slit2/Slit3	8
GO:0097485	neuron projection guidance	8/136	245/17840	0.000586862	0.00956509	0.00735283	Cxcr4/Emb/Plxnd1/Rac2/Sema4d/Sema7a/Slit2/Slit3	8
GO:0006323	DNA packaging	7/136	189/17840	0.000619705	0.00998028	0.00767199	Ccnb1/Hist1h2bl/Hist2h3c2/Hist2h4/Hmgb2/Nusap1/Top2a	7
GO:0050900	leukocyte migration	10/136	376/17840	0.000620288	0.00998028	0.00767199	Coro1a/Dpp4/Np4/Rac2/S100a8/S100a9/Slit2/Smpd3/Spn/Syk	10
GO:0002274	myeloid leukocyte activation	8/136	248/17840	0.000635594	0.0101573	0.00780808	Btk/Cd84/Lcp2/Mmp8/Rac2/Spn/Syk/Tyrobp	8
GO:0050770	regulation of axonogenesis	7/136	190/17840	0.000639385	0.0101573	0.00780808	Cdh2/Kel/Mt3/Plxnd1/Sema4d/Sema7a/Slit2	7
GO:0007019	microtubule depolymerization	4/136	52/17840	0.00065878	0.0103346	0.00794436	Kif18a/Kif2c/Stmn1/Tpx2	4
GO:0043277	apoptotic cell clearance	4/136	52/17840	0.00065878	0.0103346	0.00794436	C3/Fcnb/Rac2/Tyrobp	4
GO:0022412	cellular process involved in reproduction in multicellular organism	11/136	450/17840	0.000670432	0.0104521	0.00803467	Aspm/Ccnb1/Cxcr4/Hmgb2/Kif18a/Kif20a/Ndc80/Slit2/Slit3/Top2a/Ttk	11
GO:1903037	regulation of leukocyte cell-cell adhesion	9/136	315/17840	0.00070152	0.0108692	0.00835534	Coro1a/Dpp4/Laptm5/Ptprc/Rag1/Slc4a1/Spn/Spta1/Syk	9
GO:0050853	B cell receptor signaling pathway	4/136	53/17840	0.000708381	0.0109082	0.0083853	Blnk/Klhl6/Ptprc/Syk	4
GO:0019730	antimicrobial humoral response	6/136	142/17840	0.0007703	0.0117179	0.00900772	Camp/Ctsg/Hist1h2bl/Np4/S100a9/Tf	6
GO:0030183	B cell differentiation	6/136	142/17840	0.0007703	0.0117179	0.00900772	Btk/Mfng/Ptprc/Rag1/Rag2/Syk	6
GO:0000303	response to superoxide	3/136	24/17840	0.000780012	0.0117942	0.00906635	Mpo/Mt3/Ucp2	3
GO:0031349	positive regulation of defense response	8/136	257/17840	0.000801732	0.0120272	0.00924546	Btk/C3/Fcnb/Hmgb2/Mmp8/S100a8/S100a9/Tyrobp	8
GO:0022411	cellular component disassembly	10/136	389/17840	0.000805006	0.0120272	0.00924546	C3/Dpp4/Kif18a/Kif2c/Lcp1/Mmp13/Spta1/Stmn1/Top2a/Tpx2	10
GO:0051099	positive regulation of binding	7/136	198/17840	0.00081533	0.0121093	0.00930863	Cthrc1/Hmgb2/Mfng/Mmp8/Plxnd1/Spta1/Stmn1	7
GO:0050671	positive regulation of lymphocyte proliferation	6/136	144/17840	0.000828678	0.0122352	0.00940537	Coro1a/Ptprc/Slc4a1/Spn/Spta1/Syk	6
GO:0043303	mast cell degranulation	4/136	56/17840	0.000872998	0.0127888	0.0098309	Btk/Cd84/Rac2/Syk	4
GO:0000305	response to oxygen radical	3/136	25/17840	0.000881456	0.0127888	0.0098309	Mpo/Mt3/Ucp2	3
GO:0002888	positive regulation of myeloid leukocyte mediated immunity	3/136	25/17840	0.000881456	0.0127888	0.0098309	Btk/C3/Tyrobp	3
GO:0032946	positive regulation of mononuclear cell proliferation	6/136	146/17840	0.000890414	0.0128445	0.00987373	Coro1a/Ptprc/Slc4a1/Spn/Spta1/Syk	6
GO:0002279	mast cell activation involved in immune response	4/136	57/17840	0.000933387	0.0133874	0.0102911	Btk/Cd84/Rac2/Syk	4
GO:0044839	cell cycle G2/M phase transition	6/136	148/17840	0.000955636	0.0136287	0.0104766	Aurkb/Ccna2/Ccnb1/Cenpf/Dtl/Ndc80	6
GO:1990138	neuron projection extension	7/136	204/17840	0.000970816	0.0137669	0.0105828	Cxcr4/Cyfip2/Mt3/Sema4d/Sema7a/Slit2/Slit3	7
GO:0008360	regulation of cell shape	6/136	149/17840	0.000989596	0.0138765	0.010667	Arhgap15/Coro1a/Plxnd1/Rac2/Sema4d/Spta1	6
GO:0042476	odontogenesis	6/136	149/17840	0.000989596	0.0138765	0.010667	Bglap/Car2/Dmp1/Phex/Smpd3/Snx10	6
GO:0002448	mast cell mediated immunity	4/136	58/17840	0.000996657	0.0138978	0.0106835	Btk/Cd84/Rac2/Syk	4
GO:0022409	positive regulation of cell-cell adhesion	8/136	270/17840	0.0011017	0.0152029	0.0116867	Coro1a/Dpp4/Ptprc/Rag1/Slc4a1/Spn/Spta1/Syk	8
GO:0002275	myeloid cell activation involved in immune response	5/136	102/17840	0.00110237	0.0152029	0.0116867	Btk/Cd84/Rac2/Syk/Tyrobp	5
GO:0045780	positive regulation of bone resorption	3/136	27/17840	0.00110857	0.015205	0.0116883	Car2/Syk/Tf	3
GO:0097530	granulocyte migration	6/136	156/17840	0.00125404	0.0171068	0.0131502	Dpp4/Rac2/S100a8/S100a9/Slit2/Syk	6
GO:0050922	negative regulation of chemotaxis	4/136	62/17840	0.00128004	0.017367	0.0133503	Dpp4/Sema4d/Sema7a/Slit2	4
GO:0070665	positive regulation of leukocyte proliferation	6/136	157/17840	0.00129584	0.0174869	0.0134424	Coro1a/Ptprc/Slc4a1/Spn/Spta1/Syk	6
GO:0050727	regulation of inflammatory response	9/136	346/17840	0.00135414	0.0180458	0.0138721	Btk/C3/Mmp8/Pik3ap1/S100a8/S100a9/Sema7a/Slit2/Spn	9
GO:0031670	cellular response to nutrient	4/136	63/17840	0.00135883	0.0180458	0.0138721	Bglap/Ccne1/Phex/Vdr	4
GO:0046850	regulation of bone remodeling	4/136	63/17840	0.00135883	0.0180458	0.0138721	Car2/Mepe/Syk/Tf	4
GO:0071305	cellular response to vitamin D	3/136	30/17840	0.00151328	0.0199912	0.0153676	Bglap/Phex/Vdr	3
GO:0030099	myeloid cell differentiation	10/136	426/17840	0.00159201	0.0209212	0.0160824	Alas2/Car2/Hist2h4/Hmgb2/Rhag/Slc4a1/Snx10/Spib/Tf/Tyrobp	10
GO:0001649	osteoblast differentiation	7/136	223/17840	0.00162207	0.0212052	0.0163008	Bglap/Bmp3/Cthrc1/Hemgn/Mmp13/Satb2/Sema4d	7
GO:0001666	response to hypoxia	10/136	430/17840	0.0017055	0.0221804	0.0170504	Alas2/Ccna2/Ccnb1/Cxcr4/Dpp4/Mmp13/Mt3/Tacc3/Tf/Ucp2	10
GO:0051494	negative regulation of cytoskeleton organization	6/136	167/17840	0.00177495	0.0229646	0.0176532	Ccnf/Coro1a/Slit2/Spta1/Stmn1/Tpx2	6
GO:1901988	negative regulation of cell cycle phase transition	6/136	168/17840	0.00182937	0.0235473	0.0181012	Aurkb/Bub1b/Ccnb1/Dtl/Ndc80/Ttk	6
GO:0006801	superoxide metabolic process	4/136	69/17840	0.00190396	0.0243823	0.0187431	Mpo/Mt3/Syk/Tyrobp	4
GO:0006909	phagocytosis	7/136	230/17840	0.00193323	0.0246315	0.0189346	C3/Coro1a/Fcnb/Ptprc/Rac2/Syk/Tyrobp	7
GO:0022617	extracellular matrix disassembly	3/136	33/17840	0.002	0.0249782	0.0192011	Dpp4/Lcp1/Mmp13	3
GO:0055094	response to lipoprotein particle	3/136	33/17840	0.002	0.0249782	0.0192011	Cd68/Smpd3/Syk	3
GO:0032640	tumor necrosis factor production	6/136	171/17840	0.00200025	0.0249782	0.0192011	Cd84/Mmp8/Ptprc/Spn/Syk/Tyrobp	6
GO:0032680	regulation of tumor necrosis factor production	6/136	171/17840	0.00200025	0.0249782	0.0192011	Cd84/Mmp8/Ptprc/Spn/Syk/Tyrobp	6
GO:0000302	response to reactive oxygen species	8/136	298/17840	0.00205272	0.0254685	0.019578	Btk/Ccna2/Ect2/Mpo/Mt3/Slc4a1/Smpd3/Ucp2	8
GO:0007292	female gamete generation	6/136	172/17840	0.0020598	0.0254685	0.019578	Aspm/Ccnb1/Kif20a/Ndc80/Top2a/Ttk	6
GO:0051604	protein maturation	8/136	299/17840	0.00209588	0.0257875	0.0198233	Adamts3/Cpxm1/Cpz/Cyfip2/Kel/Mme/Phex/Srgn	8
GO:0071706	tumor necrosis factor superfamily cytokine production	6/136	173/17840	0.00212069	0.0258395	0.0198632	Cd84/Mmp8/Ptprc/Spn/Syk/Tyrobp	6
GO:1903555	regulation of tumor necrosis factor superfamily cytokine production	6/136	173/17840	0.00212069	0.0258395	0.0198632	Cd84/Mmp8/Ptprc/Spn/Syk/Tyrobp	6
GO:0000075	cell cycle checkpoint	6/136	174/17840	0.00218293	0.0264694	0.0203474	Aurkb/Bub1b/Ccnb1/Dtl/Ndc80/Ttk	6
GO:0007346	regulation of mitotic cell cycle	10/136	446/17840	0.00222704	0.0268744	0.0206587	Aurkb/Bub1b/Ccnb1/Cenpf/Dtl/Mki67/Ndc80/Nusap1/Smpd3/Ttk	10
GO:0042698	ovulation cycle	5/136	120/17840	0.00226215	0.0270381	0.0207846	Ccne1/Kif20a/Mmp13/Slit2/Slit3	5
GO:0050830	defense response to Gram-positive bacterium	5/136	120/17840	0.00226215	0.0270381	0.0207846	Camp/Ctsg/Hist1h2bl/Hmgb2/Np4	5
GO:0050771	negative regulation of axonogenesis	4/136	73/17840	0.00234166	0.0276999	0.0212933	Mt3/Sema4d/Sema7a/Slit2	4
GO:0032467	positive regulation of cytokinesis	3/136	35/17840	0.00237271	0.0276999	0.0212933	Aurkb/Ect2/Kif23	3
GO:0090022	regulation of neutrophil chemotaxis	3/136	35/17840	0.00237271	0.0276999	0.0212933	Dpp4/Rac2/Slit2	3
GO:0050767	regulation of neurogenesis	10/136	450/17840	0.0023757	0.0276999	0.0212933	Aspm/Cxcr4/Hmgb2/Mme/Mt3/Plxnd1/Sema4d/Sema7a/Slit2/Tf	10
GO:0007093	mitotic cell cycle checkpoint	5/136	122/17840	0.00243097	0.0276999	0.0212933	Aurkb/Bub1b/Ccnb1/Ndc80/Ttk	5
GO:0045786	negative regulation of cell cycle	10/136	452/17840	0.00245298	0.0276999	0.0212933	Aurkb/Bub1b/Ccnb1/Ccnf/Cdkn3/Dtl/Ndc80/Nek2/Pttg1/Ttk	10
GO:0002758	innate immune response-activating signal transduction	2/136	10/17840	0.00249409	0.0276999	0.0212933	Fcnb/Tyrobp	2
GO:0002885	positive regulation of hypersensitivity	2/136	10/17840	0.00249409	0.0276999	0.0212933	Btk/C3	2
GO:0006265	DNA topological change	2/136	10/17840	0.00249409	0.0276999	0.0212933	Hmgb2/Top2a	2
GO:0035701	hematopoietic stem cell migration	2/136	10/17840	0.00249409	0.0276999	0.0212933	Cxcr4/Ptprc	2
GO:0040038	polar body extrusion after meiotic divisions	2/136	10/17840	0.00249409	0.0276999	0.0212933	Kif20a/Ndc80	2
GO:0045588	positive regulation of gamma-delta T cell differentiation	2/136	10/17840	0.00249409	0.0276999	0.0212933	Ptprc/Syk	2
GO:0046645	positive regulation of gamma-delta T cell activation	2/136	10/17840	0.00249409	0.0276999	0.0212933	Ptprc/Syk	2
GO:0060907	positive regulation of macrophage cytokine production	2/136	10/17840	0.00249409	0.0276999	0.0212933	Laptm5/Sema7a	2
GO:0070099	regulation of chemokine-mediated signaling pathway	2/136	10/17840	0.00249409	0.0276999	0.0212933	Slit2/Slit3	2
GO:0140052	cellular response to oxidised low-density lipoprotein particle stimulus	2/136	10/17840	0.00249409	0.0276999	0.0212933	Cd68/Smpd3	2
GO:0002227	innate immune response in mucosa	3/136	36/17840	0.0025741	0.0282139	0.0216884	Camp/Hist1h2bl/Np4	3
GO:0002438	acute inflammatory response to antigenic stimulus	3/136	36/17840	0.0025741	0.0282139	0.0216884	Btk/C3/Spn	3
GO:0008045	motor neuron axon guidance	3/136	36/17840	0.0025741	0.0282139	0.0216884	Cxcr4/Rac2/Slit2	3
GO:0007009	plasma membrane organization	5/136	124/17840	0.00260876	0.0284695	0.0218849	Cxcr4/Ptprc/S100a9/Slc4a1/Spta1	5
GO:0051261	protein depolymerization	5/136	125/17840	0.00270111	0.0293497	0.0225615	Kif18a/Kif2c/Spta1/Stmn1/Tpx2	5
GO:0045787	positive regulation of cell cycle	9/136	384/17840	0.00274481	0.0296776	0.0228136	Aurkb/Ccnb1/Dtl/Ect2/Kif23/Ndc80/Nusap1/Plk4/Smpd3	9
GO:2000116	regulation of cysteine-type endopeptidase activity	7/136	245/17840	0.00275493	0.0296776	0.0228136	Cyfip2/Laptm5/Mt3/Rag1/S100a8/S100a9/Syk	7
GO:0002861	regulation of inflammatory response to antigenic stimulus	3/136	37/17840	0.00278573	0.029754	0.0228723	Btk/C3/Spn	3
GO:0071402	cellular response to lipoprotein particle stimulus	3/136	37/17840	0.00278573	0.029754	0.0228723	Cd68/Smpd3/Syk	3
GO:0007098	centrosome cycle	5/136	127/17840	0.00289288	0.0307675	0.0236515	Ccnf/Kif11/Ndc80/Nek2/Plk4	5
GO:0036293	response to decreased oxygen levels	10/136	463/17840	0.00291493	0.0308712	0.0237312	Alas2/Ccna2/Ccnb1/Cxcr4/Dpp4/Mmp13/Mt3/Tacc3/Tf/Ucp2	10
GO:0061515	myeloid cell development	4/136	78/17840	0.0029804	0.0309479	0.0237901	Alas2/Rhag/Slc4a1/Tyrobp	4
GO:0060249	anatomical structure homeostasis	10/136	465/17840	0.00300595	0.0309479	0.0237901	Aurkb/Car2/Ccne1/Col9a1/Coro1a/Nek2/Rac2/Snx10/Syk/Tf	10
GO:0050869	negative regulation of B cell activation	3/136	38/17840	0.00300779	0.0309479	0.0237901	Btk/Laptm5/Tyrobp	3
GO:0098868	bone growth	3/136	38/17840	0.00300779	0.0309479	0.0237901	Col9a1/Mmp13/Smpd3	3
GO:0019732	antifungal humoral response	2/136	11/17840	0.00303314	0.0309479	0.0237901	Camp/Np4	2
GO:0040016	embryonic cleavage	2/136	11/17840	0.00303314	0.0309479	0.0237901	Kif20a/Top2a	2
GO:0044771	meiotic cell cycle phase transition	2/136	11/17840	0.00303314	0.0309479	0.0237901	Ndc80/Ttk	2
GO:0090306	spindle assembly involved in meiosis	2/136	11/17840	0.00303314	0.0309479	0.0237901	Aspm/Ndc80	2
GO:2001225	regulation of chloride transport	2/136	11/17840	0.00303314	0.0309479	0.0237901	Car2/Prkg2	2
GO:0002250	adaptive immune response	9/136	391/17840	0.00309416	0.0313175	0.0240742	Btk/C3/C7/Dpp4/Klhl6/Ptprc/Rag1/Spn/Syk	9
GO:0000086	G2/M transition of mitotic cell cycle	5/136	129/17840	0.00309432	0.0313175	0.0240742	Aurkb/Ccna2/Ccnb1/Cenpf/Dtl	5
GO:0002526	acute inflammatory response	5/136	130/17840	0.00319875	0.0322444	0.0247868	Btk/C3/S100a8/Spn/Tf	5
GO:0032506	cytokinetic process	3/136	39/17840	0.00324043	0.0324043	0.0249097	Aurkb/Ect2/Kif20a	3
GO:0043304	regulation of mast cell degranulation	3/136	39/17840	0.00324043	0.0324043	0.0249097	Cd84/Rac2/Syk	3
GO:0032677	regulation of interleukin-8 production	4/136	80/17840	0.0032662	0.0325324	0.0250081	Camp/Fcnb/Ptprc/Syk	4
GO:0032637	interleukin-8 production	4/136	81/17840	0.00341586	0.0337425	0.0259384	Camp/Fcnb/Ptprc/Syk	4
GO:0008406	gonad development	8/136	324/17840	0.00342802	0.0337425	0.0259384	Aspm/Ccne1/Hmgb2/Kif18a/Kif20a/Mmp13/Slit2/Slit3	8
GO:0031099	regeneration	8/136	324/17840	0.00342802	0.0337425	0.0259384	Alas2/Ccna2/Ccnb1/Ccne1/Hmgb2/Lcp1/Mki67/Ucp2	8
GO:0033006	regulation of mast cell activation involved in immune response	3/136	40/17840	0.00348382	0.033893	0.026054	Cd84/Rac2/Syk	3
GO:0048821	erythrocyte development	3/136	40/17840	0.00348382	0.033893	0.026054	Alas2/Rhag/Slc4a1	3
GO:0060351	cartilage development involved in endochondral bone morphogenesis	3/136	40/17840	0.00348382	0.033893	0.026054	Col9a1/Mmp13/Smpd3	3
GO:0048640	negative regulation of developmental growth	5/136	133/17840	0.00352728	0.0341833	0.0262772	Mt3/Plac8/Sema4d/Sema7a/Slit2	5
GO:0030500	regulation of bone mineralization	4/136	82/17840	0.00357013	0.0343031	0.0263693	Bglap/Dmp1/Mepe/Srgn	4
GO:0002866	positive regulation of acute inflammatory response to antigenic stimulus	2/136	12/17840	0.00362164	0.0343031	0.0263693	Btk/C3	2
GO:0007100	mitotic centrosome separation	2/136	12/17840	0.00362164	0.0343031	0.0263693	Kif11/Nek2	2
GO:0019755	one-carbon compound transport	2/136	12/17840	0.00362164	0.0343031	0.0263693	Car2/Rhag	2
GO:0070444	oligodendrocyte progenitor proliferation	2/136	12/17840	0.00362164	0.0343031	0.0263693	Cdh2/Tf	2
GO:0070445	regulation of oligodendrocyte progenitor proliferation	2/136	12/17840	0.00362164	0.0343031	0.0263693	Cdh2/Tf	2
GO:0051098	regulation of binding	9/136	402/17840	0.00371324	0.0350385	0.0269346	Aurkb/Cthrc1/Hmgb2/Mfng/Mmp8/Nek2/Plxnd1/Spta1/Stmn1	9
GO:0014002	astrocyte development	3/136	41/17840	0.0037381	0.0350845	0.0269699	Mt3/S100a8/S100a9	3
GO:0050729	positive regulation of inflammatory response	5/136	135/17840	0.00375935	0.0350845	0.0269699	Btk/C3/Mmp8/S100a8/S100a9	5
GO:0030098	lymphocyte differentiation	9/136	403/17840	0.00377402	0.0350845	0.0269699	Btk/Coro1a/Mfng/Ptprc/Rag1/Rag2/Satb1/Spn/Syk	9
GO:0048638	regulation of developmental growth	9/136	403/17840	0.00377402	0.0350845	0.0269699	C3/Ccnb1/Cxcr4/Mt3/Plac8/Rag2/Sema4d/Sema7a/Slit2	9
GO:0045137	development of primary sexual characteristics	8/136	330/17840	0.00382882	0.0354625	0.0272606	Aspm/Ccne1/Hmgb2/Kif18a/Kif20a/Mmp13/Slit2/Slit3	8
GO:0000079	regulation of cyclin-dependent protein serine/threonine kinase activity	4/136	84/17840	0.00389273	0.0359218	0.0276136	Ccna2/Ccnb1/Ccne1/Ccnf	4
GO:0032418	lysosome localization	4/136	85/17840	0.00406119	0.0372029	0.0285984	Btk/Cd84/Rac2/Syk	4
GO:0034103	regulation of tissue remodeling	4/136	85/17840	0.00406119	0.0372029	0.0285984	Car2/Mepe/Syk/Tf	4
GO:0031023	microtubule organizing center organization	5/136	139/17840	0.00425602	0.0379064	0.0291392	Ccnf/Kif11/Ndc80/Nek2/Plk4	5
GO:0001547	antral ovarian follicle growth	2/136	13/17840	0.00425881	0.0379064	0.0291392	Ccne1/Kif20a	2
GO:0002329	pre-B cell differentiation	2/136	13/17840	0.00425881	0.0379064	0.0291392	Rag1/Rag2	2
GO:0033206	meiotic cytokinesis	2/136	13/17840	0.00425881	0.0379064	0.0291392	Kif20a/Ndc80	2
GO:0035404	histone-serine phosphorylation	2/136	13/17840	0.00425881	0.0379064	0.0291392	Aurkb/Ccnb1	2
GO:0045586	regulation of gamma-delta T cell differentiation	2/136	13/17840	0.00425881	0.0379064	0.0291392	Ptprc/Syk	2
GO:0046643	regulation of gamma-delta T cell activation	2/136	13/17840	0.00425881	0.0379064	0.0291392	Ptprc/Syk	2
GO:0051299	centrosome separation	2/136	13/17840	0.00425881	0.0379064	0.0291392	Kif11/Nek2	2
GO:0016572	histone phosphorylation	3/136	43/17840	0.00427994	0.0379599	0.0291803	Aurkb/Ccna2/Ccnb1	3
GO:0050864	regulation of B cell activation	5/136	141/17840	0.00452116	0.0399581	0.0307164	Btk/Laptm5/Ptprc/Syk/Tyrobp	5
GO:0030261	chromosome condensation	3/136	44/17840	0.00456777	0.0400726	0.0308044	Ccnb1/Nusap1/Top2a	3
GO:0010389	regulation of G2/M transition of mitotic cell cycle	4/136	88/17840	0.00459604	0.0400726	0.0308044	Aurkb/Ccnb1/Cenpf/Dtl	4
GO:1904029	regulation of cyclin-dependent protein kinase activity	4/136	88/17840	0.00459604	0.0400726	0.0308044	Ccna2/Ccnb1/Ccne1/Ccnf	4
GO:0010951	negative regulation of endopeptidase activity	7/136	269/17840	0.00459797	0.0400726	0.0308044	C3/Mt3/Ngp/Pttg1/Rag1/Serpinb10/Serpinb1a	7
GO:0034614	cellular response to reactive oxygen species	6/136	203/17840	0.00466313	0.0404998	0.0311328	Btk/Ccna2/Ect2/Mpo/Mt3/Smpd3	6
GO:0071216	cellular response to biotic stimulus	8/136	342/17840	0.0047386	0.0410134	0.0315276	Btk/Camp/Cd68/Cd84/Ctsg/Hmgb2/Np4/Syk	8
GO:0071295	cellular response to vitamin	3/136	45/17840	0.00486705	0.0416415	0.0320104	Bglap/Phex/Vdr	3
GO:1901990	regulation of mitotic cell cycle phase transition	7/136	272/17840	0.0048814	0.0416415	0.0320104	Aurkb/Bub1b/Ccnb1/Cenpf/Dtl/Ndc80/Ttk	7
GO:0048675	axon extension	5/136	144/17840	0.00494065	0.0416415	0.0320104	Mt3/Sema4d/Sema7a/Slit2/Slit3	5
GO:0032604	granulocyte macrophage colony-stimulating factor production	2/136	14/17840	0.00494389	0.0416415	0.0320104	Cd84/Syk	2
GO:0032645	regulation of granulocyte macrophage colony-stimulating factor production	2/136	14/17840	0.00494389	0.0416415	0.0320104	Cd84/Syk	2
GO:0045060	negative thymic T cell selection	2/136	14/17840	0.00494389	0.0416415	0.0320104	Ptprc/Spn	2
GO:0051984	positive regulation of chromosome segregation	2/136	14/17840	0.00494389	0.0416415	0.0320104	Aurkb/Ccnb1	2
GO:0071639	positive regulation of monocyte chemotactic protein-1 production	2/136	14/17840	0.00494389	0.0416415	0.0320104	Cd84/Syk	2
GO:0031640	killing of cells of other organism	4/136	90/17840	0.00497779	0.0417868	0.0321221	Camp/Ctsg/Np4/Syk	4
GO:0010466	negative regulation of peptidase activity	7/136	274/17840	0.00507755	0.0424821	0.0326566	C3/Mt3/Ngp/Pttg1/Rag1/Serpinb10/Serpinb1a	7
GO:0033077	T cell differentiation in thymus	4/136	91/17840	0.0051764	0.0428929	0.0329724	Ptprc/Rag1/Rag2/Spn	4
GO:0071526	semaphorin-plexin signaling pathway	3/136	46/17840	0.00517791	0.0428929	0.0329724	Plxnd1/Sema4d/Sema7a	3
GO:1902742	apoptotic process involved in development	3/136	46/17840	0.00517791	0.0428929	0.0329724	Slit2/Slit3/Vdr	3
GO:0043624	cellular protein complex disassembly	5/136	146/17840	0.00523521	0.0432249	0.0332276	Kif18a/Kif2c/Spta1/Stmn1/Tpx2	5
GO:0048872	homeostasis of number of cells	8/136	350/17840	0.00543179	0.044701	0.0343623	Alas2/Cdh2/Coro1a/Hmgb2/Rag1/Rhag/Slc4a1/Spta1	8
GO:0002385	mucosal immune response	3/136	47/17840	0.00550048	0.0449434	0.0345487	Camp/Hist1h2bl/Np4	3
GO:0032535	regulation of cellular component size	9/136	428/17840	0.00556494	0.0449434	0.0345487	Coro1a/Cyfip2/Kel/Mt3/Prkg2/Sema4d/Sema7a/Slit2/Spta1	9
GO:0006334	nucleosome assembly	4/136	93/17840	0.00558942	0.0449434	0.0345487	Hist1h2bl/Hist2h3c2/Hist2h4/Hmgb2	4
GO:0048864	stem cell development	4/136	93/17840	0.00558942	0.0449434	0.0345487	Cdh2/Ptprc/Sema4d/Sema7a	4
GO:0048588	developmental cell growth	7/136	279/17840	0.00559388	0.0449434	0.0345487	Cxcr4/Cyfip2/Mt3/Sema4d/Sema7a/Slit2/Slit3	7
GO:0060560	developmental growth involved in morphogenesis	7/136	279/17840	0.00559388	0.0449434	0.0345487	Cxcr4/Cyfip2/Mt3/Sema4d/Sema7a/Slit2/Slit3	7
GO:0010934	macrophage cytokine production	2/136	15/17840	0.00567612	0.0449434	0.0345487	Laptm5/Sema7a	2
GO:0010935	regulation of macrophage cytokine production	2/136	15/17840	0.00567612	0.0449434	0.0345487	Laptm5/Sema7a	2
GO:0043383	negative T cell selection	2/136	15/17840	0.00567612	0.0449434	0.0345487	Ptprc/Spn	2
GO:0090231	regulation of spindle checkpoint	2/136	15/17840	0.00567612	0.0449434	0.0345487	Ccnb1/Ndc80	2
GO:0090266	regulation of mitotic cell cycle spindle assembly checkpoint	2/136	15/17840	0.00567612	0.0449434	0.0345487	Ccnb1/Ndc80	2
GO:1903504	regulation of mitotic spindle checkpoint	2/136	15/17840	0.00567612	0.0449434	0.0345487	Ccnb1/Ndc80	2
GO:0050672	negative regulation of lymphocyte proliferation	4/136	94/17840	0.00580395	0.0456246	0.0350723	Btk/Laptm5/Spn/Tyrobp	4
GO:0002683	negative regulation of immune system process	9/136	431/17840	0.00581781	0.0456246	0.0350723	Btk/Cd68/Cd84/Dpp4/Laptm5/Ptprc/Slit2/Spn/Tyrobp	9
GO:0002714	positive regulation of B cell mediated immunity	3/136	48/17840	0.00583486	0.0456246	0.0350723	Btk/C3/Ptprc	3
GO:0002891	positive regulation of immunoglobulin mediated immune response	3/136	48/17840	0.00583486	0.0456246	0.0350723	Btk/C3/Ptprc	3
GO:0051216	cartilage development	6/136	214/17840	0.00600537	0.0463203	0.0356071	Bmp3/Col9a1/Matn3/Mmp13/Satb2/Smpd3	6
GO:0032945	negative regulation of mononuclear cell proliferation	4/136	95/17840	0.0060239	0.0463203	0.0356071	Btk/Laptm5/Spn/Tyrobp	4
GO:0034502	protein localization to chromosome	4/136	95/17840	0.0060239	0.0463203	0.0356071	Aurkb/Bub1b/Ndc80/Ttk	4
GO:1901991	negative regulation of mitotic cell cycle phase transition	5/136	151/17840	0.00602572	0.0463203	0.0356071	Aurkb/Bub1b/Ccnb1/Ndc80/Ttk	5
GO:2001056	positive regulation of cysteine-type endopeptidase activity	5/136	151/17840	0.00602572	0.0463203	0.0356071	Cyfip2/Laptm5/S100a8/S100a9/Syk	5
GO:0071103	DNA conformation change	7/136	283/17840	0.00603455	0.0463203	0.0356071	Ccnb1/Hist1h2bl/Hist2h3c2/Hist2h4/Hmgb2/Nusap1/Top2a	7
GO:1902622	regulation of neutrophil migration	3/136	49/17840	0.00618117	0.047301	0.036361	Dpp4/Rac2/Slit2	3
GO:0001894	tissue homeostasis	7/136	285/17840	0.00626439	0.0477921	0.0367385	Car2/Col9a1/Coro1a/Rac2/Snx10/Syk/Tf	7
GO:0022407	regulation of cell-cell adhesion	9/136	438/17840	0.00644244	0.0485073	0.0372883	Coro1a/Dpp4/Laptm5/Ptprc/Rag1/Slc4a1/Spn/Spta1/Syk	9
GO:0001878	response to yeast	2/136	16/17840	0.00645476	0.0485073	0.0372883	Camp/Mpo	2
GO:0017014	protein nitrosylation	2/136	16/17840	0.00645476	0.0485073	0.0372883	S100a8/S100a9	2
GO:0018119	peptidyl-cysteine S-nitrosylation	2/136	16/17840	0.00645476	0.0485073	0.0372883	S100a8/S100a9	2
GO:0051782	negative regulation of cell division	2/136	16/17840	0.00645476	0.0485073	0.0372883	Aspm/Aurkb	2
GO:0030217	T cell differentiation	7/136	288/17840	0.00662133	0.0496105	0.0381363	Coro1a/Ptprc/Rag1/Rag2/Satb1/Spn/Syk	7
GO:0048639	positive regulation of developmental growth	6/136	219/17840	0.00670059	0.0496377	0.0381572	C3/Ccnb1/Cxcr4/Rag2/Sema4d/Sema7a	6
GO:0008585	female gonad development	5/136	155/17840	0.00671595	0.0496377	0.0381572	Ccne1/Kif20a/Mmp13/Slit2/Slit3	5
GO:0032092	positive regulation of protein binding	4/136	98/17840	0.00671688	0.0496377	0.0381572	Cthrc1/Mfng/Plxnd1/Spta1	4
GO:0050829	defense response to Gram-negative bacterium	4/136	98/17840	0.00671688	0.0496377	0.0381572	Camp/Ctsg/Hmgb2/Np4	4
GO:0002449	lymphocyte mediated immunity	7/136	289/17840	0.00674361	0.0496377	0.0381572	Btk/C3/C7/Coro1a/Dpp4/Ptprc/Spn	7
GO:0031668	cellular response to extracellular stimulus	7/136	289/17840	0.00674361	0.0496377	0.0381572	Bglap/Ccne1/Cd68/Phex/Ptprc/Ucp2/Vdr	7
GO:0043281	regulation of cysteine-type endopeptidase activity involved in apoptotic process	6/136	220/17840	0.00684637	0.0502467	0.0386254	Laptm5/Mt3/Rag1/S100a8/S100a9/Syk	6
GO:0002251	organ or tissue specific immune response	3/136	51/17840	0.00691001	0.0504837	0.0388076	Camp/Hist1h2bl/Np4	3
GO:0070167	regulation of biomineral tissue development	4/136	99/17840	0.00695911	0.0504837	0.0388076	Bglap/Dmp1/Mepe/Srgn	4
GO:0098869	cellular oxidant detoxification	4/136	99/17840	0.00695911	0.0504837	0.0388076	Mpo/Mt3/S100a8/S100a9	4
GO:0120162	positive regulation of cold-induced thermogenesis	4/136	99/17840	0.00695911	0.0504837	0.0388076	Cxcr4/Plac8/Syk/Ucp2	4
GO:0007015	actin filament organization	9/136	444/17840	0.00701793	0.0507637	0.0390228	Coro1a/Cyfip2/Lcp1/Myo1b/Rac2/Slit2/Spta1/Stmn1/Tf	9
GO:0097529	myeloid leukocyte migration	6/136	222/17840	0.0071448	0.0515329	0.0396141	Dpp4/Rac2/S100a8/S100a9/Slit2/Syk	6
GO:0042100	B cell proliferation	4/136	100/17840	0.00720705	0.0515376	0.0396177	Btk/Ptprc/Rag2/Tyrobp	4
GO:0042116	macrophage activation	4/136	100/17840	0.00720705	0.0515376	0.0396177	Cd84/Mmp8/Syk/Tyrobp	4
GO:0070664	negative regulation of leukocyte proliferation	4/136	100/17840	0.00720705	0.0515376	0.0396177	Btk/Laptm5/Spn/Tyrobp	4
GO:0033151	V(D)J recombination	2/136	17/17840	0.00727906	0.0515627	0.039637	Rag1/Rag2	2
GO:0071281	cellular response to iron ion	2/136	17/17840	0.00727906	0.0515627	0.039637	Ccnb1/Tf	2
GO:0045058	T cell selection	3/136	52/17840	0.00729274	0.0515627	0.039637	Ptprc/Spn/Syk	3
GO:0045124	regulation of bone resorption	3/136	52/17840	0.00729274	0.0515627	0.039637	Car2/Syk/Tf	3
GO:0110149	regulation of biomineralization	4/136	101/17840	0.00746075	0.0526025	0.0404363	Bglap/Dmp1/Mepe/Srgn	4
GO:0050769	positive regulation of neurogenesis	7/136	295/17840	0.00751296	0.0528222	0.0406052	Aspm/Cxcr4/Mme/Plxnd1/Sema4d/Sema7a/Tf	7
GO:0032635	interleukin-6 production	5/136	160/17840	0.0076544	0.0535169	0.0411392	Cd84/Laptm5/Mmp8/Syk/Tyrobp	5
GO:0032675	regulation of interleukin-6 production	5/136	160/17840	0.0076544	0.0535169	0.0411392	Cd84/Laptm5/Mmp8/Syk/Tyrobp	5
GO:0002455	humoral immune response mediated by circulating immunoglobulin	3/136	53/17840	0.0076878	0.053601	0.0412039	C3/C7/Ptprc	3
GO:0032755	positive regulation of interleukin-6 production	4/136	102/17840	0.00772028	0.0536784	0.0412634	Laptm5/Mmp8/Syk/Tyrobp	4
GO:0046545	development of primary female sexual characteristics	5/136	161/17840	0.0078525	0.0544469	0.0418541	Ccne1/Kif20a/Mmp13/Slit2/Slit3	5
GO:0008361	regulation of cell size	6/136	227/17840	0.00793201	0.0548467	0.0421614	Kel/Mt3/Prkg2/Sema4d/Sema7a/Slit2	6
GO:0045785	positive regulation of cell adhesion	9/136	454/17840	0.00806396	0.0549791	0.0422632	Coro1a/Dmp1/Dpp4/Ptprc/Rag1/Slc4a1/Spn/Spta1/Syk	9
GO:0001960	negative regulation of cytokine-mediated signaling pathway	3/136	54/17840	0.00809528	0.0549791	0.0422632	Ptprc/Slit2/Slit3	3
GO:0006956	complement activation	3/136	54/17840	0.00809528	0.0549791	0.0422632	C3/C7/Fcnb	3
GO:0072091	regulation of stem cell proliferation	3/136	54/17840	0.00809528	0.0549791	0.0422632	Ccne1/Hmgb2/Ptprc	3
GO:0002327	immature B cell differentiation	2/136	18/17840	0.0081483	0.0549791	0.0422632	Rag1/Rag2	2
GO:0002863	positive regulation of inflammatory response to antigenic stimulus	2/136	18/17840	0.0081483	0.0549791	0.0422632	Btk/C3	2
GO:0019430	removal of superoxide radicals	2/136	18/17840	0.0081483	0.0549791	0.0422632	Mpo/Mt3	2
GO:0042492	gamma-delta T cell differentiation	2/136	18/17840	0.0081483	0.0549791	0.0422632	Ptprc/Syk	2
GO:1904355	positive regulation of telomere capping	2/136	18/17840	0.0081483	0.0549791	0.0422632	Aurkb/Nek2	2
GO:1903131	mononuclear cell differentiation	9/136	455/17840	0.00817477	0.0550099	0.0422869	Btk/Coro1a/Mfng/Ptprc/Rag1/Rag2/Satb1/Spn/Syk	9
GO:0061844	antimicrobial humoral immune response mediated by antimicrobial peptide	4/136	104/17840	0.00825701	0.0552669	0.0424845	Camp/Hist1h2bl/Np4/S100a9	4
GO:1902749	regulation of cell cycle G2/M phase transition	4/136	104/17840	0.00825701	0.0552669	0.0424845	Aurkb/Ccnb1/Cenpf/Dtl	4
GO:0010720	positive regulation of cell development	8/136	378/17840	0.00848224	0.0566235	0.0435273	Aspm/Cxcr4/Mme/Plxnd1/Sema4d/Sema7a/Tf/Tyrobp	8
GO:0002460	adaptive immune response based on somatic recombination of immune receptors built from immunoglobulin superfamily domains	7/136	304/17840	0.0087865	0.058499	0.044969	Btk/C3/C7/Dpp4/Klhl6/Ptprc/Spn	7
GO:0051346	negative regulation of hydrolase activity	9/136	461/17840	0.00886425	0.0588605	0.0452469	C3/Mt3/Ngp/Pttg1/Rag1/Sema4d/Serpinb10/Serpinb1a/Slit2	9
GO:0002673	regulation of acute inflammatory response	3/136	56/17840	0.00894785	0.0589478	0.045314	Btk/C3/Spn	3
GO:0043300	regulation of leukocyte degranulation	3/136	56/17840	0.00894785	0.0589478	0.045314	Cd84/Rac2/Syk	3
GO:0071622	regulation of granulocyte chemotaxis	3/136	56/17840	0.00894785	0.0589478	0.045314	Dpp4/Rac2/Slit2	3
GO:0051383	kinetochore organization	2/136	19/17840	0.00906175	0.0593864	0.0456512	Ndc80/Nuf2	2
GO:0061081	positive regulation of myeloid leukocyte cytokine production involved in immune response	2/136	19/17840	0.00906175	0.0593864	0.0456512	Laptm5/Sema7a	2
GO:0030004	cellular monovalent inorganic cation homeostasis	4/136	107/17840	0.00910708	0.059528	0.0457601	Atp6v0d2/C7/Car2/Slc4a1	4
GO:0051653	spindle localization	3/136	57/17840	0.0093931	0.0611296	0.0469912	Aspm/Ndc80/Nusap1	3
GO:1901987	regulation of cell cycle phase transition	7/136	308/17840	0.0094008	0.0611296	0.0469912	Aurkb/Bub1b/Ccnb1/Cenpf/Dtl/Ndc80/Ttk	7
GO:1902904	negative regulation of supramolecular fiber organization	5/136	169/17840	0.00956735	0.0620518	0.0477001	Coro1a/Slit2/Spta1/Stmn1/Tpx2	5
GO:0007548	sex differentiation	8/136	388/17840	0.00983589	0.0631832	0.0485698	Aspm/Ccne1/Hmgb2/Kif18a/Kif20a/Mmp13/Slit2/Slit3	8
GO:0033003	regulation of mast cell activation	3/136	58/17840	0.00985109	0.0631832	0.0485698	Cd84/Rac2/Syk	3
GO:0033280	response to vitamin D	3/136	58/17840	0.00985109	0.0631832	0.0485698	Bglap/Phex/Vdr	3
GO:0060761	negative regulation of response to cytokine stimulus	3/136	58/17840	0.00985109	0.0631832	0.0485698	Ptprc/Slit2/Slit3	3
GO:0007229	integrin-mediated signaling pathway	4/136	110/17840	0.0100123	0.0631832	0.0485698	Adamts3/Sema7a/Syk/Tyrobp	4
GO:0030316	osteoclast differentiation	4/136	110/17840	0.0100123	0.0631832	0.0485698	Car2/Snx10/Tf/Tyrobp	4
GO:0032963	collagen metabolic process	4/136	110/17840	0.0100123	0.0631832	0.0485698	Adamts3/Mmp13/Mmp8/Smpd3	4
GO:0002281	macrophage activation involved in immune response	2/136	20/17840	0.0100187	0.0631832	0.0485698	Syk/Tyrobp	2
GO:0002689	negative regulation of leukocyte chemotaxis	2/136	20/17840	0.0100187	0.0631832	0.0485698	Dpp4/Slit2	2
GO:0030502	negative regulation of bone mineralization	2/136	20/17840	0.0100187	0.0631832	0.0485698	Mepe/Srgn	2
GO:1903537	meiotic cell cycle process involved in oocyte maturation	2/136	20/17840	0.0100187	0.0631832	0.0485698	Ccnb1/Kif20a	2
GO:0050920	regulation of chemotaxis	6/136	239/17840	0.0100738	0.0633713	0.0487145	Cxcr4/Dpp4/Rac2/Sema4d/Sema7a/Slit2	6
GO:0048511	rhythmic process	8/136	392/17840	0.0104202	0.0653867	0.0502637	Ccne1/Kif20a/Mmp13/Prkg2/Slc4a1/Slit2/Slit3/Top2a	8
GO:0046777	protein autophosphorylation	6/136	243/17840	0.0108713	0.0674543	0.0518531	Btk/Nek2/Prkg2/Ptprc/Syk/Ttk	6
GO:0002076	osteoblast development	2/136	21/17840	0.0110184	0.0674543	0.0518531	Bglap/Satb2	2
GO:0002283	neutrophil activation involved in immune response	2/136	21/17840	0.0110184	0.0674543	0.0518531	Syk/Tyrobp	2
GO:0015669	gas transport	2/136	21/17840	0.0110184	0.0674543	0.0518531	Car2/Rhag	2
GO:0030889	negative regulation of B cell proliferation	2/136	21/17840	0.0110184	0.0674543	0.0518531	Btk/Tyrobp	2
GO:0044320	cellular response to leptin stimulus	2/136	21/17840	0.0110184	0.0674543	0.0518531	Ccna2/Mt3	2
GO:0071450	cellular response to oxygen radical	2/136	21/17840	0.0110184	0.0674543	0.0518531	Mpo/Mt3	2
GO:0071451	cellular response to superoxide	2/136	21/17840	0.0110184	0.0674543	0.0518531	Mpo/Mt3	2
GO:0071605	monocyte chemotactic protein-1 production	2/136	21/17840	0.0110184	0.0674543	0.0518531	Cd84/Syk	2
GO:0071637	regulation of monocyte chemotactic protein-1 production	2/136	21/17840	0.0110184	0.0674543	0.0518531	Cd84/Syk	2
GO:0010950	positive regulation of endopeptidase activity	5/136	176/17840	0.011266	0.0685547	0.052699	Cyfip2/Laptm5/S100a8/S100a9/Syk	5
GO:0032757	positive regulation of interleukin-8 production	3/136	61/17840	0.0113022	0.0685547	0.052699	Camp/Fcnb/Syk	3
GO:0048260	positive regulation of receptor-mediated endocytosis	3/136	61/17840	0.0113022	0.0685547	0.052699	C3/Syk/Tf	3
GO:1990748	cellular detoxification	4/136	114/17840	0.0113074	0.0685547	0.052699	Mpo/Mt3/S100a8/S100a9	4
GO:2000379	positive regulation of reactive oxygen species metabolic process	4/136	115/17840	0.0116472	0.0704448	0.0541519	Mmp8/Smpd3/Syk/Tyrobp	4
GO:1902107	positive regulation of leukocyte differentiation	5/136	178/17840	0.0117867	0.0709464	0.0545375	Car2/Ptprc/Rag1/Syk/Tyrobp	5
GO:1903708	positive regulation of hemopoiesis	5/136	178/17840	0.0117867	0.0709464	0.0545375	Car2/Ptprc/Rag1/Syk/Tyrobp	5
GO:0071897	DNA biosynthetic process	5/136	179/17840	0.0120531	0.0715632	0.0550117	Aurkb/Dntt/Dtl/Nek2/Smpd3	5
GO:0000212	meiotic spindle organization	2/136	22/17840	0.0120603	0.0715632	0.0550117	Aspm/Ndc80	2
GO:0002922	positive regulation of humoral immune response	2/136	22/17840	0.0120603	0.0715632	0.0550117	C3/Ptprc	2
GO:0003180	aortic valve morphogenesis	2/136	22/17840	0.0120603	0.0715632	0.0550117	Slit2/Slit3	2
GO:0046629	gamma-delta T cell activation	2/136	22/17840	0.0120603	0.0715632	0.0550117	Ptprc/Syk	2
GO:0071107	response to parathyroid hormone	2/136	22/17840	0.0120603	0.0715632	0.0550117	Phex/Top2a	2
GO:0002704	negative regulation of leukocyte mediated immunity	3/136	63/17840	0.0123344	0.0730174	0.0561295	Cd84/Ptprc/Spn	3
GO:0030516	regulation of axon extension	4/136	118/17840	0.0127059	0.0750394	0.0576839	Mt3/Sema4d/Sema7a/Slit2	4
GO:0046660	female sex differentiation	5/136	182/17840	0.0128769	0.0758711	0.0583232	Ccne1/Kif20a/Mmp13/Slit2/Slit3	5
GO:0031669	cellular response to nutrient levels	6/136	253/17840	0.0130594	0.0767213	0.0589768	Bglap/Ccne1/Cd68/Phex/Ucp2/Vdr	6
GO:0002710	negative regulation of T cell mediated immunity	2/136	23/17840	0.0131435	0.0767213	0.0589768	Ptprc/Spn	2
GO:0043931	ossification involved in bone maturation	2/136	23/17840	0.0131435	0.0767213	0.0589768	Sema4d/Snx10	2
GO:0071498	cellular response to fluid shear stress	2/136	23/17840	0.0131435	0.0767213	0.0589768	Car2/Mmp13	2
GO:0050878	regulation of body fluid levels	8/136	409/17840	0.013195	0.0768432	0.0590705	Alas2/C3/Mmp13/S100a9/Slc4a1/Stmn1/Syk/Vdr	8
GO:0022604	regulation of cell morphogenesis	7/136	334/17840	0.0141864	0.081948	0.0629946	Arhgap15/Coro1a/Cxcr4/Plxnd1/Rac2/Sema4d/Spta1	7
GO:0035821	modulation of process of other organism	4/136	122/17840	0.0142104	0.081948	0.0629946	Camp/Np4/S100a9/Syk	4
GO:0003417	growth plate cartilage development	2/136	24/17840	0.0142674	0.081948	0.0629946	Col9a1/Mmp13	2
GO:0046641	positive regulation of alpha-beta T cell proliferation	2/136	24/17840	0.0142674	0.081948	0.0629946	Ptprc/Syk	2
GO:0051307	meiotic chromosome separation	2/136	24/17840	0.0142674	0.081948	0.0629946	Top2a/Ttk	2
GO:0071732	cellular response to nitric oxide	2/136	24/17840	0.0142674	0.081948	0.0629946	Ccna2/Mt3	2
GO:0032886	regulation of microtubule-based process	6/136	259/17840	0.0145114	0.0831589	0.0639254	Ccnf/Kif18a/Plk4/Stmn1/Tacc3/Tpx2	6
GO:0060350	endochondral bone morphogenesis	3/136	67/17840	0.0145564	0.0832269	0.0639778	Col9a1/Mmp13/Smpd3	3
GO:0007127	meiosis I	4/136	123/17840	0.0146034	0.0833056	0.0640383	Ccne1/Ndc80/Pttg1/Top2a	4
GO:0031109	microtubule polymerization or depolymerization	4/136	124/17840	0.0150032	0.0853924	0.0656424	Kif18a/Kif2c/Stmn1/Tpx2	4
GO:0002712	regulation of B cell mediated immunity	3/136	68/17840	0.015145	0.085617	0.065815	Btk/C3/Ptprc	3
GO:0002889	regulation of immunoglobulin mediated immune response	3/136	68/17840	0.015145	0.085617	0.065815	Btk/C3/Ptprc	3
GO:0051445	regulation of meiotic cell cycle	3/136	68/17840	0.015145	0.085617	0.065815	Aspm/Ccnb1/Ttk	3
GO:0050852	T cell receptor signaling pathway	4/136	125/17840	0.0154099	0.0860731	0.0661657	Laptm5/Lcp2/Ptprc/Spn	4
GO:0006779	porphyrin-containing compound biosynthetic process	2/136	25/17840	0.0154314	0.0860731	0.0661657	Alas2/Spta1	2
GO:0032930	positive regulation of superoxide anion generation	2/136	25/17840	0.0154314	0.0860731	0.0661657	Syk/Tyrobp	2
GO:0033014	tetrapyrrole biosynthetic process	2/136	25/17840	0.0154314	0.0860731	0.0661657	Alas2/Spta1	2
GO:0051447	negative regulation of meiotic cell cycle	2/136	25/17840	0.0154314	0.0860731	0.0661657	Ccnb1/Ttk	2
GO:0097150	neuronal stem cell population maintenance	2/136	25/17840	0.0154314	0.0860731	0.0661657	Aspm/Cdh2	2
GO:0010952	positive regulation of peptidase activity	5/136	191/17840	0.0155752	0.0866822	0.0666339	Cyfip2/Laptm5/S100a8/S100a9/Syk	5
GO:1901224	positive regulation of NIK/NF-kappaB signaling	3/136	69/17840	0.0157469	0.0874438	0.0672194	Laptm5/Mmp8/Smpd3	3
GO:0070371	ERK1 and ERK2 cascade	7/136	343/17840	0.01619	0.0892174	0.0685827	C3/Cxcr4/Mt3/Ptprc/Sema7a/Syk/Tf	7
GO:0002822	regulation of adaptive immune response based on somatic recombination of immune receptors built from immunoglobulin superfamily domains	5/136	193/17840	0.0162223	0.0892174	0.0685827	Btk/C3/Dpp4/Ptprc/Spn	5
GO:0061351	neural precursor cell proliferation	5/136	193/17840	0.0162223	0.0892174	0.0685827	Aspm/Cdh2/Cxcr4/Tacc3/Tf	5
GO:0034728	nucleosome organization	4/136	127/17840	0.016244	0.0892174	0.0685827	Hist1h2bl/Hist2h3c2/Hist2h4/Hmgb2	4
GO:0097237	cellular response to toxic substance	4/136	127/17840	0.016244	0.0892174	0.0685827	Mpo/Mt3/S100a8/S100a9	4
GO:0030888	regulation of B cell proliferation	3/136	70/17840	0.0163621	0.0896698	0.0689304	Btk/Ptprc/Tyrobp	3
GO:0002706	regulation of lymphocyte mediated immunity	5/136	194/17840	0.0165525	0.0899899	0.0691765	Btk/C3/Dpp4/Ptprc/Spn	5
GO:0019835	cytolysis	2/136	26/17840	0.0166348	0.0899899	0.0691765	C7/Camp	2
GO:0032753	positive regulation of interleukin-4 production	2/136	26/17840	0.0166348	0.0899899	0.0691765	Prg2/Syk	2
GO:0061082	myeloid leukocyte cytokine production	2/136	26/17840	0.0166348	0.0899899	0.0691765	Laptm5/Sema7a	2
GO:0070977	bone maturation	2/136	26/17840	0.0166348	0.0899899	0.0691765	Sema4d/Snx10	2
GO:0061982	meiosis I cell cycle process	4/136	128/17840	0.0166714	0.0899899	0.0691765	Ccne1/Ndc80/Pttg1/Top2a	4
GO:0098754	detoxification	4/136	128/17840	0.0166714	0.0899899	0.0691765	Mpo/Mt3/S100a8/S100a9	4
GO:0003279	cardiac septum development	4/136	129/17840	0.0171059	0.0921369	0.070827	Cxcr4/Plxnd1/Slit2/Slit3	4
GO:0055076	transition metal ion homeostasis	4/136	130/17840	0.0175474	0.0942313	0.072437	Alas2/Mt3/Rhag/Tf	4
GO:0002285	lymphocyte activation involved in immune response	5/136	197/17840	0.0175698	0.0942313	0.072437	Coro1a/Lcp1/Mfng/Ptprc/Spn	5
GO:0051453	regulation of intracellular pH	3/136	72/17840	0.0176325	0.0943659	0.0725405	Atp6v0d2/Car2/Slc4a1	3
GO:0003176	aortic valve development	2/136	27/17840	0.0178769	0.0948648	0.072924	Slit2/Slit3	2
GO:0010971	positive regulation of G2/M transition of mitotic cell cycle	2/136	27/17840	0.0178769	0.0948648	0.072924	Ccnb1/Dtl	2
GO:0045061	thymic T cell selection	2/136	27/17840	0.0178769	0.0948648	0.072924	Ptprc/Spn	2
GO:1904353	regulation of telomere capping	2/136	27/17840	0.0178769	0.0948648	0.072924	Aurkb/Nek2	2
GO:0002562	somatic diversification of immune receptors via germline recombination within a single locus	3/136	73/17840	0.0182878	0.0962316	0.0739747	Ptprc/Rag1/Rag2	3
GO:0006513	protein monoubiquitination	3/136	73/17840	0.0182878	0.0962316	0.0739747	Dtl/Rag1/Uhrf1	3
GO:0016444	somatic cell DNA recombination	3/136	73/17840	0.0182878	0.0962316	0.0739747	Ptprc/Rag1/Rag2	3
GO:0051298	centrosome duplication	3/136	73/17840	0.0182878	0.0962316	0.0739747	Ccnf/Ndc80/Plk4	3
GO:0045926	negative regulation of growth	6/136	273/17840	0.0183299	0.0962513	0.0739898	Mt3/Plac8/Sema4d/Sema7a/Slit2/Slit3	6
GO:0030278	regulation of ossification	4/136	132/17840	0.0184516	0.0966879	0.0743254	Bglap/Dmp1/Mepe/Srgn	4
GO:0002695	negative regulation of leukocyte activation	5/136	200/17840	0.0186278	0.0974079	0.0748789	Btk/Cd84/Laptm5/Spn/Tyrobp	5
GO:0032703	negative regulation of interleukin-2 production	2/136	28/17840	0.0191571	0.0987357	0.0758996	Laptm5/Ptprc	2
GO:0042744	hydrogen peroxide catabolic process	2/136	28/17840	0.0191571	0.0987357	0.0758996	Mpo/Mt3	2
GO:0045730	respiratory burst	2/136	28/17840	0.0191571	0.0987357	0.0758996	Mpo/Rac2	2
GO:0048843	negative regulation of axon extension involved in axon guidance	2/136	28/17840	0.0191571	0.0987357	0.0758996	Sema4d/Sema7a	2
GO:0051354	negative regulation of oxidoreductase activity	2/136	28/17840	0.0191571	0.0987357	0.0758996	Mt3/Slc4a1	2
GO:0051873	killing by host of symbiont cells	2/136	28/17840	0.0191571	0.0987357	0.0758996	Camp/Ctsg	2
GO:1902170	cellular response to reactive nitrogen species	2/136	28/17840	0.0191571	0.0987357	0.0758996	Ccna2/Mt3	2
GO:0016064	immunoglobulin mediated immune response	4/136	134/17840	0.0193843	0.0992951	0.0763296	Btk/C3/C7/Ptprc	4
GO:0043280	positive regulation of cysteine-type endopeptidase activity involved in apoptotic process	4/136	134/17840	0.0193843	0.0992951	0.0763296	Laptm5/S100a8/S100a9/Syk	4
GO:0061387	regulation of extent of cell growth	4/136	134/17840	0.0193843	0.0992951	0.0763296	Mt3/Sema4d/Sema7a/Slit2	4
GO:0051962	positive regulation of nervous system development	7/136	356/17840	0.019428	0.0993163	0.0763459	Aspm/Cxcr4/Mme/Plxnd1/Sema4d/Sema7a/Tf	7
GO:0007040	lysosome organization	3/136	75/17840	0.0196388	0.0997839	0.0767054	Coro1a/Laptm5/Mt3	3
GO:0070098	chemokine-mediated signaling pathway	3/136	75/17840	0.0196388	0.0997839	0.0767054	Cxcr4/Slit2/Slit3	3
GO:0080171	lytic vacuole organization	3/136	75/17840	0.0196388	0.0997839	0.0767054	Coro1a/Laptm5/Mt3	3
GO:0001909	leukocyte mediated cytotoxicity	4/136	135/17840	0.0198614	0.100711	0.0774182	Coro1a/Ctsg/Ptprc/Tyrobp	4
GO:0071695	anatomical structure maturation	6/136	279/17840	0.0201596	0.102017	0.0784222	Btk/C3/Ccnb1/Kif20a/Sema4d/Snx10	6
GO:0051781	positive regulation of cell division	3/136	76/17840	0.0203344	0.102177	0.0785452	Aurkb/Ect2/Kif23	3
GO:0099024	plasma membrane invagination	3/136	76/17840	0.0203344	0.102177	0.0785452	Aurkb/C3/Rac2	3
GO:0002360	T cell lineage commitment	2/136	29/17840	0.0204747	0.102177	0.0785452	Rag2/Spn	2
GO:0032928	regulation of superoxide anion generation	2/136	29/17840	0.0204747	0.102177	0.0785452	Syk/Tyrobp	2
GO:0044321	response to leptin	2/136	29/17840	0.0204747	0.102177	0.0785452	Ccna2/Mt3	2
GO:0070168	negative regulation of biomineral tissue development	2/136	29/17840	0.0204747	0.102177	0.0785452	Mepe/Srgn	2
GO:0032147	activation of protein kinase activity	6/136	280/17840	0.0204762	0.102177	0.0785452	Ect2/Mt3/Ptprc/Syk/Tf/Tpx2	6
GO:0002819	regulation of adaptive immune response	5/136	206/17840	0.0208681	0.103721	0.0797316	Btk/C3/Dpp4/Ptprc/Spn	5
GO:0030308	negative regulation of cell growth	5/136	206/17840	0.0208681	0.103721	0.0797316	Mt3/Sema4d/Sema7a/Slit2/Slit3	5
GO:0002260	lymphocyte homeostasis	3/136	77/17840	0.0210434	0.104179	0.0800843	Coro1a/Rag1/Spta1	3
GO:1903961	positive regulation of anion transmembrane transport	3/136	77/17840	0.0210434	0.104179	0.0800843	C3/Car2/Slc36a2	3
GO:0019724	B cell mediated immunity	4/136	138/17840	0.021336	0.105213	0.0808788	Btk/C3/C7/Ptprc	4
GO:0043627	response to estrogen	4/136	138/17840	0.021336	0.105213	0.0808788	Bglap/C3/Car2/Mmp13	4
GO:0032026	response to magnesium ion	2/136	30/17840	0.0218291	0.106184	0.0816252	C3/Smpd3	2
GO:0045652	regulation of megakaryocyte differentiation	2/136	30/17840	0.0218291	0.106184	0.0816252	Hist2h4/Hmgb2	2
GO:0048799	animal organ maturation	2/136	30/17840	0.0218291	0.106184	0.0816252	Sema4d/Snx10	2
GO:0071731	response to nitric oxide	2/136	30/17840	0.0218291	0.106184	0.0816252	Ccna2/Mt3	2
GO:0110150	negative regulation of biomineralization	2/136	30/17840	0.0218291	0.106184	0.0816252	Mepe/Srgn	2
GO:1902751	positive regulation of cell cycle G2/M phase transition	2/136	30/17840	0.0218291	0.106184	0.0816252	Ccnb1/Dtl	2
GO:2000648	positive regulation of stem cell proliferation	2/136	30/17840	0.0218291	0.106184	0.0816252	Ccne1/Ptprc	2
GO:0032956	regulation of actin cytoskeleton organization	7/136	365/17840	0.0219201	0.10642	0.081807	Coro1a/Cyfip2/Ect2/Rac2/Slit2/Spta1/Stmn1	7
GO:0030218	erythrocyte differentiation	4/136	141/17840	0.0228762	0.110848	0.0852104	Alas2/Hmgb2/Rhag/Slc4a1	4
GO:0002523	leukocyte migration involved in inflammatory response	2/136	31/17840	0.0232196	0.110868	0.0852258	S100a8/S100a9	2
GO:0006929	substrate-dependent cell migration	2/136	31/17840	0.0232196	0.110868	0.0852258	Ptprc/Slit2	2
GO:0010390	histone monoubiquitination	2/136	31/17840	0.0232196	0.110868	0.0852258	Rag1/Uhrf1	2
GO:0045672	positive regulation of osteoclast differentiation	2/136	31/17840	0.0232196	0.110868	0.0852258	Car2/Tyrobp	2
GO:0051883	killing of cells in other organism involved in symbiotic interaction	2/136	31/17840	0.0232196	0.110868	0.0852258	Camp/Ctsg	2
GO:0002200	somatic diversification of immune receptors	3/136	80/17840	0.0232514	0.110868	0.0852258	Ptprc/Rag1/Rag2	3
GO:0021872	forebrain generation of neurons	3/136	80/17840	0.0232514	0.110868	0.0852258	Aspm/Satb2/Slit2	3
GO:0032272	negative regulation of protein polymerization	3/136	80/17840	0.0232514	0.110868	0.0852258	Slit2/Spta1/Stmn1	3
GO:0010721	negative regulation of cell development	5/136	212/17840	0.0232778	0.110868	0.0852258	Ccnb1/Mt3/Sema4d/Sema7a/Slit2	5
GO:0045861	negative regulation of proteolysis	7/136	371/17840	0.0237	0.112665	0.086607	C3/Mt3/Ngp/Pttg1/Rag1/Serpinb10/Serpinb1a	7
GO:0030641	regulation of cellular pH	3/136	81/17840	0.0240143	0.113943	0.0875896	Atp6v0d2/Car2/Slc4a1	3
GO:0032984	protein-containing complex disassembly	5/136	214/17840	0.0241195	0.114226	0.0878073	Kif18a/Kif2c/Spta1/Stmn1/Tpx2	5
GO:0031497	chromatin assembly	4/136	144/17840	0.0244825	0.115599	0.0888627	Hist1h2bl/Hist2h3c2/Hist2h4/Hmgb2	4
GO:0035265	organ growth	5/136	215/17840	0.0245475	0.115599	0.0888627	Ccnb1/Col9a1/Mmp13/Rag2/Smpd3	5
GO:2000377	regulation of reactive oxygen species metabolic process	5/136	215/17840	0.0245475	0.115599	0.0888627	Mmp8/Mt3/Smpd3/Syk/Tyrobp	5
GO:1902074	response to salt	2/136	32/17840	0.0246457	0.115844	0.089051	Lmnb1/Phex	2
GO:0006919	activation of cysteine-type endopeptidase activity involved in apoptotic process	3/136	82/17840	0.0247906	0.116307	0.0894073	Laptm5/S100a8/S100a9	3
GO:0003416	endochondral bone growth	2/136	33/17840	0.0261067	0.12135	0.0932837	Col9a1/Mmp13	2
GO:0031295	T cell costimulation	2/136	33/17840	0.0261067	0.12135	0.0932837	Dpp4/Spn	2
GO:0032212	positive regulation of telomere maintenance via telomerase	2/136	33/17840	0.0261067	0.12135	0.0932837	Aurkb/Nek2	2
GO:0051973	positive regulation of telomerase activity	2/136	33/17840	0.0261067	0.12135	0.0932837	Aurkb/Nek2	2
GO:0106106	cold-induced thermogenesis	4/136	147/17840	0.0261556	0.12135	0.0932837	Cxcr4/Plac8/Syk/Ucp2	4
GO:0120161	regulation of cold-induced thermogenesis	4/136	147/17840	0.0261556	0.12135	0.0932837	Cxcr4/Plac8/Syk/Ucp2	4
GO:0010324	membrane invagination	3/136	84/17840	0.0263837	0.121966	0.0937574	Aurkb/C3/Rac2	3
GO:0051258	protein polymerization	6/136	297/17840	0.0263856	0.121966	0.0937574	Coro1a/Cyfip2/Slit2/Spta1/Stmn1/Tpx2	6
GO:0061448	connective tissue development	6/136	298/17840	0.026765	0.123493	0.0949307	Bmp3/Col9a1/Matn3/Mmp13/Satb2/Smpd3	6
GO:0002831	regulation of response to biotic stimulus	6/136	299/17840	0.027148	0.124813	0.0959459	Cd84/Fcnb/Hmgb2/Serpinb1a/Spn/Tyrobp	6
GO:0030101	natural killer cell activation	3/136	85/17840	0.0272004	0.124813	0.0959459	Coro1a/Ptprc/Tyrobp	3
GO:0072089	stem cell proliferation	3/136	85/17840	0.0272004	0.124813	0.0959459	Ccne1/Hmgb2/Ptprc	3
GO:0051384	response to glucocorticoid	6/136	300/17840	0.0275346	0.12519	0.0962355	Bglap/C3/Ccne1/Lmnb1/Slit2/Slit3	6
GO:0001958	endochondral ossification	2/136	34/17840	0.027602	0.12519	0.0962355	Mmp13/Smpd3	2
GO:0032633	interleukin-4 production	2/136	34/17840	0.027602	0.12519	0.0962355	Prg2/Syk	2
GO:0032673	regulation of interleukin-4 production	2/136	34/17840	0.027602	0.12519	0.0962355	Prg2/Syk	2
GO:0036075	replacement ossification	2/136	34/17840	0.027602	0.12519	0.0962355	Mmp13/Smpd3	2
GO:0048841	regulation of axon extension involved in axon guidance	2/136	34/17840	0.027602	0.12519	0.0962355	Sema4d/Sema7a	2
GO:0043393	regulation of protein binding	5/136	222/17840	0.0276815	0.12519	0.0962355	Aurkb/Cthrc1/Mfng/Plxnd1/Spta1	5
GO:0050866	negative regulation of cell activation	5/136	222/17840	0.0276815	0.12519	0.0962355	Btk/Cd84/Laptm5/Spn/Tyrobp	5
GO:0021987	cerebral cortex development	4/136	150/17840	0.0278958	0.125861	0.0967514	Aspm/Cdh2/Slit2/Tacc3	4
GO:0003281	ventricular septum development	3/136	86/17840	0.0280305	0.125861	0.0967514	Cxcr4/Slit2/Slit3	3
GO:1990868	response to chemokine	3/136	86/17840	0.0280305	0.125861	0.0967514	Cxcr4/Slit2/Slit3	3
GO:1990869	cellular response to chemokine	3/136	86/17840	0.0280305	0.125861	0.0967514	Cxcr4/Slit2/Slit3	3
GO:0072593	reactive oxygen species metabolic process	6/136	302/17840	0.0283189	0.126929	0.0975723	Mmp8/Mpo/Mt3/Smpd3/Syk/Tyrobp	6
GO:0045930	negative regulation of mitotic cell cycle	5/136	224/17840	0.0286215	0.128057	0.0984394	Aurkb/Bub1b/Ccnb1/Ndc80/Ttk	5
GO:0014032	neural crest cell development	3/136	87/17840	0.028874	0.128279	0.09861	Cdh2/Sema4d/Sema7a	3
GO:0055072	iron ion homeostasis	3/136	87/17840	0.028874	0.128279	0.09861	Alas2/Rhag/Tf	3
GO:0002675	positive regulation of acute inflammatory response	2/136	35/17840	0.0291311	0.128279	0.09861	Btk/C3	2
GO:0010803	regulation of tumor necrosis factor-mediated signaling pathway	2/136	35/17840	0.0291311	0.128279	0.09861	Laptm5/Syk	2
GO:0030212	hyaluronan metabolic process	2/136	35/17840	0.0291311	0.128279	0.09861	Mki67/Smpd3	2
GO:0030574	collagen catabolic process	2/136	35/17840	0.0291311	0.128279	0.09861	Mmp13/Mmp8	2
GO:0090322	regulation of superoxide metabolic process	2/136	35/17840	0.0291311	0.128279	0.09861	Syk/Tyrobp	2
GO:1901976	regulation of cell cycle checkpoint	2/136	35/17840	0.0291311	0.128279	0.09861	Ccnb1/Ndc80	2
GO:1905314	semi-lunar valve development	2/136	35/17840	0.0291311	0.128279	0.09861	Slit2/Slit3	2
GO:0071222	cellular response to lipopolysaccharide	6/136	305/17840	0.0295227	0.129776	0.0997605	Camp/Cd68/Cd84/Ctsg/Hmgb2/Np4	6
GO:0034101	erythrocyte homeostasis	4/136	153/17840	0.0297038	0.130234	0.100113	Alas2/Hmgb2/Rhag/Slc4a1	4
GO:0001541	ovarian follicle development	3/136	88/17840	0.0297308	0.130234	0.100113	Ccne1/Kif20a/Slit2	3
GO:0002685	regulation of leukocyte migration	5/136	227/17840	0.0300692	0.131259	0.100901	Dpp4/Rac2/Slit2/Smpd3/Spn	5
GO:0070374	positive regulation of ERK1 and ERK2 cascade	5/136	227/17840	0.0300692	0.131259	0.100901	C3/Cxcr4/Mt3/Ptprc/Sema7a	5
GO:0006958	complement activation, classical pathway	2/136	36/17840	0.0306933	0.133057	0.102283	C3/C7	2
GO:0031294	lymphocyte costimulation	2/136	36/17840	0.0306933	0.133057	0.102283	Dpp4/Spn	2
GO:0040001	establishment of mitotic spindle localization	2/136	36/17840	0.0306933	0.133057	0.102283	Ndc80/Nusap1	2
GO:0060236	regulation of mitotic spindle organization	2/136	36/17840	0.0306933	0.133057	0.102283	Tacc3/Tpx2	2
GO:0070507	regulation of microtubule cytoskeleton organization	4/136	155/17840	0.0309468	0.133925	0.10295	Kif18a/Stmn1/Tacc3/Tpx2	4
GO:0045927	positive regulation of growth	6/136	309/17840	0.0311796	0.1347	0.103546	C3/Ccnb1/Cxcr4/Rag2/Sema4d/Sema7a	6
GO:0019221	cytokine-mediated signaling pathway	7/136	394/17840	0.0314456	0.135551	0.1042	Cxcr4/Laptm5/Mt3/Ptprc/Slit2/Slit3/Syk	7
GO:0031343	positive regulation of cell killing	3/136	90/17840	0.0314846	0.135551	0.1042	Ptprc/Syk/Tyrobp	3
GO:1903706	regulation of hemopoiesis	7/136	395/17840	0.0318167	0.136746	0.105119	Car2/Hist2h4/Hmgb2/Ptprc/Rag1/Syk/Tyrobp	7
GO:0032271	regulation of protein polymerization	5/136	231/17840	0.0320703	0.137128	0.105413	Coro1a/Cyfip2/Slit2/Spta1/Stmn1	5
GO:0002705	positive regulation of leukocyte mediated immunity	4/136	157/17840	0.0322202	0.137128	0.105413	Btk/C3/Ptprc/Tyrobp	4
GO:0002218	activation of innate immune response	2/136	37/17840	0.032288	0.137128	0.105413	Fcnb/Tyrobp	2
GO:0006778	porphyrin-containing compound metabolic process	2/136	37/17840	0.032288	0.137128	0.105413	Alas2/Spta1	2
GO:0007257	activation of JUN kinase activity	2/136	37/17840	0.032288	0.137128	0.105413	Syk/Tf	2
GO:0097242	amyloid-beta clearance	2/136	37/17840	0.032288	0.137128	0.105413	C3/Mme	2
GO:1904358	positive regulation of telomere maintenance via telomere lengthening	2/136	37/17840	0.032288	0.137128	0.105413	Aurkb/Nek2	2
GO:0048708	astrocyte differentiation	3/136	91/17840	0.0323815	0.137293	0.105539	Mt3/S100a8/S100a9	3
GO:0055067	monovalent inorganic cation homeostasis	4/136	158/17840	0.0328683	0.139122	0.106945	Atp6v0d2/C7/Car2/Slc4a1	4
GO:0002573	myeloid leukocyte differentiation	5/136	233/17840	0.0331015	0.139873	0.107523	Car2/Snx10/Spib/Tf/Tyrobp	5
GO:0014031	mesenchymal cell development	3/136	92/17840	0.0332916	0.14044	0.107959	Cdh2/Sema4d/Sema7a	3
GO:0010573	vascular endothelial growth factor production	2/136	38/17840	0.0339147	0.142113	0.109244	Adamts3/C3	2
GO:0016233	telomere capping	2/136	38/17840	0.0339147	0.142113	0.109244	Aurkb/Nek2	2
GO:0042119	neutrophil activation	2/136	38/17840	0.0339147	0.142113	0.109244	Syk/Tyrobp	2
GO:0043368	positive T cell selection	2/136	38/17840	0.0339147	0.142113	0.109244	Ptprc/Spn	2
GO:0071219	cellular response to molecule of bacterial origin	6/136	316/17840	0.0342236	0.143169	0.110056	Camp/Cd68/Cd84/Ctsg/Hmgb2/Np4	6
GO:1990845	adaptive thermogenesis	4/136	161/17840	0.0348583	0.145581	0.11191	Cxcr4/Plac8/Syk/Ucp2	4
GO:0018105	peptidyl-serine phosphorylation	6/136	318/17840	0.0351275	0.146462	0.112587	Aurkb/Bcar3/Ccnb1/Prkg2/Syk/Ttk	6
GO:0006333	chromatin assembly or disassembly	4/136	162/17840	0.0355368	0.147583	0.113449	Hist1h2bl/Hist2h3c2/Hist2h4/Hmgb2	4
GO:0051452	intracellular pH reduction	2/136	39/17840	0.0355727	0.147583	0.113449	Atp6v0d2/Car2	2
GO:0071371	cellular response to gonadotropin stimulus	2/136	39/17840	0.0355727	0.147583	0.113449	Ccna2/Tf	2
GO:0002709	regulation of T cell mediated immunity	3/136	95/17840	0.0361015	0.148793	0.114379	Dpp4/Ptprc/Spn	3
GO:0006885	regulation of pH	3/136	95/17840	0.0361015	0.148793	0.114379	Atp6v0d2/Car2/Slc4a1	3
GO:0014033	neural crest cell differentiation	3/136	95/17840	0.0361015	0.148793	0.114379	Cdh2/Sema4d/Sema7a	3
GO:0051341	regulation of oxidoreductase activity	3/136	95/17840	0.0361015	0.148793	0.114379	Mt3/Slc4a1/Vdr	3
GO:0045860	positive regulation of protein kinase activity	8/136	496/17840	0.0363115	0.149413	0.114856	Ccnb1/Ect2/Lcp2/Mt3/Ptprc/Syk/Tf/Tpx2	8
GO:0070372	regulation of ERK1 and ERK2 cascade	6/136	321/17840	0.036512	0.149992	0.115301	C3/Cxcr4/Mt3/Ptprc/Sema7a/Syk	6
GO:0022612	gland morphogenesis	4/136	164/17840	0.0369169	0.151161	0.116199	Mki67/Plxnd1/Slit2/Vdr	4
GO:0050768	negative regulation of neurogenesis	4/136	164/17840	0.0369169	0.151161	0.116199	Mt3/Sema4d/Sema7a/Slit2	4
GO:0002446	neutrophil mediated immunity	2/136	40/17840	0.0372616	0.151829	0.116713	Ctsg/Syk	2
GO:0046640	regulation of alpha-beta T cell proliferation	2/136	40/17840	0.0372616	0.151829	0.116713	Ptprc/Syk	2
GO:0090224	regulation of spindle organization	2/136	40/17840	0.0372616	0.151829	0.116713	Tacc3/Tpx2	2
GO:0071241	cellular response to inorganic substance	6/136	323/17840	0.0374543	0.152367	0.117127	Ccna2/Ccnb1/Ect2/Mt3/Smpd3/Tf	6
GO:0045582	positive regulation of T cell differentiation	3/136	97/17840	0.0380405	0.154501	0.118767	Ptprc/Rag1/Syk	3
GO:0062197	cellular response to chemical stress	7/136	412/17840	0.0385817	0.156194	0.120068	Btk/Ccna2/Ect2/Mpo/Mt3/Prkg2/Smpd3	7
GO:0071496	cellular response to external stimulus	7/136	412/17840	0.0385817	0.156194	0.120068	Bglap/Ccne1/Cd68/Phex/Ptprc/Ucp2/Vdr	7
GO:0001569	branching involved in blood vessel morphogenesis	2/136	41/17840	0.0389808	0.156493	0.120298	Cxcr4/Plxnd1	2
GO:0006730	one-carbon metabolic process	2/136	41/17840	0.0389808	0.156493	0.120298	Car1/Car2	2
GO:0032735	positive regulation of interleukin-12 production	2/136	41/17840	0.0389808	0.156493	0.120298	Laptm5/Syk	2
GO:0060603	mammary gland duct morphogenesis	2/136	41/17840	0.0389808	0.156493	0.120298	Slit2/Vdr	2
GO:0070542	response to fatty acid	3/136	98/17840	0.0390297	0.156493	0.120298	Alas2/Ccnb1/Ucp2	3
GO:1901222	regulation of NIK/NF-kappaB signaling	3/136	98/17840	0.0390297	0.156493	0.120298	Laptm5/Mmp8/Smpd3	3
GO:0032970	regulation of actin filament-based process	7/136	414/17840	0.0394352	0.157867	0.121354	Coro1a/Cyfip2/Ect2/Rac2/Slit2/Spta1/Stmn1	7
GO:0010977	negative regulation of neuron projection development	4/136	168/17840	0.039769	0.158194	0.121606	Mt3/Sema4d/Sema7a/Slit2	4
GO:0015698	inorganic anion transport	4/136	168/17840	0.039769	0.158194	0.121606	Car2/Prkg2/Slc37a2/Slc4a1	4
GO:0051961	negative regulation of nervous system development	4/136	168/17840	0.039769	0.158194	0.121606	Mt3/Sema4d/Sema7a/Slit2	4
GO:0065004	protein-DNA complex assembly	4/136	168/17840	0.039769	0.158194	0.121606	Hist1h2bl/Hist2h3c2/Hist2h4/Hmgb2	4
GO:0031960	response to corticosteroid	6/136	328/17840	0.0398779	0.158376	0.121746	Bglap/C3/Ccne1/Lmnb1/Slit2/Slit3	6
GO:0051250	negative regulation of lymphocyte activation	4/136	169/17840	0.0405011	0.160597	0.123453	Btk/Laptm5/Spn/Tyrobp	4
GO:0010591	regulation of lamellipodium assembly	2/136	42/17840	0.0407296	0.160741	0.123564	Rac2/Slit2	2
GO:0030279	negative regulation of ossification	2/136	42/17840	0.0407296	0.160741	0.123564	Mepe/Srgn	2
GO:0042554	superoxide anion generation	2/136	42/17840	0.0407296	0.160741	0.123564	Syk/Tyrobp	2
GO:0071248	cellular response to metal ion	5/136	247/17840	0.0408982	0.161153	0.123881	Ccnb1/Ect2/Mt3/Smpd3/Tf	5
GO:0030833	regulation of actin filament polymerization	4/136	171/17840	0.0419885	0.16519	0.126984	Coro1a/Cyfip2/Slit2/Spta1	4
GO:0021700	developmental maturation	6/136	333/17840	0.0423993	0.16619	0.127753	Btk/C3/Ccnb1/Kif20a/Sema4d/Snx10	6
GO:0038179	neurotrophin signaling pathway	2/136	43/17840	0.0425077	0.16619	0.127753	Coro1a/Cyfip2	2
GO:0046633	alpha-beta T cell proliferation	2/136	43/17840	0.0425077	0.16619	0.127753	Ptprc/Syk	2
GO:0097484	dendrite extension	2/136	43/17840	0.0425077	0.16619	0.127753	Cxcr4/Cyfip2	2
GO:0051235	maintenance of location	6/136	334/17840	0.0429154	0.167524	0.128778	Aspm/C3/Coro1a/Ptprc/Srgn/Tacc3	6
GO:0032612	interleukin-1 production	3/136	102/17840	0.0431163	0.167786	0.12898	Panx3/Serpinb1a/Tyrobp	3
GO:0032652	regulation of interleukin-1 production	3/136	102/17840	0.0431163	0.167786	0.12898	Panx3/Serpinb1a/Tyrobp	3
GO:0042552	myelination	4/136	173/17840	0.0435064	0.169042	0.129945	Cdh2/Cxcr4/Kel/Tf	4
GO:0042475	odontogenesis of dentin-containing tooth	3/136	103/17840	0.0441703	0.170476	0.131048	Car2/Dmp1/Smpd3	3
GO:0050772	positive regulation of axonogenesis	3/136	103/17840	0.0441703	0.170476	0.131048	Plxnd1/Sema4d/Sema7a	3
GO:0046631	alpha-beta T cell activation	4/136	174/17840	0.0442769	0.170476	0.131048	Ptprc/Satb1/Spn/Syk	4
GO:0001774	microglial cell activation	2/136	44/17840	0.0443143	0.170476	0.131048	Mmp8/Tyrobp	2
GO:0002920	regulation of humoral immune response	2/136	44/17840	0.0443143	0.170476	0.131048	C3/Ptprc	2
GO:0045851	pH reduction	2/136	44/17840	0.0443143	0.170476	0.131048	Atp6v0d2/Car2	2
GO:0043087	regulation of GTPase activity	7/136	425/17840	0.044351	0.170476	0.131048	Arhgap15/Bcar3/Ect2/Plxnd1/Sema4d/Slit2/Stmn1	7
GO:0021537	telencephalon development	6/136	338/17840	0.0450194	0.17239	0.132519	Aspm/Cdh2/Cxcr4/Sema7a/Slit2/Tacc3	6
GO:0007272	ensheathment of neurons	4/136	175/17840	0.045055	0.17239	0.132519	Cdh2/Cxcr4/Kel/Tf	4
GO:0008366	axon ensheathment	4/136	175/17840	0.045055	0.17239	0.132519	Cdh2/Cxcr4/Kel/Tf	4
GO:0046916	cellular transition metal ion homeostasis	3/136	104/17840	0.045237	0.172823	0.132852	Alas2/Mt3/Tf	3
GO:0045766	positive regulation of angiogenesis	4/136	176/17840	0.0458408	0.174599	0.134217	Adam12/C3/Camp/Cxcr4	4
GO:1904018	positive regulation of vasculature development	4/136	176/17840	0.0458408	0.174599	0.134217	Adam12/C3/Camp/Cxcr4	4
GO:0010824	regulation of centrosome duplication	2/136	45/17840	0.0461491	0.174712	0.134304	Ccnf/Plk4	2
GO:0034405	response to fluid shear stress	2/136	45/17840	0.0461491	0.174712	0.134304	Car2/Mmp13	2
GO:0036230	granulocyte activation	2/136	45/17840	0.0461491	0.174712	0.134304	Syk/Tyrobp	2
GO:1905710	positive regulation of membrane permeability	2/136	45/17840	0.0461491	0.174712	0.134304	Laptm5/Mt3	2
GO:0034599	cellular response to oxidative stress	6/136	341/17840	0.0466391	0.176301	0.135525	Btk/Ccna2/Ect2/Mpo/Mt3/Smpd3	6
GO:0032355	response to estradiol	5/136	258/17840	0.047745	0.179864	0.138264	C3/Ccna2/Ccne1/Kif18a/Vdr	5
GO:0001556	oocyte maturation	2/136	46/17840	0.0480114	0.179864	0.138264	Ccnb1/Kif20a	2
GO:0002686	negative regulation of leukocyte migration	2/136	46/17840	0.0480114	0.179864	0.138264	Dpp4/Slit2	2
GO:0033013	tetrapyrrole metabolic process	2/136	46/17840	0.0480114	0.179864	0.138264	Alas2/Spta1	2
GO:0043029	T cell homeostasis	2/136	46/17840	0.0480114	0.179864	0.138264	Coro1a/Rag1	2
GO:0045840	positive regulation of mitotic nuclear division	2/136	46/17840	0.0480114	0.179864	0.138264	Nusap1/Smpd3	2
GO:0033273	response to vitamin	4/136	179/17840	0.0482441	0.180386	0.138666	Bglap/Ccne1/Phex/Vdr	4
GO:0018209	peptidyl-serine modification	6/136	344/17840	0.0482947	0.180386	0.138666	Aurkb/Bcar3/Ccnb1/Prkg2/Syk/Ttk	6
GO:0048477	oogenesis	3/136	108/17840	0.049631	0.185009	0.142219	Aspm/Ccnb1/Kif20a	3
GO:0045088	regulation of innate immune response	4/136	181/17840	0.0498845	0.185009	0.142219	Fcnb/Hmgb2/Serpinb1a/Tyrobp	4
GO:0010288	response to lead ion	2/136	47/17840	0.0499008	0.185009	0.142219	Alas2/Tf	2
GO:0031111	negative regulation of microtubule polymerization or depolymerization	2/136	47/17840	0.0499008	0.185009	0.142219	Stmn1/Tpx2	2
GO:0051412	response to corticosterone	2/136	47/17840	0.0499008	0.185009	0.142219	Ccne1/Lmnb1	2
GO:0008038	neuron recognition	2/136	48/17840	0.0518167	0.191265	0.147028	Cxcr4/Emb	2
GO:0045429	positive regulation of nitric oxide biosynthetic process	2/136	48/17840	0.0518167	0.191265	0.147028	Mmp8/Smpd3	2
GO:0070229	negative regulation of lymphocyte apoptotic process	2/136	48/17840	0.0518167	0.191265	0.147028	Aurkb/Rag1	2
GO:0006821	chloride transport	3/136	110/17840	0.0519035	0.191304	0.147058	Car2/Prkg2/Slc4a1	3
GO:0010256	endomembrane system organization	7/136	441/17840	0.0521829	0.192051	0.147633	Cxcr4/Ptprc/S100a9/Slc4a1/Snx10/Spta1/Srgn	7
GO:0007596	blood coagulation	4/136	184/17840	0.0524022	0.192576	0.148036	C3/S100a9/Slc4a1/Syk	4
GO:0002702	positive regulation of production of molecular mediator of immune response	3/136	111/17840	0.0530584	0.194703	0.149671	Laptm5/Ptprc/Sema7a	3
GO:0001961	positive regulation of cytokine-mediated signaling pathway	2/136	49/17840	0.0537586	0.196125	0.150764	Cxcr4/Laptm5	2
GO:0031952	regulation of protein autophosphorylation	2/136	49/17840	0.0537586	0.196125	0.150764	Ptprc/Syk	2
GO:0033628	regulation of cell adhesion mediated by integrin	2/136	49/17840	0.0537586	0.196125	0.150764	Dpp4/Syk	2
GO:0051972	regulation of telomerase activity	2/136	49/17840	0.0537586	0.196125	0.150764	Aurkb/Nek2	2
GO:0007599	hemostasis	4/136	186/17840	0.0541187	0.196559	0.151098	C3/S100a9/Slc4a1/Syk	4
GO:0045639	positive regulation of myeloid cell differentiation	3/136	112/17840	0.0542257	0.196559	0.151098	Car2/Hmgb2/Tyrobp	3
GO:0050764	regulation of phagocytosis	3/136	112/17840	0.0542257	0.196559	0.151098	C3/Ptprc/Syk	3
GO:0060349	bone morphogenesis	3/136	112/17840	0.0542257	0.196559	0.151098	Col9a1/Mmp13/Smpd3	3
GO:0001558	regulation of cell growth	7/136	445/17840	0.0542691	0.196559	0.151098	Cxcr4/Mt3/Pttg1/Sema4d/Sema7a/Slit2/Slit3	7
GO:0001659	temperature homeostasis	4/136	187/17840	0.0549884	0.198877	0.15288	Cxcr4/Plac8/Syk/Ucp2	4
GO:0001776	leukocyte homeostasis	3/136	113/17840	0.0554053	0.199523	0.153376	Coro1a/Rag1/Spta1	3
GO:0045089	positive regulation of innate immune response	3/136	113/17840	0.0554053	0.199523	0.153376	Fcnb/Hmgb2/Tyrobp	3
GO:0045621	positive regulation of lymphocyte differentiation	3/136	113/17840	0.0554053	0.199523	0.153376	Ptprc/Rag1/Syk	3
GO:0002823	negative regulation of adaptive immune response based on somatic recombination of immune receptors built from immunoglobulin superfamily domains	2/136	50/17840	0.0557261	0.199533	0.153384	Ptprc/Spn	2
GO:0003179	heart valve morphogenesis	2/136	50/17840	0.0557261	0.199533	0.153384	Slit2/Slit3	2
GO:0018198	peptidyl-cysteine modification	2/136	50/17840	0.0557261	0.199533	0.153384	S100a8/S100a9	2
GO:1904407	positive regulation of nitric oxide metabolic process	2/136	50/17840	0.0557261	0.199533	0.153384	Mmp8/Smpd3	2
GO:0048754	branching morphogenesis of an epithelial tube	4/136	188/17840	0.0558656	0.199747	0.153549	Cxcr4/Plxnd1/Slit2/Vdr	4
GO:0001667	ameboidal-type cell migration	7/136	449/17840	0.0564071	0.20111	0.154597	Cdh2/Cxcr4/Dpp4/Plxnd1/Sema4d/Sema7a/Slit2	7
GO:0043254	regulation of protein-containing complex assembly	7/136	449/17840	0.0564071	0.20111	0.154597	Coro1a/Cyfip2/Lcp1/Slit2/Spta1/Stmn1/Syk	7
GO:0008064	regulation of actin polymerization or depolymerization	4/136	189/17840	0.0567503	0.201761	0.155097	Coro1a/Cyfip2/Slit2/Spta1	4
GO:0030041	actin filament polymerization	4/136	189/17840	0.0567503	0.201761	0.155097	Coro1a/Cyfip2/Slit2/Spta1	4
GO:0050817	coagulation	4/136	190/17840	0.0576426	0.203189	0.156194	C3/S100a9/Slc4a1/Syk	4
GO:0016574	histone ubiquitination	2/136	51/17840	0.0577186	0.203189	0.156194	Rag1/Uhrf1	2
GO:0021988	olfactory lobe development	2/136	51/17840	0.0577186	0.203189	0.156194	Sema7a/Slit2	2
GO:0032210	regulation of telomere maintenance via telomerase	2/136	51/17840	0.0577186	0.203189	0.156194	Aurkb/Nek2	2
GO:0046605	regulation of centrosome cycle	2/136	51/17840	0.0577186	0.203189	0.156194	Ccnf/Plk4	2
GO:0051293	establishment of spindle localization	2/136	51/17840	0.0577186	0.203189	0.156194	Ndc80/Nusap1	2
GO:0060412	ventricular septum morphogenesis	2/136	51/17840	0.0577186	0.203189	0.156194	Slit2/Slit3	2
GO:0001890	placenta development	4/136	191/17840	0.0585424	0.205417	0.157907	Ccnf/Mme/Plk4/Vdr	4
GO:0030832	regulation of actin filament length	4/136	191/17840	0.0585424	0.205417	0.157907	Coro1a/Cyfip2/Slit2/Spta1	4
GO:1901653	cellular response to peptide	7/136	453/17840	0.0585971	0.205417	0.157907	Bcar3/Bglap/Car2/Ccna2/Smpd3/Ucp2/Vdr	7
GO:0002262	myeloid cell homeostasis	4/136	192/17840	0.0594498	0.208116	0.159982	Alas2/Hmgb2/Rhag/Slc4a1	4
GO:0002707	negative regulation of lymphocyte mediated immunity	2/136	52/17840	0.0597356	0.208535	0.160304	Ptprc/Spn	2
GO:0050798	activated T cell proliferation	2/136	52/17840	0.0597356	0.208535	0.160304	Laptm5/Satb1	2
GO:0022600	digestive system process	3/136	117/17840	0.0602454	0.209731	0.161223	Mmp13/Snx10/Vdr	3
GO:2000177	regulation of neural precursor cell proliferation	3/136	117/17840	0.0602454	0.209731	0.161223	Aspm/Cdh2/Tf	3
GO:0110053	regulation of actin filament organization	5/136	276/17840	0.0603345	0.20975	0.161238	Coro1a/Cyfip2/Slit2/Spta1/Stmn1	5
GO:0001822	kidney development	6/136	366/17840	0.0615444	0.213505	0.164124	Car2/Cenpf/Cxcr4/Mme/Plxnd1/Slit2	6
GO:0010039	response to iron ion	2/136	53/17840	0.0617767	0.213505	0.164124	Ccnb1/Tf	2
GO:0030219	megakaryocyte differentiation	2/136	53/17840	0.0617767	0.213505	0.164124	Hist2h4/Hmgb2	2
GO:0032206	positive regulation of telomere maintenance	2/136	53/17840	0.0617767	0.213505	0.164124	Aurkb/Nek2	2
GO:0006310	DNA recombination	5/136	278/17840	0.0618398	0.213505	0.164124	Hmgb2/Ptprc/Rag1/Rag2/Top2a	5
GO:0002440	production of molecular mediator of immune response	4/136	195/17840	0.0622169	0.214512	0.164898	Btk/Laptm5/Ptprc/Sema7a	4
GO:0000041	transition metal ion transport	3/136	120/17840	0.0640016	0.219625	0.168829	Mt3/Myo1b/Tf	3
GO:0038061	NIK/NF-kappaB signaling	3/136	120/17840	0.0640016	0.219625	0.168829	Laptm5/Mmp8/Smpd3	3
GO:0003205	cardiac chamber development	4/136	197/17840	0.0640989	0.219625	0.168829	Cxcr4/Plxnd1/Slit2/Slit3	4
GO:0010001	glial cell differentiation	5/136	281/17840	0.0641375	0.219625	0.168829	Cdh2/Cxcr4/Mt3/S100a8/S100a9	5
GO:0045055	regulated exocytosis	5/136	281/17840	0.0641375	0.219625	0.168829	Btk/Cd84/Coro1a/Rac2/Syk	5
GO:0097305	response to alcohol	7/136	464/17840	0.064889	0.221896	0.170574	Bglap/Ccne1/Lmnb1/S100a8/S100a9/Slit2/Slit3	7
GO:0001662	behavioral fear response	2/136	55/17840	0.0659292	0.223022	0.17144	Dpp4/Rag1	2
GO:0002820	negative regulation of adaptive immune response	2/136	55/17840	0.0659292	0.223022	0.17144	Ptprc/Spn	2
GO:0032094	response to food	2/136	55/17840	0.0659292	0.223022	0.17144	Mpo/Mt3	2
GO:0032481	positive regulation of type I interferon production	2/136	55/17840	0.0659292	0.223022	0.17144	Hmgb2/Syk	2
GO:0042743	hydrogen peroxide metabolic process	2/136	55/17840	0.0659292	0.223022	0.17144	Mpo/Mt3	2
GO:0060760	positive regulation of response to cytokine stimulus	2/136	55/17840	0.0659292	0.223022	0.17144	Cxcr4/Laptm5	2
GO:1900271	regulation of long-term synaptic potentiation	2/136	55/17840	0.0659292	0.223022	0.17144	Mme/Tyrobp	2
GO:1902743	regulation of lamellipodium organization	2/136	55/17840	0.0659292	0.223022	0.17144	Rac2/Slit2	2
GO:0002456	T cell mediated immunity	3/136	123/17840	0.0678637	0.228315	0.175509	Dpp4/Ptprc/Spn	3
GO:0048259	regulation of receptor-mediated endocytosis	3/136	123/17840	0.0678637	0.228315	0.175509	C3/Syk/Tf	3
GO:0002209	behavioral defense response	2/136	56/17840	0.0680396	0.228315	0.175509	Dpp4/Rag1	2
GO:0007062	sister chromatid cohesion	2/136	56/17840	0.0680396	0.228315	0.175509	Bub1b/Pttg1	2
GO:0009268	response to pH	2/136	56/17840	0.0680396	0.228315	0.175509	Car2/Slc4a1	2
GO:0072698	protein localization to microtubule cytoskeleton	2/136	56/17840	0.0680396	0.228315	0.175509	Snx10/Ttk	2
GO:0042063	gliogenesis	6/136	377/17840	0.068906	0.230334	0.177061	Cdh2/Cxcr4/Mt3/S100a8/S100a9/Tf	6
GO:0002720	positive regulation of cytokine production involved in immune response	2/136	57/17840	0.0701722	0.230334	0.177061	Laptm5/Sema7a	2
GO:0043030	regulation of macrophage activation	2/136	57/17840	0.0701722	0.230334	0.177061	Cd84/Mmp8	2
GO:0071392	cellular response to estradiol stimulus	2/136	57/17840	0.0701722	0.230334	0.177061	Ccna2/Kif18a	2
GO:0090303	positive regulation of wound healing	2/136	57/17840	0.0701722	0.230334	0.177061	Cxcr4/S100a9	2
GO:0071900	regulation of protein serine/threonine kinase activity	7/136	473/17840	0.0703323	0.230334	0.177061	Ccna2/Ccnb1/Ccne1/Ccnf/Ptprc/Syk/Tf	7
GO:0000187	activation of MAPK activity	3/136	125/17840	0.0704964	0.230334	0.177061	Ptprc/Syk/Tf	3
GO:0046632	alpha-beta T cell differentiation	3/136	125/17840	0.0704964	0.230334	0.177061	Satb1/Spn/Syk	3
GO:0071824	protein-DNA complex subunit organization	4/136	204/17840	0.0709193	0.230334	0.177061	Hist1h2bl/Hist2h3c2/Hist2h4/Hmgb2	4
GO:0072001	renal system development	6/136	380/17840	0.0709992	0.230334	0.177061	Car2/Cenpf/Cxcr4/Mme/Plxnd1/Slit2	6
GO:0000723	telomere maintenance	3/136	126/17840	0.0718299	0.230334	0.177061	Aurkb/Ccne1/Nek2	3
GO:0031341	regulation of cell killing	3/136	126/17840	0.0718299	0.230334	0.177061	Ptprc/Syk/Tyrobp	3
GO:0045807	positive regulation of endocytosis	3/136	126/17840	0.0718299	0.230334	0.177061	C3/Syk/Tf	3
GO:0030865	cortical cytoskeleton organization	2/136	58/17840	0.0723265	0.230334	0.177061	Ect2/Rac2	2
GO:0050732	negative regulation of peptidyl-tyrosine phosphorylation	2/136	58/17840	0.0723265	0.230334	0.177061	Ptprc/Sema4d	2
GO:0002688	regulation of leukocyte chemotaxis	3/136	127/17840	0.0731747	0.230334	0.177061	Dpp4/Rac2/Slit2	3
GO:0051101	regulation of DNA binding	3/136	127/17840	0.0731747	0.230334	0.177061	Hmgb2/Mmp8/Nek2	3
GO:0016570	histone modification	7/136	478/17840	0.0734714	0.230334	0.177061	Aurkb/Ccna2/Ccnb1/Mt3/Rag1/Satb1/Uhrf1	7
GO:0002349	histamine production involved in inflammatory response	1/136	10/17840	0.0736884	0.230334	0.177061	Btk	1
GO:0002433	immune response-regulating cell surface receptor signaling pathway involved in phagocytosis	1/136	10/17840	0.0736884	0.230334	0.177061	Ptprc	1
GO:0002441	histamine secretion involved in inflammatory response	1/136	10/17840	0.0736884	0.230334	0.177061	Btk	1
GO:0002553	histamine secretion by mast cell	1/136	10/17840	0.0736884	0.230334	0.177061	Btk	1
GO:0002604	regulation of dendritic cell antigen processing and presentation	1/136	10/17840	0.0736884	0.230334	0.177061	Cd68	1
GO:0002679	respiratory burst involved in defense response	1/136	10/17840	0.0736884	0.230334	0.177061	Mpo	1
GO:0002887	negative regulation of myeloid leukocyte mediated immunity	1/136	10/17840	0.0736884	0.230334	0.177061	Cd84	1
GO:0006707	cholesterol catabolic process	1/136	10/17840	0.0736884	0.230334	0.177061	Mt3	1
GO:0006971	hypotonic response	1/136	10/17840	0.0736884	0.230334	0.177061	Prkg2	1
GO:0010041	response to iron(III) ion	1/136	10/17840	0.0736884	0.230334	0.177061	Ccnb1	1
GO:0015808	L-alanine transport	1/136	10/17840	0.0736884	0.230334	0.177061	Slc36a2	1
GO:0015824	proline transport	1/136	10/17840	0.0736884	0.230334	0.177061	Slc36a2	1
GO:0016127	sterol catabolic process	1/136	10/17840	0.0736884	0.230334	0.177061	Mt3	1
GO:0021877	forebrain neuron fate commitment	1/136	10/17840	0.0736884	0.230334	0.177061	Satb2	1
GO:0022027	interkinetic nuclear migration	1/136	10/17840	0.0736884	0.230334	0.177061	Tacc3	1
GO:0022605	mammalian oogenesis stage	1/136	10/17840	0.0736884	0.230334	0.177061	Kif20a	1
GO:0030952	establishment or maintenance of cytoskeleton polarity	1/136	10/17840	0.0736884	0.230334	0.177061	Kif2c	1
GO:0033572	transferrin transport	1/136	10/17840	0.0736884	0.230334	0.177061	Myo1b	1
GO:0034756	regulation of iron ion transport	1/136	10/17840	0.0736884	0.230334	0.177061	Tf	1
GO:0035524	proline transmembrane transport	1/136	10/17840	0.0736884	0.230334	0.177061	Slc36a2	1
GO:0035811	negative regulation of urine volume	1/136	10/17840	0.0736884	0.230334	0.177061	Slc4a1	1
GO:0038096	Fc-gamma receptor signaling pathway involved in phagocytosis	1/136	10/17840	0.0736884	0.230334	0.177061	Ptprc	1
GO:0042117	monocyte activation	1/136	10/17840	0.0736884	0.230334	0.177061	Spn	1
GO:0051715	cytolysis in other organism	1/136	10/17840	0.0736884	0.230334	0.177061	Camp	1
GO:0061043	regulation of vascular wound healing	1/136	10/17840	0.0736884	0.230334	0.177061	Cxcr4	1
GO:0070170	regulation of tooth mineralization	1/136	10/17840	0.0736884	0.230334	0.177061	Dmp1	1
GO:0070244	negative regulation of thymocyte apoptotic process	1/136	10/17840	0.0736884	0.230334	0.177061	Rag1	1
GO:0071493	cellular response to UV-B	1/136	10/17840	0.0736884	0.230334	0.177061	Mme	1
GO:0071670	smooth muscle cell chemotaxis	1/136	10/17840	0.0736884	0.230334	0.177061	Slit2	1
GO:0090237	regulation of arachidonic acid secretion	1/136	10/17840	0.0736884	0.230334	0.177061	Syk	1
GO:0097104	postsynaptic membrane assembly	1/136	10/17840	0.0736884	0.230334	0.177061	Cdh2	1
GO:0097119	postsynaptic density protein 95 clustering	1/136	10/17840	0.0736884	0.230334	0.177061	Cdh2	1
GO:0097501	stress response to metal ion	1/136	10/17840	0.0736884	0.230334	0.177061	Mt3	1
GO:1900194	negative regulation of oocyte maturation	1/136	10/17840	0.0736884	0.230334	0.177061	Ccnb1	1
GO:1901978	positive regulation of cell cycle checkpoint	1/136	10/17840	0.0736884	0.230334	0.177061	Ndc80	1
GO:1903054	negative regulation of extracellular matrix organization	1/136	10/17840	0.0736884	0.230334	0.177061	Dpp4	1
GO:2000807	regulation of synaptic vesicle clustering	1/136	10/17840	0.0736884	0.230334	0.177061	Cdh2	1
GO:0032200	telomere organization	3/136	128/17840	0.0745307	0.232507	0.178731	Aurkb/Ccne1/Nek2	3
GO:1902903	regulation of supramolecular fiber organization	6/136	385/17840	0.0745689	0.232507	0.178731	Coro1a/Cyfip2/Slit2/Spta1/Stmn1/Tpx2	6
GO:0001755	neural crest cell migration	2/136	60/17840	0.0766986	0.237671	0.182701	Sema4d/Sema7a	2
GO:0003170	heart valve development	2/136	60/17840	0.0766986	0.237671	0.182701	Slit2/Slit3	2
GO:0042596	fear response	2/136	60/17840	0.0766986	0.237671	0.182701	Dpp4/Rag1	2
GO:0044380	protein localization to cytoskeleton	2/136	60/17840	0.0766986	0.237671	0.182701	Snx10/Ttk	2
GO:0046622	positive regulation of organ growth	2/136	60/17840	0.0766986	0.237671	0.182701	Ccnb1/Rag2	2
GO:0009636	response to toxic substance	5/136	297/17840	0.077194	0.237902	0.182879	Ccnb1/Mpo/Mt3/S100a8/S100a9	5
GO:0002824	positive regulation of adaptive immune response based on somatic recombination of immune receptors built from immunoglobulin superfamily domains	3/136	130/17840	0.0772764	0.237902	0.182879	Btk/C3/Ptprc	3
GO:0031641	regulation of myelination	2/136	61/17840	0.0789154	0.237902	0.182879	Cdh2/Tf	2
GO:0032615	interleukin-12 production	2/136	61/17840	0.0789154	0.237902	0.182879	Laptm5/Syk	2
GO:0032655	regulation of interleukin-12 production	2/136	61/17840	0.0789154	0.237902	0.182879	Laptm5/Syk	2
GO:0032732	positive regulation of interleukin-1 production	2/136	61/17840	0.0789154	0.237902	0.182879	Panx3/Tyrobp	2
GO:0043388	positive regulation of DNA binding	2/136	61/17840	0.0789154	0.237902	0.182879	Hmgb2/Mmp8	2
GO:0045912	negative regulation of carbohydrate metabolic process	2/136	61/17840	0.0789154	0.237902	0.182879	Slc4a1/Smpd3	2
GO:1904356	regulation of telomere maintenance via telomere lengthening	2/136	61/17840	0.0789154	0.237902	0.182879	Aurkb/Nek2	2
GO:0045765	regulation of angiogenesis	5/136	299/17840	0.0789203	0.237902	0.182879	Adam12/C3/Camp/Cxcr4/Plxnd1	5
GO:0007162	negative regulation of cell adhesion	5/136	300/17840	0.0797913	0.237902	0.182879	Laptm5/Plxnd1/Ptprc/Sema4d/Spn	5
GO:0021782	glial cell development	3/136	132/17840	0.0800661	0.237902	0.182879	Mt3/S100a8/S100a9	3
GO:0001867	complement activation, lectin pathway	1/136	11/17840	0.080754	0.237902	0.182879	Fcnb	1
GO:0006266	DNA ligation	1/136	11/17840	0.080754	0.237902	0.182879	Top2a	1
GO:0007144	female meiosis I	1/136	11/17840	0.080754	0.237902	0.182879	Ndc80	1
GO:0010692	regulation of alkaline phosphatase activity	1/136	11/17840	0.080754	0.237902	0.182879	Sema4d	1
GO:0010826	negative regulation of centrosome duplication	1/136	11/17840	0.080754	0.237902	0.182879	Ccnf	1
GO:0031442	positive regulation of mRNA 3'-end processing	1/136	11/17840	0.080754	0.237902	0.182879	Ccnb1	1
GO:0033210	leptin-mediated signaling pathway	1/136	11/17840	0.080754	0.237902	0.182879	Mt3	1
GO:0033594	response to hydroxyisoflavone	1/136	11/17840	0.080754	0.237902	0.182879	Bglap	1
GO:0034154	toll-like receptor 7 signaling pathway	1/136	11/17840	0.080754	0.237902	0.182879	Pik3ap1	1
GO:0034699	response to luteinizing hormone	1/136	11/17840	0.080754	0.237902	0.182879	Ccna2	1
GO:0043320	natural killer cell degranulation	1/136	11/17840	0.080754	0.237902	0.182879	Coro1a	1
GO:0043619	regulation of transcription from RNA polymerase II promoter in response to oxidative stress	1/136	11/17840	0.080754	0.237902	0.182879	Mt3	1
GO:0045144	meiotic sister chromatid segregation	1/136	11/17840	0.080754	0.237902	0.182879	Bub1b	1
GO:0046501	protoporphyrinogen IX metabolic process	1/136	11/17840	0.080754	0.237902	0.182879	Alas2	1
GO:0046606	negative regulation of centrosome cycle	1/136	11/17840	0.080754	0.237902	0.182879	Ccnf	1
GO:0051177	meiotic sister chromatid cohesion	1/136	11/17840	0.080754	0.237902	0.182879	Bub1b	1
GO:0051639	actin filament network formation	1/136	11/17840	0.080754	0.237902	0.182879	Lcp1	1
GO:0051657	maintenance of organelle location	1/136	11/17840	0.080754	0.237902	0.182879	Aspm	1
GO:0060600	dichotomous subdivision of an epithelial terminal unit	1/136	11/17840	0.080754	0.237902	0.182879	Plxnd1	1
GO:0061615	glycolytic process through fructose-6-phosphate	1/136	11/17840	0.080754	0.237902	0.182879	Slc4a1	1
GO:0070493	thrombin-activated receptor signaling pathway	1/136	11/17840	0.080754	0.237902	0.182879	Stmn1	1
GO:0070601	centromeric sister chromatid cohesion	1/136	11/17840	0.080754	0.237902	0.182879	Bub1b	1
GO:0070944	neutrophil-mediated killing of bacterium	1/136	11/17840	0.080754	0.237902	0.182879	Ctsg	1
GO:0071492	cellular response to UV-A	1/136	11/17840	0.080754	0.237902	0.182879	Mme	1
GO:0090160	Golgi to lysosome transport	1/136	11/17840	0.080754	0.237902	0.182879	Laptm5	1
GO:1902075	cellular response to salt	1/136	11/17840	0.080754	0.237902	0.182879	Lmnb1	1
GO:1903365	regulation of fear response	1/136	11/17840	0.080754	0.237902	0.182879	Rag1	1
GO:1905097	regulation of guanyl-nucleotide exchange factor activity	1/136	11/17840	0.080754	0.237902	0.182879	Stmn1	1
GO:2000822	regulation of behavioral fear response	1/136	11/17840	0.080754	0.237902	0.182879	Rag1	1
GO:2001204	regulation of osteoclast development	1/136	11/17840	0.080754	0.237902	0.182879	Tyrobp	1
GO:0002381	immunoglobulin production involved in immunoglobulin-mediated immune response	2/136	62/17840	0.0811522	0.237958	0.182922	Btk/Ptprc	2
GO:0050854	regulation of antigen receptor-mediated signaling pathway	2/136	62/17840	0.0811522	0.237958	0.182922	Laptm5/Ptprc	2
GO:0090102	cochlea development	2/136	62/17840	0.0811522	0.237958	0.182922	Ccna2/Cthrc1	2
GO:1902750	negative regulation of cell cycle G2/M phase transition	2/136	62/17840	0.0811522	0.237958	0.182922	Aurkb/Dtl	2
GO:1901342	regulation of vasculature development	5/136	303/17840	0.0824351	0.241438	0.185597	Adam12/C3/Camp/Cxcr4/Plxnd1	5
GO:0016569	covalent chromatin modification	7/136	492/17840	0.0826985	0.241927	0.185973	Aurkb/Ccna2/Ccnb1/Mt3/Rag1/Satb1/Uhrf1	7
GO:0002821	positive regulation of adaptive immune response	3/136	134/17840	0.0828993	0.24195	0.185991	Btk/C3/Ptprc	3
GO:1903959	regulation of anion transmembrane transport	3/136	134/17840	0.0828993	0.24195	0.185991	C3/Car2/Slc36a2	3
GO:0007004	telomere maintenance via telomerase	2/136	63/17840	0.0834085	0.242872	0.186699	Aurkb/Nek2	2
GO:0051785	positive regulation of nuclear division	2/136	63/17840	0.0834085	0.242872	0.186699	Nusap1/Smpd3	2
GO:0031345	negative regulation of cell projection organization	4/136	217/17840	0.0845292	0.24585	0.188988	Mt3/Sema4d/Sema7a/Slit2	4
GO:0008154	actin polymerization or depolymerization	4/136	218/17840	0.0856258	0.246456	0.189455	Coro1a/Cyfip2/Slit2/Spta1	4
GO:0048469	cell maturation	4/136	218/17840	0.0856258	0.246456	0.189455	Btk/C3/Ccnb1/Kif20a	4
GO:0006278	RNA-dependent DNA biosynthetic process	2/136	64/17840	0.0856839	0.246456	0.189455	Aurkb/Nek2	2
GO:0051058	negative regulation of small GTPase mediated signal transduction	2/136	64/17840	0.0856839	0.246456	0.189455	Slit2/Stmn1	2
GO:0060443	mammary gland morphogenesis	2/136	64/17840	0.0856839	0.246456	0.189455	Slit2/Vdr	2
GO:1903428	positive regulation of reactive oxygen species biosynthetic process	2/136	64/17840	0.0856839	0.246456	0.189455	Mmp8/Smpd3	2
GO:0002708	positive regulation of lymphocyte mediated immunity	3/136	136/17840	0.0857752	0.246456	0.189455	Btk/C3/Ptprc	3
GO:0044403	biological process involved in symbiotic interaction	6/136	401/17840	0.0866711	0.246456	0.189455	Camp/Ctsg/Cxcr4/Dpp4/Fcnb/Top2a	6
GO:1903409	reactive oxygen species biosynthetic process	3/136	137/17840	0.0872291	0.246456	0.189455	Mmp8/Mpo/Smpd3	3
GO:0006957	complement activation, alternative pathway	1/136	12/17840	0.087766	0.246456	0.189455	C3	1
GO:0014824	artery smooth muscle contraction	1/136	12/17840	0.087766	0.246456	0.189455	Smpd3	1
GO:0021684	cerebellar granular layer formation	1/136	12/17840	0.087766	0.246456	0.189455	Top2a	1
GO:0021707	cerebellar granule cell differentiation	1/136	12/17840	0.087766	0.246456	0.189455	Top2a	1
GO:0032725	positive regulation of granulocyte macrophage colony-stimulating factor production	1/136	12/17840	0.087766	0.246456	0.189455	Syk	1
GO:0032908	regulation of transforming growth factor beta1 production	1/136	12/17840	0.087766	0.246456	0.189455	Tyrobp	1
GO:0033632	regulation of cell-cell adhesion mediated by integrin	1/136	12/17840	0.087766	0.246456	0.189455	Dpp4	1
GO:0038180	nerve growth factor signaling pathway	1/136	12/17840	0.087766	0.246456	0.189455	Coro1a	1
GO:0043301	negative regulation of leukocyte degranulation	1/136	12/17840	0.087766	0.246456	0.189455	Cd84	1
GO:0045091	regulation of single stranded viral RNA replication via double stranded DNA intermediate	1/136	12/17840	0.087766	0.246456	0.189455	Top2a	1
GO:0045653	negative regulation of megakaryocyte differentiation	1/136	12/17840	0.087766	0.246456	0.189455	Hist2h4	1
GO:0045654	positive regulation of megakaryocyte differentiation	1/136	12/17840	0.087766	0.246456	0.189455	Hmgb2	1
GO:0050774	negative regulation of dendrite morphogenesis	1/136	12/17840	0.087766	0.246456	0.189455	Mt3	1
GO:0060586	multicellular organismal iron ion homeostasis	1/136	12/17840	0.087766	0.246456	0.189455	Rhag	1
GO:0070593	dendrite self-avoidance	1/136	12/17840	0.087766	0.246456	0.189455	Emb	1
GO:1900272	negative regulation of long-term synaptic potentiation	1/136	12/17840	0.087766	0.246456	0.189455	Tyrobp	1
GO:1902287	semaphorin-plexin signaling pathway involved in axon guidance	1/136	12/17840	0.087766	0.246456	0.189455	Plxnd1	1
GO:1903265	positive regulation of tumor necrosis factor-mediated signaling pathway	1/136	12/17840	0.087766	0.246456	0.189455	Laptm5	1
GO:2000303	regulation of ceramide biosynthetic process	1/136	12/17840	0.087766	0.246456	0.189455	Smpd3	1
GO:1902105	regulation of leukocyte differentiation	5/136	309/17840	0.0878616	0.246456	0.189455	Car2/Ptprc/Rag1/Syk/Tyrobp	5
GO:0006879	cellular iron ion homeostasis	2/136	65/17840	0.0879781	0.246456	0.189455	Alas2/Tf	2
GO:0030837	negative regulation of actin filament polymerization	2/136	65/17840	0.0879781	0.246456	0.189455	Slit2/Spta1	2
GO:0032623	interleukin-2 production	2/136	65/17840	0.0879781	0.246456	0.189455	Laptm5/Ptprc	2
GO:0032663	regulation of interleukin-2 production	2/136	65/17840	0.0879781	0.246456	0.189455	Laptm5/Ptprc	2
GO:0007586	digestion	3/136	138/17840	0.0886934	0.248183	0.190782	Mmp13/Snx10/Vdr	3
GO:0045637	regulation of myeloid cell differentiation	4/136	221/17840	0.0889573	0.248363	0.19092	Car2/Hist2h4/Hmgb2/Tyrobp	4
GO:0006887	exocytosis	6/136	404/17840	0.0890546	0.248363	0.19092	Btk/Cd84/Coro1a/Rac2/Smpd3/Syk	6
GO:1901654	response to ketone	6/136	404/17840	0.0890546	0.248363	0.19092	Bglap/C3/Ccne1/Lmnb1/Slit2/Slit3	6
GO:0002698	negative regulation of immune effector process	3/136	139/17840	0.090168	0.251189	0.193093	Cd84/Ptprc/Spn	3
GO:0072678	T cell migration	2/136	66/17840	0.0902905	0.251252	0.193141	Np4/Spn	2
GO:0051651	maintenance of location in cell	4/136	223/17840	0.0912128	0.253537	0.194898	Aspm/Coro1a/Ptprc/Srgn	4
GO:0006911	phagocytosis, engulfment	2/136	67/17840	0.0926207	0.254398	0.195559	C3/Rac2	2
GO:0048599	oocyte development	2/136	67/17840	0.0926207	0.254398	0.195559	Ccnb1/Kif20a	2
GO:0051054	positive regulation of DNA metabolic process	4/136	225/17840	0.0934957	0.254398	0.195559	Aurkb/Hmgb2/Nek2/Ptprc	4
GO:0061138	morphogenesis of a branching epithelium	4/136	225/17840	0.0934957	0.254398	0.195559	Cxcr4/Plxnd1/Slit2/Vdr	4
GO:0002674	negative regulation of acute inflammatory response	1/136	13/17840	0.0947249	0.254398	0.195559	Spn	1
GO:0007135	meiosis II	1/136	13/17840	0.0947249	0.254398	0.195559	Bub1b	1
GO:0010940	positive regulation of necrotic cell death	1/136	13/17840	0.0947249	0.254398	0.195559	Mt3	1
GO:0015816	glycine transport	1/136	13/17840	0.0947249	0.254398	0.195559	Slc36a2	1
GO:0030953	astral microtubule organization	1/136	13/17840	0.0947249	0.254398	0.195559	Tacc3	1
GO:0031953	negative regulation of protein autophosphorylation	1/136	13/17840	0.0947249	0.254398	0.195559	Ptprc	1
GO:0032536	regulation of cell projection size	1/136	13/17840	0.0947249	0.254398	0.195559	Kel	1
GO:0032905	transforming growth factor beta1 production	1/136	13/17840	0.0947249	0.254398	0.195559	Tyrobp	1
GO:0033004	negative regulation of mast cell activation	1/136	13/17840	0.0947249	0.254398	0.195559	Cd84	1
GO:0034374	low-density lipoprotein particle remodeling	1/136	13/17840	0.0947249	0.254398	0.195559	Mpo	1
GO:0035672	oligopeptide transmembrane transport	1/136	13/17840	0.0947249	0.254398	0.195559	Car2	1
GO:0038063	collagen-activated tyrosine kinase receptor signaling pathway	1/136	13/17840	0.0947249	0.254398	0.195559	Syk	1
GO:0039692	single stranded viral RNA replication via double stranded DNA intermediate	1/136	13/17840	0.0947249	0.254398	0.195559	Top2a	1
GO:0042541	hemoglobin biosynthetic process	1/136	13/17840	0.0947249	0.254398	0.195559	Alas2	1
GO:0048012	hepatocyte growth factor receptor signaling pathway	1/136	13/17840	0.0947249	0.254398	0.195559	Stmn1	1
GO:0048304	positive regulation of isotype switching to IgG isotypes	1/136	13/17840	0.0947249	0.254398	0.195559	Ptprc	1
GO:0051673	membrane disruption in other organism	1/136	13/17840	0.0947249	0.254398	0.195559	Np4	1
GO:0051712	positive regulation of killing of cells of other organism	1/136	13/17840	0.0947249	0.254398	0.195559	Syk	1
GO:0051775	response to redox state	1/136	13/17840	0.0947249	0.254398	0.195559	Smpd3	1
GO:0055015	ventricular cardiac muscle cell development	1/136	13/17840	0.0947249	0.254398	0.195559	Ccnb1	1
GO:0060368	regulation of Fc receptor mediated stimulatory signaling pathway	1/136	13/17840	0.0947249	0.254398	0.195559	Ptprc	1
GO:0061983	meiosis II cell cycle process	1/136	13/17840	0.0947249	0.254398	0.195559	Bub1b	1
GO:0072425	signal transduction involved in G2 DNA damage checkpoint	1/136	13/17840	0.0947249	0.254398	0.195559	Dtl	1
GO:1902285	semaphorin-plexin signaling pathway involved in neuron projection guidance	1/136	13/17840	0.0947249	0.254398	0.195559	Plxnd1	1
GO:2000644	regulation of receptor catabolic process	1/136	13/17840	0.0947249	0.254398	0.195559	Laptm5	1
GO:0022029	telencephalon cell migration	2/136	68/17840	0.0949685	0.254398	0.195559	Cxcr4/Slit2	2
GO:0034698	response to gonadotropin	2/136	68/17840	0.0949685	0.254398	0.195559	Ccna2/Tf	2
GO:0035904	aorta development	2/136	68/17840	0.0949685	0.254398	0.195559	Cxcr4/Plxnd1	2
GO:0045143	homologous chromosome segregation	2/136	68/17840	0.0949685	0.254398	0.195559	Ccne1/Pttg1	2
GO:2000107	negative regulation of leukocyte apoptotic process	2/136	68/17840	0.0949685	0.254398	0.195559	Aurkb/Rag1	2
GO:0032722	positive regulation of chemokine production	2/136	69/17840	0.0973333	0.259901	0.199789	Cd84/Syk	2
GO:0034394	protein localization to cell surface	2/136	69/17840	0.0973333	0.259901	0.199789	Fcnb/Tyrobp	2
GO:2001244	positive regulation of intrinsic apoptotic signaling pathway	2/136	69/17840	0.0973333	0.259901	0.199789	S100a8/S100a9	2
GO:0014823	response to activity	3/136	144/17840	0.0976939	0.260586	0.200316	Bglap/Cxcr4/Slc4a1	3
GO:0009266	response to temperature stimulus	4/136	230/17840	0.0993208	0.261367	0.200917	Cxcr4/Mki67/Plac8/Ucp2	4
GO:0002763	positive regulation of myeloid leukocyte differentiation	2/136	70/17840	0.0997148	0.261367	0.200917	Car2/Tyrobp	2
GO:0009409	response to cold	2/136	70/17840	0.0997148	0.261367	0.200917	Plac8/Ucp2	2
GO:0021879	forebrain neuron differentiation	2/136	70/17840	0.0997148	0.261367	0.200917	Satb2/Slit2	2
GO:0050918	positive chemotaxis	2/136	70/17840	0.0997148	0.261367	0.200917	Coro1a/Hmgb2	2
GO:2000179	positive regulation of neural precursor cell proliferation	2/136	70/17840	0.0997148	0.261367	0.200917	Aspm/Tf	2
GO:0003231	cardiac ventricle development	3/136	146/17840	0.100774	0.261367	0.200917	Cxcr4/Slit2/Slit3	3
GO:0031333	negative regulation of protein-containing complex assembly	3/136	146/17840	0.100774	0.261367	0.200917	Slit2/Spta1/Stmn1	3
GO:0002551	mast cell chemotaxis	1/136	14/17840	0.101631	0.261367	0.200917	Rac2	1
GO:0007076	mitotic chromosome condensation	1/136	14/17840	0.101631	0.261367	0.200917	Nusap1	1
GO:0010457	centriole-centriole cohesion	1/136	14/17840	0.101631	0.261367	0.200917	Nek2	1
GO:0010960	magnesium ion homeostasis	1/136	14/17840	0.101631	0.261367	0.200917	Kel	1
GO:0014820	tonic smooth muscle contraction	1/136	14/17840	0.101631	0.261367	0.200917	Smpd3	1
GO:0015801	aromatic amino acid transport	1/136	14/17840	0.101631	0.261367	0.200917	Slc36a2	1
GO:0018158	protein oxidation	1/136	14/17840	0.101631	0.261367	0.200917	Loxl4	1
GO:0019370	leukotriene biosynthetic process	1/136	14/17840	0.101631	0.261367	0.200917	Syk	1
GO:0021683	cerebellar granular layer morphogenesis	1/136	14/17840	0.101631	0.261367	0.200917	Top2a	1
GO:0030213	hyaluronan biosynthetic process	1/136	14/17840	0.101631	0.261367	0.200917	Smpd3	1
GO:0033127	regulation of histone phosphorylation	1/136	14/17840	0.101631	0.261367	0.200917	Ccnb1	1
GO:0035435	phosphate ion transmembrane transport	1/136	14/17840	0.101631	0.261367	0.200917	Slc37a2	1
GO:0035630	bone mineralization involved in bone maturation	1/136	14/17840	0.101631	0.261367	0.200917	Snx10	1
GO:0042994	cytoplasmic sequestering of transcription factor	1/136	14/17840	0.101631	0.261367	0.200917	Tacc3	1
GO:0048672	positive regulation of collateral sprouting	1/136	14/17840	0.101631	0.261367	0.200917	Sema4d	1
GO:0060019	radial glial cell differentiation	1/136	14/17840	0.101631	0.261367	0.200917	Cdh2	1
GO:0060049	regulation of protein glycosylation	1/136	14/17840	0.101631	0.261367	0.200917	Mt3	1
GO:0060263	regulation of respiratory burst	1/136	14/17840	0.101631	0.261367	0.200917	Rac2	1
GO:0070943	neutrophil-mediated killing of symbiont cell	1/136	14/17840	0.101631	0.261367	0.200917	Ctsg	1
GO:0071803	positive regulation of podosome assembly	1/136	14/17840	0.101631	0.261367	0.200917	Lcp1	1
GO:0080184	response to phenylpropanoid	1/136	14/17840	0.101631	0.261367	0.200917	Bglap	1
GO:0090153	regulation of sphingolipid biosynthetic process	1/136	14/17840	0.101631	0.261367	0.200917	Smpd3	1
GO:0090399	replicative senescence	1/136	14/17840	0.101631	0.261367	0.200917	Mme	1
GO:0097202	activation of cysteine-type endopeptidase activity	1/136	14/17840	0.101631	0.261367	0.200917	Cyfip2	1
GO:1900193	regulation of oocyte maturation	1/136	14/17840	0.101631	0.261367	0.200917	Ccnb1	1
GO:1902563	regulation of neutrophil activation	1/136	14/17840	0.101631	0.261367	0.200917	Syk	1
GO:1905038	regulation of membrane lipid metabolic process	1/136	14/17840	0.101631	0.261367	0.200917	Smpd3	1
GO:0021885	forebrain cell migration	2/136	71/17840	0.102113	0.262068	0.201456	Cxcr4/Slit2	2
GO:0046635	positive regulation of alpha-beta T cell activation	2/136	71/17840	0.102113	0.262068	0.201456	Ptprc/Syk	2
GO:0007589	body fluid secretion	3/136	147/17840	0.102328	0.262354	0.201675	Alas2/Mmp13/Vdr	3
GO:0021543	pallium development	4/136	234/17840	0.1041	0.266624	0.204958	Aspm/Cdh2/Slit2/Tacc3	4
GO:0009994	oocyte differentiation	2/136	72/17840	0.104526	0.26717	0.205378	Ccnb1/Kif20a	2
GO:0045670	regulation of osteoclast differentiation	2/136	72/17840	0.104526	0.26717	0.205378	Car2/Tyrobp	2
GO:0048863	stem cell differentiation	4/136	235/17840	0.105312	0.268273	0.206226	Cdh2/Ptprc/Sema4d/Sema7a	4
GO:0045667	regulation of osteoblast differentiation	3/136	149/17840	0.105466	0.268273	0.206226	Cthrc1/Hemgn/Sema4d	3
GO:0032570	response to progesterone	2/136	73/17840	0.106956	0.268273	0.206226	C3/Ccne1	2
GO:0033627	cell adhesion mediated by integrin	2/136	73/17840	0.106956	0.268273	0.206226	Dpp4/Syk	2
GO:0045428	regulation of nitric oxide biosynthetic process	2/136	73/17840	0.106956	0.268273	0.206226	Mmp8/Smpd3	2
GO:0090559	regulation of membrane permeability	2/136	73/17840	0.106956	0.268273	0.206226	Laptm5/Mt3	2
GO:0008037	cell recognition	3/136	150/17840	0.107049	0.268273	0.206226	Cxcr4/Emb/Fcnb	3
GO:0000712	resolution of meiotic recombination intermediates	1/136	15/17840	0.108485	0.268273	0.206226	Top2a	1
GO:0002468	dendritic cell antigen processing and presentation	1/136	15/17840	0.108485	0.268273	0.206226	Cd68	1
GO:0002923	regulation of humoral immune response mediated by circulating immunoglobulin	1/136	15/17840	0.108485	0.268273	0.206226	Ptprc	1
GO:0006857	oligopeptide transport	1/136	15/17840	0.108485	0.268273	0.206226	Car2	1
GO:0009263	deoxyribonucleotide biosynthetic process	1/136	15/17840	0.108485	0.268273	0.206226	Rrm2	1
GO:0010715	regulation of extracellular matrix disassembly	1/136	15/17840	0.108485	0.268273	0.206226	Dpp4	1
GO:0010839	negative regulation of keratinocyte proliferation	1/136	15/17840	0.108485	0.268273	0.206226	Vdr	1
GO:0010958	regulation of amino acid import across plasma membrane	1/136	15/17840	0.108485	0.268273	0.206226	Slc36a2	1
GO:0031115	negative regulation of microtubule polymerization	1/136	15/17840	0.108485	0.268273	0.206226	Stmn1	1
GO:0032328	alanine transport	1/136	15/17840	0.108485	0.268273	0.206226	Slc36a2	1
GO:0032494	response to peptidoglycan	1/136	15/17840	0.108485	0.268273	0.206226	Camp	1
GO:0033690	positive regulation of osteoblast proliferation	1/136	15/17840	0.108485	0.268273	0.206226	Cthrc1	1
GO:0043312	neutrophil degranulation	1/136	15/17840	0.108485	0.268273	0.206226	Syk	1
GO:0045618	positive regulation of keratinocyte differentiation	1/136	15/17840	0.108485	0.268273	0.206226	Vdr	1
GO:0048102	autophagic cell death	1/136	15/17840	0.108485	0.268273	0.206226	Laptm5	1
GO:0051290	protein heterotetramerization	1/136	15/17840	0.108485	0.268273	0.206226	Rrm2	1
GO:0061430	bone trabecula morphogenesis	1/136	15/17840	0.108485	0.268273	0.206226	Sema4d	1
GO:0070141	response to UV-A	1/136	15/17840	0.108485	0.268273	0.206226	Mme	1
GO:0090177	establishment of planar polarity involved in neural tube closure	1/136	15/17840	0.108485	0.268273	0.206226	Cthrc1	1
GO:0097278	complement-dependent cytotoxicity	1/136	15/17840	0.108485	0.268273	0.206226	C3	1
GO:0097531	mast cell migration	1/136	15/17840	0.108485	0.268273	0.206226	Rac2	1
GO:1902667	regulation of axon guidance	1/136	15/17840	0.108485	0.268273	0.206226	Slit2	1
GO:1903543	positive regulation of exosomal secretion	1/136	15/17840	0.108485	0.268273	0.206226	Smpd3	1
GO:1903789	regulation of amino acid transmembrane transport	1/136	15/17840	0.108485	0.268273	0.206226	Slc36a2	1
GO:1904862	inhibitory synapse assembly	1/136	15/17840	0.108485	0.268273	0.206226	Sema4d	1
GO:2001256	regulation of store-operated calcium entry	1/136	15/17840	0.108485	0.268273	0.206226	Cd84	1
GO:0007281	germ cell development	5/136	331/17840	0.109304	0.268946	0.206743	Aspm/Ccnb1/Cxcr4/Hmgb2/Kif20a	5
GO:0007264	small GTPase mediated signal transduction	6/136	428/17840	0.109397	0.268946	0.206743	Bcar3/Ccna2/Cdh2/Rac2/Slit2/Stmn1	6
GO:0006826	iron ion transport	2/136	74/17840	0.1094	0.268946	0.206743	Myo1b/Tf	2
GO:0048146	positive regulation of fibroblast proliferation	2/136	74/17840	0.1094	0.268946	0.206743	Ccna2/Ccnb1	2
GO:0051385	response to mineralocorticoid	2/136	74/17840	0.1094	0.268946	0.206743	Ccne1/Lmnb1	2
GO:0097421	liver regeneration	2/136	74/17840	0.1094	0.268946	0.206743	Alas2/Ucp2	2
GO:1902600	proton transmembrane transport	3/136	152/17840	0.110243	0.270612	0.208023	Atp6v0d2/Slc36a2/Ucp2	3
GO:0001655	urogenital system development	6/136	429/17840	0.110293	0.270612	0.208023	Car2/Cenpf/Cxcr4/Mme/Plxnd1/Slit2	6
GO:0030032	lamellipodium assembly	2/136	75/17840	0.111859	0.272477	0.209457	Rac2/Slit2	2
GO:0043507	positive regulation of JUN kinase activity	2/136	75/17840	0.111859	0.272477	0.209457	Syk/Tf	2
GO:1903510	mucopolysaccharide metabolic process	2/136	75/17840	0.111859	0.272477	0.209457	Mki67/Smpd3	2
GO:2000242	negative regulation of reproductive process	2/136	75/17840	0.111859	0.272477	0.209457	Ccnb1/Ttk	2
GO:0042060	wound healing	6/136	431/17840	0.112096	0.272477	0.209457	C3/Cxcr4/S100a8/S100a9/Slc4a1/Syk	6
GO:0080164	regulation of nitric oxide metabolic process	2/136	76/17840	0.114333	0.272477	0.209457	Mmp8/Smpd3	2
GO:1902117	positive regulation of organelle assembly	2/136	76/17840	0.114333	0.272477	0.209457	Lcp1/Plk4	2
GO:1903036	positive regulation of response to wounding	2/136	76/17840	0.114333	0.272477	0.209457	Cxcr4/S100a9	2
GO:0009612	response to mechanical stimulus	5/136	336/17840	0.114505	0.272477	0.209457	Bglap/Ccnb1/Cxcr4/Mmp13/Mpo	5
GO:0001821	histamine secretion	1/136	16/17840	0.115287	0.272477	0.209457	Btk	1
GO:0001845	phagolysosome assembly	1/136	16/17840	0.115287	0.272477	0.209457	Coro1a	1
GO:0002295	T-helper cell lineage commitment	1/136	16/17840	0.115287	0.272477	0.209457	Spn	1
GO:0002467	germinal center formation	1/136	16/17840	0.115287	0.272477	0.209457	Klhl6	1
GO:0003413	chondrocyte differentiation involved in endochondral bone morphogenesis	1/136	16/17840	0.115287	0.272477	0.209457	Smpd3	1
GO:0016322	neuron remodeling	1/136	16/17840	0.115287	0.272477	0.209457	C3	1
GO:0030050	vesicle transport along actin filament	1/136	16/17840	0.115287	0.272477	0.209457	Myo1b	1
GO:0032025	response to cobalt ion	1/136	16/17840	0.115287	0.272477	0.209457	Alas2	1
GO:0034134	toll-like receptor 2 signaling pathway	1/136	16/17840	0.115287	0.272477	0.209457	Pik3ap1	1
GO:0034162	toll-like receptor 9 signaling pathway	1/136	16/17840	0.115287	0.272477	0.209457	Pik3ap1	1
GO:0038065	collagen-activated signaling pathway	1/136	16/17840	0.115287	0.272477	0.209457	Syk	1
GO:0040015	negative regulation of multicellular organism growth	1/136	16/17840	0.115287	0.272477	0.209457	Plac8	1
GO:0043217	myelin maintenance	1/136	16/17840	0.115287	0.272477	0.209457	Cxcr4	1
GO:0045059	positive thymic T cell selection	1/136	16/17840	0.115287	0.272477	0.209457	Ptprc	1
GO:0046007	negative regulation of activated T cell proliferation	1/136	16/17840	0.115287	0.272477	0.209457	Laptm5	1
GO:0051386	regulation of neurotrophin TRK receptor signaling pathway	1/136	16/17840	0.115287	0.272477	0.209457	Cyfip2	1
GO:0051597	response to methylmercury	1/136	16/17840	0.115287	0.272477	0.209457	Ccne1	1
GO:0051709	regulation of killing of cells of other organism	1/136	16/17840	0.115287	0.272477	0.209457	Syk	1
GO:0055057	neuroblast division	1/136	16/17840	0.115287	0.272477	0.209457	Aspm	1
GO:0060056	mammary gland involution	1/136	16/17840	0.115287	0.272477	0.209457	Vdr	1
GO:0060100	positive regulation of phagocytosis, engulfment	1/136	16/17840	0.115287	0.272477	0.209457	C3	1
GO:0070942	neutrophil mediated cytotoxicity	1/136	16/17840	0.115287	0.272477	0.209457	Ctsg	1
GO:0071374	cellular response to parathyroid hormone stimulus	1/136	16/17840	0.115287	0.272477	0.209457	Phex	1
GO:0071635	negative regulation of transforming growth factor beta production	1/136	16/17840	0.115287	0.272477	0.209457	Tyrobp	1
GO:0090494	dopamine uptake	1/136	16/17840	0.115287	0.272477	0.209457	Smpd3	1
GO:1902337	regulation of apoptotic process involved in morphogenesis	1/136	16/17840	0.115287	0.272477	0.209457	Vdr	1
GO:1903430	negative regulation of cell maturation	1/136	16/17840	0.115287	0.272477	0.209457	Ccnb1	1
GO:1903541	regulation of exosomal secretion	1/136	16/17840	0.115287	0.272477	0.209457	Smpd3	1
GO:1903978	regulation of microglial cell activation	1/136	16/17840	0.115287	0.272477	0.209457	Mmp8	1
GO:1905155	positive regulation of membrane invagination	1/136	16/17840	0.115287	0.272477	0.209457	C3	1
GO:0001763	morphogenesis of a branching structure	4/136	244/17840	0.116499	0.274293	0.210853	Cxcr4/Plxnd1/Slit2/Vdr	4
GO:0001824	blastocyst development	3/136	156/17840	0.11674	0.274293	0.210853	Mfng/Nek2/Rrm2	3
GO:0002833	positive regulation of response to biotic stimulus	3/136	156/17840	0.11674	0.274293	0.210853	Fcnb/Hmgb2/Tyrobp	3
GO:2001235	positive regulation of apoptotic signaling pathway	3/136	156/17840	0.11674	0.274293	0.210853	Ptprc/S100a8/S100a9	3
GO:0010833	telomere maintenance via telomere lengthening	2/136	77/17840	0.116821	0.274293	0.210853	Aurkb/Nek2	2
GO:0042130	negative regulation of T cell proliferation	2/136	77/17840	0.116821	0.274293	0.210853	Laptm5/Spn	2
GO:2000573	positive regulation of DNA biosynthetic process	2/136	77/17840	0.116821	0.274293	0.210853	Aurkb/Nek2	2
GO:0002244	hematopoietic progenitor cell differentiation	3/136	157/17840	0.118387	0.277452	0.213282	Ptprc/Smpd3/Top2a	3
GO:0050921	positive regulation of chemotaxis	3/136	157/17840	0.118387	0.277452	0.213282	Cxcr4/Rac2/Slit2	3
GO:0001912	positive regulation of leukocyte mediated cytotoxicity	2/136	78/17840	0.119322	0.278603	0.214166	Ptprc/Tyrobp	2
GO:0051865	protein autoubiquitination	2/136	78/17840	0.119322	0.278603	0.214166	Rag1/Uhrf1	2
GO:0070192	chromosome organization involved in meiotic cell cycle	2/136	78/17840	0.119322	0.278603	0.214166	Bub1b/Ccne1	2
GO:0070228	regulation of lymphocyte apoptotic process	2/136	78/17840	0.119322	0.278603	0.214166	Aurkb/Rag1	2
GO:0006260	DNA replication	4/136	247/17840	0.120341	0.278975	0.214452	Bcar3/Ccna2/Ccne1/Rrm2	4
GO:0071356	cellular response to tumor necrosis factor	4/136	247/17840	0.120341	0.278975	0.214452	Camp/Laptm5/Smpd3/Syk	4
GO:0009411	response to UV	3/136	159/17840	0.121706	0.278975	0.214452	Aurkb/Dtl/Mme	3
GO:0045580	regulation of T cell differentiation	3/136	159/17840	0.121706	0.278975	0.214452	Ptprc/Rag1/Syk	3
GO:0014068	positive regulation of phosphatidylinositol 3-kinase signaling	2/136	79/17840	0.121837	0.278975	0.214452	Pik3ap1/Sema4d	2
GO:1901880	negative regulation of protein depolymerization	2/136	79/17840	0.121837	0.278975	0.214452	Spta1/Tpx2	2
GO:0001820	serotonin secretion	1/136	17/17840	0.122038	0.278975	0.214452	Syk	1
GO:0002862	negative regulation of inflammatory response to antigenic stimulus	1/136	17/17840	0.122038	0.278975	0.214452	Spn	1
GO:0003184	pulmonary valve morphogenesis	1/136	17/17840	0.122038	0.278975	0.214452	Slit2	1
GO:0006206	pyrimidine nucleobase metabolic process	1/136	17/17840	0.122038	0.278975	0.214452	Rrm2	1
GO:0006684	sphingomyelin metabolic process	1/136	17/17840	0.122038	0.278975	0.214452	Smpd3	1
GO:0038166	angiotensin-activated signaling pathway	1/136	17/17840	0.122038	0.278975	0.214452	Car2	1
GO:0042249	establishment of planar polarity of embryonic epithelium	1/136	17/17840	0.122038	0.278975	0.214452	Cthrc1	1
GO:0045579	positive regulation of B cell differentiation	1/136	17/17840	0.122038	0.278975	0.214452	Syk	1
GO:0045820	negative regulation of glycolytic process	1/136	17/17840	0.122038	0.278975	0.214452	Slc4a1	1
GO:0048302	regulation of isotype switching to IgG isotypes	1/136	17/17840	0.122038	0.278975	0.214452	Ptprc	1
GO:0061179	negative regulation of insulin secretion involved in cellular response to glucose stimulus	1/136	17/17840	0.122038	0.278975	0.214452	Ucp2	1
GO:0061744	motor behavior	1/136	17/17840	0.122038	0.278975	0.214452	Dpp4	1
GO:0061952	midbody abscission	1/136	17/17840	0.122038	0.278975	0.214452	Kif20a	1
GO:0070243	regulation of thymocyte apoptotic process	1/136	17/17840	0.122038	0.278975	0.214452	Rag1	1
GO:0090493	catecholamine uptake	1/136	17/17840	0.122038	0.278975	0.214452	Smpd3	1
GO:0090520	sphingolipid mediated signaling pathway	1/136	17/17840	0.122038	0.278975	0.214452	Smpd3	1
GO:1904748	regulation of apoptotic process involved in development	1/136	17/17840	0.122038	0.278975	0.214452	Vdr	1
GO:0002700	regulation of production of molecular mediator of immune response	3/136	160/17840	0.123378	0.281527	0.216414	Laptm5/Ptprc/Sema7a	3
GO:0050777	negative regulation of immune response	3/136	160/17840	0.123378	0.281527	0.216414	Cd84/Ptprc/Spn	3
GO:0002532	production of molecular mediator involved in inflammatory response	2/136	80/17840	0.124365	0.283006	0.217551	Btk/Syk	2
GO:0033209	tumor necrosis factor-mediated signaling pathway	2/136	80/17840	0.124365	0.283006	0.217551	Laptm5/Syk	2
GO:0050766	positive regulation of phagocytosis	2/136	80/17840	0.124365	0.283006	0.217551	C3/Ptprc	2
GO:0061180	mammary gland epithelium development	2/136	81/17840	0.126905	0.287226	0.220795	Slit2/Vdr	2
GO:0002431	Fc receptor mediated stimulatory signaling pathway	1/136	18/17840	0.128737	0.287226	0.220795	Ptprc	1
GO:0003159	morphogenesis of an endothelium	1/136	18/17840	0.128737	0.287226	0.220795	Cxcr4	1
GO:0009414	response to water deprivation	1/136	18/17840	0.128737	0.287226	0.220795	Slc4a1	1
GO:0019985	translesion synthesis	1/136	18/17840	0.128737	0.287226	0.220795	Dtl	1
GO:0021681	cerebellar granular layer development	1/136	18/17840	0.128737	0.287226	0.220795	Top2a	1
GO:0021702	cerebellar Purkinje cell differentiation	1/136	18/17840	0.128737	0.287226	0.220795	Top2a	1
GO:0032230	positive regulation of synaptic transmission, GABAergic	1/136	18/17840	0.128737	0.287226	0.220795	Car2	1
GO:0035641	locomotory exploration behavior	1/136	18/17840	0.128737	0.287226	0.220795	Dpp4	1
GO:0036035	osteoclast development	1/136	18/17840	0.128737	0.287226	0.220795	Tyrobp	1
GO:0038094	Fc-gamma receptor signaling pathway	1/136	18/17840	0.128737	0.287226	0.220795	Ptprc	1
GO:0043373	CD4-positive, alpha-beta T cell lineage commitment	1/136	18/17840	0.128737	0.287226	0.220795	Spn	1
GO:0043374	CD8-positive, alpha-beta T cell differentiation	1/136	18/17840	0.128737	0.287226	0.220795	Satb1	1
GO:0048291	isotype switching to IgG isotypes	1/136	18/17840	0.128737	0.287226	0.220795	Ptprc	1
GO:0060707	trophoblast giant cell differentiation	1/136	18/17840	0.128737	0.287226	0.220795	Plk4	1
GO:0061042	vascular wound healing	1/136	18/17840	0.128737	0.287226	0.220795	Cxcr4	1
GO:0061154	endothelial tube morphogenesis	1/136	18/17840	0.128737	0.287226	0.220795	Cxcr4	1
GO:0071801	regulation of podosome assembly	1/136	18/17840	0.128737	0.287226	0.220795	Lcp1	1
GO:0097091	synaptic vesicle clustering	1/136	18/17840	0.128737	0.287226	0.220795	Cdh2	1
GO:0098760	response to interleukin-7	1/136	18/17840	0.128737	0.287226	0.220795	Btk	1
GO:0098761	cellular response to interleukin-7	1/136	18/17840	0.128737	0.287226	0.220795	Btk	1
GO:0099515	actin filament-based transport	1/136	18/17840	0.128737	0.287226	0.220795	Myo1b	1
GO:0014015	positive regulation of gliogenesis	2/136	82/17840	0.129458	0.288323	0.221638	Cxcr4/Tf	2
GO:0046785	microtubule polymerization	2/136	82/17840	0.129458	0.288323	0.221638	Stmn1/Tpx2	2
GO:0032204	regulation of telomere maintenance	2/136	83/17840	0.132023	0.293619	0.225709	Aurkb/Nek2	2
GO:0017157	regulation of exocytosis	4/136	256/17840	0.132187	0.293619	0.225709	Cd84/Rac2/Smpd3/Syk	4
GO:0048705	skeletal system morphogenesis	4/136	256/17840	0.132187	0.293619	0.225709	Col9a1/Mmp13/Satb2/Smpd3	4
GO:0032611	interleukin-1 beta production	2/136	84/17840	0.134599	0.294725	0.226559	Serpinb1a/Tyrobp	2
GO:0032651	regulation of interleukin-1 beta production	2/136	84/17840	0.134599	0.294725	0.226559	Serpinb1a/Tyrobp	2
GO:0001889	liver development	4/136	258/17840	0.134883	0.294725	0.226559	Alas2/Ccne1/Mki67/Ucp2	4
GO:0006335	DNA replication-dependent nucleosome assembly	1/136	19/17840	0.135386	0.294725	0.226559	Hist2h4	1
GO:0006896	Golgi to vacuole transport	1/136	19/17840	0.135386	0.294725	0.226559	Laptm5	1
GO:0020027	hemoglobin metabolic process	1/136	19/17840	0.135386	0.294725	0.226559	Alas2	1
GO:0021889	olfactory bulb interneuron differentiation	1/136	19/17840	0.135386	0.294725	0.226559	Slit2	1
GO:0030157	pancreatic juice secretion	1/136	19/17840	0.135386	0.294725	0.226559	Mmp13	1
GO:0030449	regulation of complement activation	1/136	19/17840	0.135386	0.294725	0.226559	C3	1
GO:0033631	cell-cell adhesion mediated by integrin	1/136	19/17840	0.135386	0.294725	0.226559	Dpp4	1
GO:0034723	DNA replication-dependent nucleosome organization	1/136	19/17840	0.135386	0.294725	0.226559	Hist2h4	1
GO:0038183	bile acid signaling pathway	1/136	19/17840	0.135386	0.294725	0.226559	Vdr	1
GO:0043652	engulfment of apoptotic cell	1/136	19/17840	0.135386	0.294725	0.226559	Rac2	1
GO:0051608	histamine transport	1/136	19/17840	0.135386	0.294725	0.226559	Btk	1
GO:0060099	regulation of phagocytosis, engulfment	1/136	19/17840	0.135386	0.294725	0.226559	C3	1
GO:0070166	enamel mineralization	1/136	19/17840	0.135386	0.294725	0.226559	Dmp1	1
GO:0071294	cellular response to zinc ion	1/136	19/17840	0.135386	0.294725	0.226559	Mt3	1
GO:0071389	cellular response to mineralocorticoid stimulus	1/136	19/17840	0.135386	0.294725	0.226559	Lmnb1	1
GO:0140448	signaling receptor ligand precursor processing	1/136	19/17840	0.135386	0.294725	0.226559	Mme	1
GO:1903538	regulation of meiotic cell cycle process involved in oocyte maturation	1/136	19/17840	0.135386	0.294725	0.226559	Ccnb1	1
GO:1904424	regulation of GTP binding	1/136	19/17840	0.135386	0.294725	0.226559	Stmn1	1
GO:1905874	regulation of postsynaptic density organization	1/136	19/17840	0.135386	0.294725	0.226559	Cdh2	1
GO:1990314	cellular response to insulin-like growth factor stimulus	1/136	19/17840	0.135386	0.294725	0.226559	Ccna2	1
GO:0006809	nitric oxide biosynthetic process	2/136	85/17840	0.137187	0.298389	0.229376	Mmp8/Smpd3	2
GO:0050792	regulation of viral process	3/136	169/17840	0.138798	0.301369	0.231667	Cxcr4/Fcnb/Top2a	3
GO:0051017	actin filament bundle assembly	3/136	169/17840	0.138798	0.301369	0.231667	Lcp1/Myo1b/Stmn1	3
GO:0061008	hepaticobiliary system development	4/136	261/17840	0.13897	0.301481	0.231753	Alas2/Ccne1/Mki67/Ucp2	4
GO:0032479	regulation of type I interferon production	2/136	86/17840	0.139786	0.302208	0.232312	Hmgb2/Syk	2
GO:0032606	type I interferon production	2/136	86/17840	0.139786	0.302208	0.232312	Hmgb2/Syk	2
GO:0043154	negative regulation of cysteine-type endopeptidase activity involved in apoptotic process	2/136	86/17840	0.139786	0.302208	0.232312	Mt3/Rag1	2
GO:0060411	cardiac septum morphogenesis	2/136	86/17840	0.139786	0.302208	0.232312	Slit2/Slit3	2
GO:0002363	alpha-beta T cell lineage commitment	1/136	20/17840	0.141984	0.303819	0.23355	Spn	1
GO:0009629	response to gravity	1/136	20/17840	0.141984	0.303819	0.23355	Bglap	1
GO:0010224	response to UV-B	1/136	20/17840	0.141984	0.303819	0.23355	Mme	1
GO:0021694	cerebellar Purkinje cell layer formation	1/136	20/17840	0.141984	0.303819	0.23355	Top2a	1
GO:0045063	T-helper 1 cell differentiation	1/136	20/17840	0.141984	0.303819	0.23355	Spn	1
GO:0046599	regulation of centriole replication	1/136	20/17840	0.141984	0.303819	0.23355	Plk4	1
GO:0050965	detection of temperature stimulus involved in sensory perception of pain	1/136	20/17840	0.141984	0.303819	0.23355	Cxcr4	1
GO:0055012	ventricular cardiac muscle cell differentiation	1/136	20/17840	0.141984	0.303819	0.23355	Ccnb1	1
GO:0150146	cell junction disassembly	1/136	20/17840	0.141984	0.303819	0.23355	C3	1
GO:1905153	regulation of membrane invagination	1/136	20/17840	0.141984	0.303819	0.23355	C3	1
GO:1990182	exosomal secretion	1/136	20/17840	0.141984	0.303819	0.23355	Smpd3	1
GO:2000010	positive regulation of protein localization to cell surface	1/136	20/17840	0.141984	0.303819	0.23355	Tyrobp	1
GO:1901992	positive regulation of mitotic cell cycle phase transition	2/136	87/17840	0.142396	0.304441	0.234029	Ccnb1/Dtl	2
GO:0045471	response to ethanol	4/136	264/17840	0.143106	0.305699	0.234995	Bglap/Ccne1/S100a8/S100a9	4
GO:0061572	actin filament bundle organization	3/136	172/17840	0.144078	0.307513	0.23639	Lcp1/Myo1b/Stmn1	3
GO:0002312	B cell activation involved in immune response	2/136	88/17840	0.145016	0.308728	0.237324	Mfng/Ptprc	2
GO:0002718	regulation of cytokine production involved in immune response	2/136	88/17840	0.145016	0.308728	0.237324	Laptm5/Sema7a	2
GO:0050871	positive regulation of B cell activation	2/136	88/17840	0.145016	0.308728	0.237324	Ptprc/Syk	2
GO:0007595	lactation	2/136	89/17840	0.147646	0.311198	0.239223	Alas2/Vdr	2
GO:0043242	negative regulation of protein-containing complex disassembly	2/136	89/17840	0.147646	0.311198	0.239223	Spta1/Tpx2	2
GO:0043367	CD4-positive, alpha-beta T cell differentiation	2/136	89/17840	0.147646	0.311198	0.239223	Satb1/Spn	2
GO:0002577	regulation of antigen processing and presentation	1/136	21/17840	0.148532	0.311198	0.239223	Cd68	1
GO:0003177	pulmonary valve development	1/136	21/17840	0.148532	0.311198	0.239223	Slit2	1
GO:0006622	protein targeting to lysosome	1/136	21/17840	0.148532	0.311198	0.239223	Laptm5	1
GO:0006783	heme biosynthetic process	1/136	21/17840	0.148532	0.311198	0.239223	Alas2	1
GO:0007035	vacuolar acidification	1/136	21/17840	0.148532	0.311198	0.239223	Atp6v0d2	1
GO:0008356	asymmetric cell division	1/136	21/17840	0.148532	0.311198	0.239223	Aspm	1
GO:0010310	regulation of hydrogen peroxide metabolic process	1/136	21/17840	0.148532	0.311198	0.239223	Mt3	1
GO:0030194	positive regulation of blood coagulation	1/136	21/17840	0.148532	0.311198	0.239223	S100a9	1
GO:0032095	regulation of response to food	1/136	21/17840	0.148532	0.311198	0.239223	Mt3	1
GO:0032516	positive regulation of phosphoprotein phosphatase activity	1/136	21/17840	0.148532	0.311198	0.239223	Ptprc	1
GO:0035584	calcium-mediated signaling using intracellular calcium source	1/136	21/17840	0.148532	0.311198	0.239223	Ptprc	1
GO:0043116	negative regulation of vascular permeability	1/136	21/17840	0.148532	0.311198	0.239223	Slit2	1
GO:0050857	positive regulation of antigen receptor-mediated signaling pathway	1/136	21/17840	0.148532	0.311198	0.239223	Ptprc	1
GO:0072520	seminiferous tubule development	1/136	21/17840	0.148532	0.311198	0.239223	Kif18a	1
GO:0097734	extracellular exosome biogenesis	1/136	21/17840	0.148532	0.311198	0.239223	Smpd3	1
GO:1900048	positive regulation of hemostasis	1/136	21/17840	0.148532	0.311198	0.239223	S100a9	1
GO:0045862	positive regulation of proteolysis	5/136	367/17840	0.149286	0.312518	0.240237	Cyfip2/Laptm5/S100a8/S100a9/Syk	5
GO:0002367	cytokine production involved in immune response	2/136	90/17840	0.150286	0.313565	0.241042	Laptm5/Sema7a	2
GO:0035023	regulation of Rho protein signal transduction	2/136	90/17840	0.150286	0.313565	0.241042	Cdh2/Stmn1	2
GO:0046209	nitric oxide metabolic process	2/136	90/17840	0.150286	0.313565	0.241042	Mmp8/Smpd3	2
GO:0060135	maternal process involved in female pregnancy	2/136	90/17840	0.150286	0.313565	0.241042	Alas2/Vdr	2
GO:0007033	vacuole organization	3/136	177/17840	0.153023	0.318745	0.245024	Coro1a/Laptm5/Mt3	3
GO:0071674	mononuclear cell migration	3/136	177/17840	0.153023	0.318745	0.245024	Np4/Slit2/Spn	3
GO:0007254	JNK cascade	3/136	178/17840	0.154833	0.319481	0.245589	Mmp8/Syk/Tf	3
GO:0071456	cellular response to hypoxia	3/136	178/17840	0.154833	0.319481	0.245589	Ccna2/Ccnb1/Mt3	3
GO:0001696	gastric acid secretion	1/136	22/17840	0.155031	0.319481	0.245589	Snx10	1
GO:0002115	store-operated calcium entry	1/136	22/17840	0.155031	0.319481	0.245589	Cd84	1
GO:0031290	retinal ganglion cell axon guidance	1/136	22/17840	0.155031	0.319481	0.245589	Slit2	1
GO:0031579	membrane raft organization	1/136	22/17840	0.155031	0.319481	0.245589	Ptprc	1
GO:0035988	chondrocyte proliferation	1/136	22/17840	0.155031	0.319481	0.245589	Col9a1	1
GO:0043369	CD4-positive or CD8-positive, alpha-beta T cell lineage commitment	1/136	22/17840	0.155031	0.319481	0.245589	Spn	1
GO:0051481	negative regulation of cytosolic calcium ion concentration	1/136	22/17840	0.155031	0.319481	0.245589	Smpd3	1
GO:0070242	thymocyte apoptotic process	1/136	22/17840	0.155031	0.319481	0.245589	Rag1	1
GO:0071676	negative regulation of mononuclear cell migration	1/136	22/17840	0.155031	0.319481	0.245589	Slit2	1
GO:0071800	podosome assembly	1/136	22/17840	0.155031	0.319481	0.245589	Lcp1	1
GO:1901522	positive regulation of transcription from RNA polymerase II promoter involved in cellular response to chemical stimulus	1/136	22/17840	0.155031	0.319481	0.245589	Mt3	1
GO:0032890	regulation of organic acid transport	2/136	92/17840	0.155595	0.319855	0.245877	Slc36a2/Syk	2
GO:0043506	regulation of JUN kinase activity	2/136	92/17840	0.155595	0.319855	0.245877	Syk/Tf	2
GO:2001057	reactive nitrogen species metabolic process	2/136	92/17840	0.155595	0.319855	0.245877	Mmp8/Smpd3	2
GO:0031110	regulation of microtubule polymerization or depolymerization	2/136	93/17840	0.158262	0.325073	0.249888	Stmn1/Tpx2	2
GO:0034612	response to tumor necrosis factor	4/136	275/17840	0.158679	0.325662	0.250341	Camp/Laptm5/Smpd3/Syk	4
GO:0030203	glycosaminoglycan metabolic process	2/136	94/17840	0.160939	0.326078	0.250661	Mki67/Smpd3	2
GO:0045185	maintenance of protein location	2/136	94/17840	0.160939	0.326078	0.250661	Srgn/Tacc3	2
GO:0140029	exocytic process	2/136	94/17840	0.160939	0.326078	0.250661	Btk/Syk	2
GO:1901879	regulation of protein depolymerization	2/136	94/17840	0.160939	0.326078	0.250661	Spta1/Tpx2	2
GO:2000117	negative regulation of cysteine-type endopeptidase activity	2/136	94/17840	0.160939	0.326078	0.250661	Mt3/Rag1	2
GO:0002903	negative regulation of B cell apoptotic process	1/136	23/17840	0.16148	0.326078	0.250661	Aurkb	1
GO:0003323	type B pancreatic cell development	1/136	23/17840	0.16148	0.326078	0.250661	Cdh2	1
GO:0017085	response to insecticide	1/136	23/17840	0.16148	0.326078	0.250661	Ccnb1	1
GO:0031664	regulation of lipopolysaccharide-mediated signaling pathway	1/136	23/17840	0.16148	0.326078	0.250661	Cd84	1
GO:0033630	positive regulation of cell adhesion mediated by integrin	1/136	23/17840	0.16148	0.326078	0.250661	Syk	1
GO:0045606	positive regulation of epidermal cell differentiation	1/136	23/17840	0.16148	0.326078	0.250661	Vdr	1
GO:0050961	detection of temperature stimulus involved in sensory perception	1/136	23/17840	0.16148	0.326078	0.250661	Cxcr4	1
GO:0050966	detection of mechanical stimulus involved in sensory perception of pain	1/136	23/17840	0.16148	0.326078	0.250661	Cxcr4	1
GO:0051220	cytoplasmic sequestering of protein	1/136	23/17840	0.16148	0.326078	0.250661	Tacc3	1
GO:0060547	negative regulation of necrotic cell death	1/136	23/17840	0.16148	0.326078	0.250661	Mt3	1
GO:0071280	cellular response to copper ion	1/136	23/17840	0.16148	0.326078	0.250661	Mt3	1
GO:0071404	cellular response to low-density lipoprotein particle stimulus	1/136	23/17840	0.16148	0.326078	0.250661	Syk	1
GO:0140112	extracellular vesicle biogenesis	1/136	23/17840	0.16148	0.326078	0.250661	Smpd3	1
GO:1900746	regulation of vascular endothelial growth factor signaling pathway	1/136	23/17840	0.16148	0.326078	0.250661	Adamts3	1
GO:1902410	mitotic cytokinetic process	1/136	23/17840	0.16148	0.326078	0.250661	Kif20a	1
GO:0043903	regulation of biological process involved in symbiotic interaction	3/136	182/17840	0.16214	0.327148	0.251484	Cxcr4/Fcnb/Top2a	3
GO:0048814	regulation of dendrite morphogenesis	2/136	95/17840	0.163623	0.329346	0.253173	Mt3/Sema4d	2
GO:0060395	SMAD protein signal transduction	2/136	95/17840	0.163623	0.329346	0.253173	Bmp3/Tf	2
GO:0097581	lamellipodium organization	2/136	95/17840	0.163623	0.329346	0.253173	Rac2/Slit2	2
GO:0071375	cellular response to peptide hormone stimulus	5/136	380/17840	0.165075	0.331535	0.254856	Bcar3/Bglap/Car2/Ccna2/Ucp2	5
GO:0032642	regulation of chemokine production	2/136	96/17840	0.166316	0.331535	0.254856	Cd84/Syk	2
GO:0034644	cellular response to UV	2/136	96/17840	0.166316	0.331535	0.254856	Aurkb/Mme	2
GO:0018108	peptidyl-tyrosine phosphorylation	5/136	381/17840	0.166316	0.331535	0.254856	Btk/Ptprc/Sema4d/Syk/Ttk	5
GO:0032102	negative regulation of response to external stimulus	5/136	382/17840	0.167562	0.331535	0.254856	Dpp4/Sema4d/Sema7a/Slit2/Spn	5
GO:0071478	cellular response to radiation	3/136	185/17840	0.167689	0.331535	0.254856	Aurkb/Ect2/Mme	3
GO:0001911	negative regulation of leukocyte mediated cytotoxicity	1/136	24/17840	0.167881	0.331535	0.254856	Ptprc	1
GO:0003181	atrioventricular valve morphogenesis	1/136	24/17840	0.167881	0.331535	0.254856	Slit3	1
GO:0006336	DNA replication-independent nucleosome assembly	1/136	24/17840	0.167881	0.331535	0.254856	Hist2h4	1
GO:0006883	cellular sodium ion homeostasis	1/136	24/17840	0.167881	0.331535	0.254856	C7	1
GO:0007567	parturition	1/136	24/17840	0.167881	0.331535	0.254856	Mmp13	1
GO:0010818	T cell chemotaxis	1/136	24/17840	0.167881	0.331535	0.254856	Np4	1
GO:0010866	regulation of triglyceride biosynthetic process	1/136	24/17840	0.167881	0.331535	0.254856	C3	1
GO:0010884	positive regulation of lipid storage	1/136	24/17840	0.167881	0.331535	0.254856	C3	1
GO:0015701	bicarbonate transport	1/136	24/17840	0.167881	0.331535	0.254856	Slc4a1	1
GO:0021692	cerebellar Purkinje cell layer morphogenesis	1/136	24/17840	0.167881	0.331535	0.254856	Top2a	1
GO:0031643	positive regulation of myelination	1/136	24/17840	0.167881	0.331535	0.254856	Tf	1
GO:0033008	positive regulation of mast cell activation involved in immune response	1/136	24/17840	0.167881	0.331535	0.254856	Syk	1
GO:0043306	positive regulation of mast cell degranulation	1/136	24/17840	0.167881	0.331535	0.254856	Syk	1
GO:0050820	positive regulation of coagulation	1/136	24/17840	0.167881	0.331535	0.254856	S100a9	1
GO:0090330	regulation of platelet aggregation	1/136	24/17840	0.167881	0.331535	0.254856	Syk	1
GO:0150077	regulation of neuroinflammatory response	1/136	24/17840	0.167881	0.331535	0.254856	Mmp8	1
GO:1900543	negative regulation of purine nucleotide metabolic process	1/136	24/17840	0.167881	0.331535	0.254856	Slc4a1	1
GO:1902683	regulation of receptor localization to synapse	1/136	24/17840	0.167881	0.331535	0.254856	Tyrobp	1
GO:0032602	chemokine production	2/136	97/17840	0.169017	0.333516	0.256378	Cd84/Syk	2
GO:2001252	positive regulation of chromosome organization	3/136	186/17840	0.16955	0.334306	0.256986	Aurkb/Ccnb1/Nek2	3
GO:0018212	peptidyl-tyrosine modification	5/136	384/17840	0.170064	0.335055	0.257562	Btk/Ptprc/Sema4d/Syk/Ttk	5
GO:0007018	microtubule-based movement	5/136	385/17840	0.17132	0.337266	0.259261	Kif11/Kif18a/Kif20a/Kif23/Kif2c	5
GO:0006892	post-Golgi vesicle-mediated transport	2/136	98/17840	0.171725	0.337533	0.259466	Laptm5/Myo1b	2
GO:0051668	localization within membrane	2/136	98/17840	0.171725	0.337533	0.259466	Cdh2/Ptprc	2
GO:0002313	mature B cell differentiation involved in immune response	1/136	25/17840	0.174233	0.338627	0.260308	Mfng	1
GO:0007289	spermatid nucleus differentiation	1/136	25/17840	0.174233	0.338627	0.260308	Hmgb2	1
GO:0034724	DNA replication-independent nucleosome organization	1/136	25/17840	0.174233	0.338627	0.260308	Hist2h4	1
GO:0035024	negative regulation of Rho protein signal transduction	1/136	25/17840	0.174233	0.338627	0.260308	Stmn1	1
GO:0036003	positive regulation of transcription from RNA polymerase II promoter in response to stress	1/136	25/17840	0.174233	0.338627	0.260308	Mt3	1
GO:0038093	Fc receptor signaling pathway	1/136	25/17840	0.174233	0.338627	0.260308	Ptprc	1
GO:0044331	cell-cell adhesion mediated by cadherin	1/136	25/17840	0.174233	0.338627	0.260308	Cdh2	1
GO:0044342	type B pancreatic cell proliferation	1/136	25/17840	0.174233	0.338627	0.260308	Serpinb1a	1
GO:0045980	negative regulation of nucleotide metabolic process	1/136	25/17840	0.174233	0.338627	0.260308	Slc4a1	1
GO:0048670	regulation of collateral sprouting	1/136	25/17840	0.174233	0.338627	0.260308	Sema4d	1
GO:0051291	protein heterooligomerization	1/136	25/17840	0.174233	0.338627	0.260308	Rrm2	1
GO:0070233	negative regulation of T cell apoptotic process	1/136	25/17840	0.174233	0.338627	0.260308	Rag1	1
GO:0090382	phagosome maturation	1/136	25/17840	0.174233	0.338627	0.260308	Coro1a	1
GO:1902547	regulation of cellular response to vascular endothelial growth factor stimulus	1/136	25/17840	0.174233	0.338627	0.260308	Adamts3	1
GO:0035335	peptidyl-tyrosine dephosphorylation	2/136	99/17840	0.17444	0.338627	0.260308	Cdkn3/Ptprc	2
GO:0046718	viral entry into host cell	2/136	99/17840	0.17444	0.338627	0.260308	Dpp4/Fcnb	2
GO:0010212	response to ionizing radiation	3/136	189/17840	0.175172	0.339784	0.261197	Ect2/Ptprc/Top2a	3
GO:0070227	lymphocyte apoptotic process	2/136	100/17840	0.177162	0.343381	0.263962	Aurkb/Rag1	2
GO:0001764	neuron migration	3/136	191/17840	0.178948	0.346178	0.266112	Aspm/Cxcr4/Satb2	3
GO:0060562	epithelial tube morphogenesis	5/136	392/17840	0.180217	0.346178	0.266112	Cthrc1/Cxcr4/Plxnd1/Slit2/Vdr	5
GO:0006301	postreplication repair	1/136	26/17840	0.180537	0.346178	0.266112	Dtl	1
GO:0017121	plasma membrane phospholipid scrambling	1/136	26/17840	0.180537	0.346178	0.266112	Slc4a1	1
GO:0030947	regulation of vascular endothelial growth factor receptor signaling pathway	1/136	26/17840	0.180537	0.346178	0.266112	Mt3	1
GO:0034368	protein-lipid complex remodeling	1/136	26/17840	0.180537	0.346178	0.266112	Mpo	1
GO:0034369	plasma lipoprotein particle remodeling	1/136	26/17840	0.180537	0.346178	0.266112	Mpo	1
GO:0043171	peptide catabolic process	1/136	26/17840	0.180537	0.346178	0.266112	Mmp13	1
GO:0046597	negative regulation of viral entry into host cell	1/136	26/17840	0.180537	0.346178	0.266112	Fcnb	1
GO:0050860	negative regulation of T cell receptor signaling pathway	1/136	26/17840	0.180537	0.346178	0.266112	Laptm5	1
GO:0060055	angiogenesis involved in wound healing	1/136	26/17840	0.180537	0.346178	0.266112	Cxcr4	1
GO:0060143	positive regulation of syncytium formation by plasma membrane fusion	1/136	26/17840	0.180537	0.346178	0.266112	Tyrobp	1
GO:0097186	amelogenesis	1/136	26/17840	0.180537	0.346178	0.266112	Dmp1	1
GO:1903306	negative regulation of regulated secretory pathway	1/136	26/17840	0.180537	0.346178	0.266112	Cd84	1
GO:0090287	regulation of cellular response to growth factor stimulus	4/136	290/17840	0.180869	0.34655	0.266398	Adamts3/Cyfip2/Mt3/Slit2	4
GO:0001910	regulation of leukocyte mediated cytotoxicity	2/136	102/17840	0.182627	0.348554	0.267938	Ptprc/Tyrobp	2
GO:0044409	entry into host	2/136	102/17840	0.182627	0.348554	0.267938	Dpp4/Fcnb	2
GO:0051702	biological process involved in interaction with symbiont	2/136	102/17840	0.182627	0.348554	0.267938	Camp/Ctsg	2
GO:1901989	positive regulation of cell cycle phase transition	2/136	102/17840	0.182627	0.348554	0.267938	Ccnb1/Dtl	2
GO:0045619	regulation of lymphocyte differentiation	3/136	193/17840	0.182748	0.348554	0.267938	Ptprc/Rag1/Syk	3
GO:1903305	regulation of regulated secretory pathway	3/136	193/17840	0.182748	0.348554	0.267938	Cd84/Rac2/Syk	3
GO:0051924	regulation of calcium ion transport	4/136	292/17840	0.183904	0.350492	0.269428	Cd84/Coro1a/Cxcr4/Vdr	4
GO:0030307	positive regulation of cell growth	3/136	194/17840	0.184655	0.350673	0.269568	Cxcr4/Sema4d/Sema7a	3
GO:0007416	synapse assembly	3/136	195/17840	0.186568	0.350673	0.269568	Cdh2/Plxnd1/Sema4d	3
GO:0002052	positive regulation of neuroblast proliferation	1/136	27/17840	0.186793	0.350673	0.269568	Aspm	1
GO:0002089	lens morphogenesis in camera-type eye	1/136	27/17840	0.186793	0.350673	0.269568	Bcar3	1
GO:0003171	atrioventricular valve development	1/136	27/17840	0.186793	0.350673	0.269568	Slit3	1
GO:0006817	phosphate ion transport	1/136	27/17840	0.186793	0.350673	0.269568	Slc37a2	1
GO:0006837	serotonin transport	1/136	27/17840	0.186793	0.350673	0.269568	Syk	1
GO:0010155	regulation of proton transport	1/136	27/17840	0.186793	0.350673	0.269568	Slc36a2	1
GO:0010575	positive regulation of vascular endothelial growth factor production	1/136	27/17840	0.186793	0.350673	0.269568	C3	1
GO:0014912	negative regulation of smooth muscle cell migration	1/136	27/17840	0.186793	0.350673	0.269568	Slit2	1
GO:0031954	positive regulation of protein autophosphorylation	1/136	27/17840	0.186793	0.350673	0.269568	Syk	1
GO:0032148	activation of protein kinase B activity	1/136	27/17840	0.186793	0.350673	0.269568	Mt3	1
GO:0032303	regulation of icosanoid secretion	1/136	27/17840	0.186793	0.350673	0.269568	Syk	1
GO:0032691	negative regulation of interleukin-1 beta production	1/136	27/17840	0.186793	0.350673	0.269568	Serpinb1a	1
GO:0033197	response to vitamin E	1/136	27/17840	0.186793	0.350673	0.269568	Ccne1	1
GO:0034505	tooth mineralization	1/136	27/17840	0.186793	0.350673	0.269568	Dmp1	1
GO:0045684	positive regulation of epidermis development	1/136	27/17840	0.186793	0.350673	0.269568	Vdr	1
GO:0060004	reflex	1/136	27/17840	0.186793	0.350673	0.269568	Satb1	1
GO:0060563	neuroepithelial cell differentiation	1/136	27/17840	0.186793	0.350673	0.269568	Cdh2	1
GO:0090103	cochlea morphogenesis	1/136	27/17840	0.186793	0.350673	0.269568	Cthrc1	1
GO:0002323	natural killer cell activation involved in immune response	1/136	28/17840	0.193002	0.356464	0.274019	Coro1a	1
GO:0006706	steroid catabolic process	1/136	28/17840	0.193002	0.356464	0.274019	Mt3	1
GO:0007064	mitotic sister chromatid cohesion	1/136	28/17840	0.193002	0.356464	0.274019	Pttg1	1
GO:0016048	detection of temperature stimulus	1/136	28/17840	0.193002	0.356464	0.274019	Cxcr4	1
GO:0031440	regulation of mRNA 3'-end processing	1/136	28/17840	0.193002	0.356464	0.274019	Ccnb1	1
GO:0032069	regulation of nuclease activity	1/136	28/17840	0.193002	0.356464	0.274019	Hmgb2	1
GO:0032104	regulation of response to extracellular stimulus	1/136	28/17840	0.193002	0.356464	0.274019	Mt3	1
GO:0032107	regulation of response to nutrient levels	1/136	28/17840	0.193002	0.356464	0.274019	Mt3	1
GO:0033762	response to glucagon	1/136	28/17840	0.193002	0.356464	0.274019	Ccna2	1
GO:0034123	positive regulation of toll-like receptor signaling pathway	1/136	28/17840	0.193002	0.356464	0.274019	Pik3ap1	1
GO:0034367	protein-containing complex remodeling	1/136	28/17840	0.193002	0.356464	0.274019	Mpo	1
GO:0038083	peptidyl-tyrosine autophosphorylation	1/136	28/17840	0.193002	0.356464	0.274019	Syk	1
GO:0043032	positive regulation of macrophage activation	1/136	28/17840	0.193002	0.356464	0.274019	Mmp8	1
GO:0045070	positive regulation of viral genome replication	1/136	28/17840	0.193002	0.356464	0.274019	Top2a	1
GO:0051497	negative regulation of stress fiber assembly	1/136	28/17840	0.193002	0.356464	0.274019	Stmn1	1
GO:0060045	positive regulation of cardiac muscle cell proliferation	1/136	28/17840	0.193002	0.356464	0.274019	Ccnb1	1
GO:0060445	branching involved in salivary gland morphogenesis	1/136	28/17840	0.193002	0.356464	0.274019	Plxnd1	1
GO:0071372	cellular response to follicle-stimulating hormone stimulus	1/136	28/17840	0.193002	0.356464	0.274019	Tf	1
GO:0090023	positive regulation of neutrophil chemotaxis	1/136	28/17840	0.193002	0.356464	0.274019	Rac2	1
GO:0090280	positive regulation of calcium ion import	1/136	28/17840	0.193002	0.356464	0.274019	Cxcr4	1
GO:1901380	negative regulation of potassium ion transmembrane transport	1/136	28/17840	0.193002	0.356464	0.274019	Kel	1
GO:1903861	positive regulation of dendrite extension	1/136	28/17840	0.193002	0.356464	0.274019	Cxcr4	1
GO:0014066	regulation of phosphatidylinositol 3-kinase signaling	2/136	106/17840	0.193629	0.357096	0.274505	Pik3ap1/Sema4d	2
GO:0015844	monoamine transport	2/136	106/17840	0.193629	0.357096	0.274505	Smpd3/Syk	2
GO:0042542	response to hydrogen peroxide	3/136	199/17840	0.194273	0.358021	0.275216	Ect2/Slc4a1/Smpd3	3
GO:0030879	mammary gland development	3/136	200/17840	0.196211	0.361132	0.277608	Alas2/Slit2/Vdr	3
GO:0045921	positive regulation of exocytosis	2/136	107/17840	0.196393	0.361132	0.277608	Smpd3/Syk	2
GO:0110020	regulation of actomyosin structure organization	2/136	107/17840	0.196393	0.361132	0.277608	Ect2/Stmn1	2
GO:0008584	male gonad development	3/136	201/17840	0.198154	0.362509	0.278666	Aspm/Hmgb2/Kif18a	3
GO:0072676	lymphocyte migration	2/136	108/17840	0.199162	0.362509	0.278666	Np4/Spn	2
GO:0002068	glandular epithelial cell development	1/136	29/17840	0.199163	0.362509	0.278666	Cdh2	1
GO:0006691	leukotriene metabolic process	1/136	29/17840	0.199163	0.362509	0.278666	Syk	1
GO:0016339	calcium-dependent cell-cell adhesion via plasma membrane cell adhesion molecules	1/136	29/17840	0.199163	0.362509	0.278666	Cdh2	1
GO:0030262	apoptotic nuclear changes	1/136	29/17840	0.199163	0.362509	0.278666	Top2a	1
GO:0031338	regulation of vesicle fusion	1/136	29/17840	0.199163	0.362509	0.278666	Coro1a	1
GO:0032816	positive regulation of natural killer cell activation	1/136	29/17840	0.199163	0.362509	0.278666	Tyrobp	1
GO:0033688	regulation of osteoblast proliferation	1/136	29/17840	0.199163	0.362509	0.278666	Cthrc1	1
GO:0042168	heme metabolic process	1/136	29/17840	0.199163	0.362509	0.278666	Alas2	1
GO:0048714	positive regulation of oligodendrocyte differentiation	1/136	29/17840	0.199163	0.362509	0.278666	Cxcr4	1
GO:0060444	branching involved in mammary gland duct morphogenesis	1/136	29/17840	0.199163	0.362509	0.278666	Vdr	1
GO:0061436	establishment of skin barrier	1/136	29/17840	0.199163	0.362509	0.278666	Stmn1	1
GO:1902042	negative regulation of extrinsic apoptotic signaling pathway via death domain receptors	1/136	29/17840	0.199163	0.362509	0.278666	Hmgb2	1
GO:0046546	development of primary male sexual characteristics	3/136	202/17840	0.200102	0.363954	0.279777	Aspm/Hmgb2/Kif18a	3
GO:0001578	microtubule bundle formation	2/136	109/17840	0.201936	0.366204	0.281506	Kif20a/Prc1	2
GO:0002286	T cell activation involved in immune response	2/136	109/17840	0.201936	0.366204	0.281506	Lcp1/Spn	2
GO:0033555	multicellular organismal response to stress	2/136	109/17840	0.201936	0.366204	0.281506	Dpp4/Rag1	2
GO:0010959	regulation of metal ion transport	4/136	304/17840	0.202457	0.366204	0.281506	Cd84/Coro1a/Cxcr4/Vdr	4
GO:0002377	immunoglobulin production	2/136	110/17840	0.204714	0.366204	0.281506	Btk/Ptprc	2
GO:0035710	CD4-positive, alpha-beta T cell activation	2/136	110/17840	0.204714	0.366204	0.281506	Satb1/Spn	2
GO:0046634	regulation of alpha-beta T cell activation	2/136	110/17840	0.204714	0.366204	0.281506	Ptprc/Syk	2
GO:0001945	lymph vessel development	1/136	30/17840	0.205278	0.366204	0.281506	Syk	1
GO:0006270	DNA replication initiation	1/136	30/17840	0.205278	0.366204	0.281506	Ccne1	1
GO:0006829	zinc ion transport	1/136	30/17840	0.205278	0.366204	0.281506	Mt3	1
GO:0006882	cellular zinc ion homeostasis	1/136	30/17840	0.205278	0.366204	0.281506	Mt3	1
GO:0006910	phagocytosis, recognition	1/136	30/17840	0.205278	0.366204	0.281506	Fcnb	1
GO:0006921	cellular component disassembly involved in execution phase of apoptosis	1/136	30/17840	0.205278	0.366204	0.281506	Top2a	1
GO:0007020	microtubule nucleation	1/136	30/17840	0.205278	0.366204	0.281506	Tpx2	1
GO:0014829	vascular associated smooth muscle contraction	1/136	30/17840	0.205278	0.366204	0.281506	Smpd3	1
GO:0021952	central nervous system projection neuron axonogenesis	1/136	30/17840	0.205278	0.366204	0.281506	Slit2	1
GO:0032801	receptor catabolic process	1/136	30/17840	0.205278	0.366204	0.281506	Laptm5	1
GO:0035809	regulation of urine volume	1/136	30/17840	0.205278	0.366204	0.281506	Slc4a1	1
GO:0039694	viral RNA genome replication	1/136	30/17840	0.205278	0.366204	0.281506	Top2a	1
GO:0045648	positive regulation of erythrocyte differentiation	1/136	30/17840	0.205278	0.366204	0.281506	Hmgb2	1
GO:0045830	positive regulation of isotype switching	1/136	30/17840	0.205278	0.366204	0.281506	Ptprc	1
GO:0051125	regulation of actin nucleation	1/136	30/17840	0.205278	0.366204	0.281506	Coro1a	1
GO:0071624	positive regulation of granulocyte chemotaxis	1/136	30/17840	0.205278	0.366204	0.281506	Rac2	1
GO:0072401	signal transduction involved in DNA integrity checkpoint	1/136	30/17840	0.205278	0.366204	0.281506	Dtl	1
GO:0072422	signal transduction involved in DNA damage checkpoint	1/136	30/17840	0.205278	0.366204	0.281506	Dtl	1
GO:0090025	regulation of monocyte chemotaxis	1/136	30/17840	0.205278	0.366204	0.281506	Slit2	1
GO:1900273	positive regulation of long-term synaptic potentiation	1/136	30/17840	0.205278	0.366204	0.281506	Mme	1
GO:0071902	positive regulation of protein serine/threonine kinase activity	4/136	306/17840	0.205603	0.366522	0.281751	Ccnb1/Ptprc/Syk/Tf	4
GO:0036294	cellular response to decreased oxygen levels	3/136	205/17840	0.205974	0.366923	0.282059	Ccna2/Ccnb1/Mt3	3
GO:1903829	positive regulation of cellular protein localization	4/136	307/17840	0.207181	0.368589	0.28334	Ect2/Ndc80/Rac2/Tyrobp	4
GO:0060840	artery development	2/136	111/17840	0.207497	0.368589	0.28334	Cxcr4/Plxnd1	2
GO:0099175	regulation of postsynapse organization	2/136	111/17840	0.207497	0.368589	0.28334	Cdh2/Srgn	2
GO:2000106	regulation of leukocyte apoptotic process	2/136	111/17840	0.207497	0.368589	0.28334	Aurkb/Rag1	2
GO:0050731	positive regulation of peptidyl-tyrosine phosphorylation	3/136	206/17840	0.20794	0.369116	0.283745	Ptprc/Sema4d/Syk	3
GO:0006022	aminoglycan metabolic process	2/136	112/17840	0.210283	0.370447	0.284768	Mki67/Smpd3	2
GO:0002902	regulation of B cell apoptotic process	1/136	31/17840	0.211347	0.370447	0.284768	Aurkb	1
GO:0003309	type B pancreatic cell differentiation	1/136	31/17840	0.211347	0.370447	0.284768	Cdh2	1
GO:0007097	nuclear migration	1/136	31/17840	0.211347	0.370447	0.284768	Tacc3	1
GO:0009415	response to water	1/136	31/17840	0.211347	0.370447	0.284768	Slc4a1	1
GO:0010447	response to acidic pH	1/136	31/17840	0.211347	0.370447	0.284768	Slc4a1	1
GO:0010592	positive regulation of lamellipodium assembly	1/136	31/17840	0.211347	0.370447	0.284768	Rac2	1
GO:0030149	sphingolipid catabolic process	1/136	31/17840	0.211347	0.370447	0.284768	Smpd3	1
GO:0031342	negative regulation of cell killing	1/136	31/17840	0.211347	0.370447	0.284768	Ptprc	1
GO:0032770	positive regulation of monooxygenase activity	1/136	31/17840	0.211347	0.370447	0.284768	Vdr	1
GO:0045745	positive regulation of G protein-coupled receptor signaling pathway	1/136	31/17840	0.211347	0.370447	0.284768	C3	1
GO:0048011	neurotrophin TRK receptor signaling pathway	1/136	31/17840	0.211347	0.370447	0.284768	Cyfip2	1
GO:0050951	sensory perception of temperature stimulus	1/136	31/17840	0.211347	0.370447	0.284768	Cxcr4	1
GO:0051957	positive regulation of amino acid transport	1/136	31/17840	0.211347	0.370447	0.284768	Slc36a2	1
GO:0060706	cell differentiation involved in embryonic placenta development	1/136	31/17840	0.211347	0.370447	0.284768	Plk4	1
GO:0150076	neuroinflammatory response	1/136	31/17840	0.211347	0.370447	0.284768	Mmp8	1
GO:1902473	regulation of protein localization to synapse	1/136	31/17840	0.211347	0.370447	0.284768	Tyrobp	1
GO:1903901	negative regulation of viral life cycle	1/136	31/17840	0.211347	0.370447	0.284768	Fcnb	1
GO:0007584	response to nutrient	4/136	311/17840	0.21353	0.374013	0.28751	Bglap/Ccne1/Phex/Vdr	4
GO:0019722	calcium-mediated signaling	3/136	210/17840	0.215847	0.375497	0.28865	Cxcr4/Ptprc/Syk	3
GO:1903426	regulation of reactive oxygen species biosynthetic process	2/136	114/17840	0.215868	0.375497	0.28865	Mmp8/Smpd3	2
GO:0000132	establishment of mitotic spindle orientation	1/136	32/17840	0.21737	0.375497	0.28865	Ndc80	1
GO:0000731	DNA synthesis involved in DNA repair	1/136	32/17840	0.21737	0.375497	0.28865	Dtl	1
GO:0001562	response to protozoan	1/136	32/17840	0.21737	0.375497	0.28865	Spn	1
GO:0001779	natural killer cell differentiation	1/136	32/17840	0.21737	0.375497	0.28865	Ptprc	1
GO:0002063	chondrocyte development	1/136	32/17840	0.21737	0.375497	0.28865	Smpd3	1
GO:0002335	mature B cell differentiation	1/136	32/17840	0.21737	0.375497	0.28865	Mfng	1
GO:0021533	cell differentiation in hindbrain	1/136	32/17840	0.21737	0.375497	0.28865	Top2a	1
GO:0036037	CD8-positive, alpha-beta T cell activation	1/136	32/17840	0.21737	0.375497	0.28865	Satb1	1
GO:0045577	regulation of B cell differentiation	1/136	32/17840	0.21737	0.375497	0.28865	Syk	1
GO:0045616	regulation of keratinocyte differentiation	1/136	32/17840	0.21737	0.375497	0.28865	Vdr	1
GO:0055069	zinc ion homeostasis	1/136	32/17840	0.21737	0.375497	0.28865	Mt3	1
GO:0060142	regulation of syncytium formation by plasma membrane fusion	1/136	32/17840	0.21737	0.375497	0.28865	Tyrobp	1
GO:0060561	apoptotic process involved in morphogenesis	1/136	32/17840	0.21737	0.375497	0.28865	Vdr	1
GO:0061099	negative regulation of protein tyrosine kinase activity	1/136	32/17840	0.21737	0.375497	0.28865	Ptprc	1
GO:0072574	hepatocyte proliferation	1/136	32/17840	0.21737	0.375497	0.28865	Mki67	1
GO:0072575	epithelial cell proliferation involved in liver morphogenesis	1/136	32/17840	0.21737	0.375497	0.28865	Mki67	1
GO:1903859	regulation of dendrite extension	1/136	32/17840	0.21737	0.375497	0.28865	Cxcr4	1
GO:2000406	positive regulation of T cell migration	1/136	32/17840	0.21737	0.375497	0.28865	Spn	1
GO:0006275	regulation of DNA replication	2/136	115/17840	0.218666	0.37719	0.289951	Bcar3/Ccna2	2
GO:0048145	regulation of fibroblast proliferation	2/136	115/17840	0.218666	0.37719	0.289951	Ccna2/Ccnb1	2
GO:0016055	Wnt signaling pathway	5/136	421/17840	0.2188	0.37719	0.289951	Aspm/Ccne1/Cdh2/Cpz/Cthrc1	5
GO:0002062	chondrocyte differentiation	2/136	116/17840	0.221467	0.380842	0.292759	Col9a1/Smpd3	2
GO:0006352	DNA-templated transcription, initiation	2/136	116/17840	0.221467	0.380842	0.292759	Hist1h2ao/Hist2h4	2
GO:0071482	cellular response to light stimulus	2/136	116/17840	0.221467	0.380842	0.292759	Aurkb/Mme	2
GO:0042326	negative regulation of phosphorylation	5/136	423/17840	0.221553	0.380842	0.292759	Ccnb1/Ptprc/Sema4d/Slc4a1/Slit2	5
GO:0198738	cell-cell signaling by wnt	5/136	424/17840	0.222934	0.380842	0.292759	Aspm/Ccne1/Cdh2/Cpz/Cthrc1	5
GO:0002092	positive regulation of receptor internalization	1/136	33/17840	0.223346	0.380842	0.292759	Syk	1
GO:0002507	tolerance induction	1/136	33/17840	0.223346	0.380842	0.292759	C3	1
GO:0034122	negative regulation of toll-like receptor signaling pathway	1/136	33/17840	0.223346	0.380842	0.292759	Pik3ap1	1
GO:0048668	collateral sprouting	1/136	33/17840	0.223346	0.380842	0.292759	Sema4d	1
GO:0050858	negative regulation of antigen receptor-mediated signaling pathway	1/136	33/17840	0.223346	0.380842	0.292759	Laptm5	1
GO:0071353	cellular response to interleukin-4	1/136	33/17840	0.223346	0.380842	0.292759	Coro1a	1
GO:0072395	signal transduction involved in cell cycle checkpoint	1/136	33/17840	0.223346	0.380842	0.292759	Dtl	1
GO:0099068	postsynapse assembly	1/136	33/17840	0.223346	0.380842	0.292759	Cdh2	1
GO:0120033	negative regulation of plasma membrane bounded cell projection assembly	1/136	33/17840	0.223346	0.380842	0.292759	Slit2	1
GO:1903579	negative regulation of ATP metabolic process	1/136	33/17840	0.223346	0.380842	0.292759	Slc4a1	1
GO:1903955	positive regulation of protein targeting to mitochondrion	1/136	33/17840	0.223346	0.380842	0.292759	Rac2	1
GO:0048144	fibroblast proliferation	2/136	118/17840	0.227077	0.386941	0.297447	Ccna2/Ccnb1	2
GO:0002347	response to tumor cell	1/136	34/17840	0.229278	0.387534	0.297903	Laptm5	1
GO:0007026	negative regulation of microtubule depolymerization	1/136	34/17840	0.229278	0.387534	0.297903	Tpx2	1
GO:0010574	regulation of vascular endothelial growth factor production	1/136	34/17840	0.229278	0.387534	0.297903	C3	1
GO:0021591	ventricular system development	1/136	34/17840	0.229278	0.387534	0.297903	Cenpf	1
GO:0021697	cerebellar cortex formation	1/136	34/17840	0.229278	0.387534	0.297903	Top2a	1
GO:0032232	negative regulation of actin filament bundle assembly	1/136	34/17840	0.229278	0.387534	0.297903	Stmn1	1
GO:0044849	estrous cycle	1/136	34/17840	0.229278	0.387534	0.297903	Mmp13	1
GO:0045920	negative regulation of exocytosis	1/136	34/17840	0.229278	0.387534	0.297903	Cd84	1
GO:0050482	arachidonic acid secretion	1/136	34/17840	0.229278	0.387534	0.297903	Syk	1
GO:0050901	leukocyte tethering or rolling	1/136	34/17840	0.229278	0.387534	0.297903	Spn	1
GO:0072576	liver morphogenesis	1/136	34/17840	0.229278	0.387534	0.297903	Mki67	1
GO:1903963	arachidonate transport	1/136	34/17840	0.229278	0.387534	0.297903	Syk	1
GO:0071675	regulation of mononuclear cell migration	2/136	119/17840	0.229887	0.388301	0.298493	Slit2/Spn	2
GO:0043406	positive regulation of MAP kinase activity	3/136	218/17840	0.231845	0.390962	0.300538	Ptprc/Syk/Tf	3
GO:2000241	regulation of reproductive process	3/136	218/17840	0.231845	0.390962	0.300538	Aspm/Ccnb1/Ttk	3
GO:0098661	inorganic anion transmembrane transport	2/136	120/17840	0.232698	0.390962	0.300538	Slc37a2/Slc4a1	2
GO:0010922	positive regulation of phosphatase activity	1/136	35/17840	0.235165	0.390962	0.300538	Ptprc	1
GO:0021884	forebrain neuron development	1/136	35/17840	0.235165	0.390962	0.300538	Slit2	1
GO:0032354	response to follicle-stimulating hormone	1/136	35/17840	0.235165	0.390962	0.300538	Tf	1
GO:0032692	negative regulation of interleukin-1 production	1/136	35/17840	0.235165	0.390962	0.300538	Serpinb1a	1
GO:0033561	regulation of water loss via skin	1/136	35/17840	0.235165	0.390962	0.300538	Stmn1	1
GO:0033687	osteoblast proliferation	1/136	35/17840	0.235165	0.390962	0.300538	Cthrc1	1
GO:0034110	regulation of homotypic cell-cell adhesion	1/136	35/17840	0.235165	0.390962	0.300538	Syk	1
GO:0035116	embryonic hindlimb morphogenesis	1/136	35/17840	0.235165	0.390962	0.300538	Mmp13	1
GO:0035640	exploration behavior	1/136	35/17840	0.235165	0.390962	0.300538	Dpp4	1
GO:0035883	enteroendocrine cell differentiation	1/136	35/17840	0.235165	0.390962	0.300538	Cdh2	1
GO:0035886	vascular associated smooth muscle cell differentiation	1/136	35/17840	0.235165	0.390962	0.300538	C3	1
GO:0036120	cellular response to platelet-derived growth factor stimulus	1/136	35/17840	0.235165	0.390962	0.300538	Ccna2	1
GO:0045737	positive regulation of cyclin-dependent protein serine/threonine kinase activity	1/136	35/17840	0.235165	0.390962	0.300538	Ccnb1	1
GO:0045742	positive regulation of epidermal growth factor receptor signaling pathway	1/136	35/17840	0.235165	0.390962	0.300538	Bcar3	1
GO:0046466	membrane lipid catabolic process	1/136	35/17840	0.235165	0.390962	0.300538	Smpd3	1
GO:0046697	decidualization	1/136	35/17840	0.235165	0.390962	0.300538	Vdr	1
GO:0051642	centrosome localization	1/136	35/17840	0.235165	0.390962	0.300538	Aspm	1
GO:0071709	membrane assembly	1/136	35/17840	0.235165	0.390962	0.300538	Cdh2	1
GO:0099560	synaptic membrane adhesion	1/136	35/17840	0.235165	0.390962	0.300538	Cdh2	1
GO:1903749	positive regulation of establishment of protein localization to mitochondrion	1/136	35/17840	0.235165	0.390962	0.300538	Rac2	1
GO:0045931	positive regulation of mitotic cell cycle	2/136	121/17840	0.235512	0.390962	0.300538	Ccnb1/Dtl	2
GO:0048678	response to axon injury	2/136	121/17840	0.235512	0.390962	0.300538	Matn4/Tyrobp	2
GO:2000278	regulation of DNA biosynthetic process	2/136	121/17840	0.235512	0.390962	0.300538	Aurkb/Nek2	2
GO:0043542	endothelial cell migration	3/136	221/17840	0.237901	0.394667	0.303386	Dpp4/Plxnd1/Slit2	3
GO:0046620	regulation of organ growth	2/136	122/17840	0.238328	0.395114	0.30373	Ccnb1/Rag2	2
GO:0006884	cell volume homeostasis	1/136	36/17840	0.241007	0.395377	0.303932	Prkg2	1
GO:0010837	regulation of keratinocyte proliferation	1/136	36/17840	0.241007	0.395377	0.303932	Vdr	1
GO:0021846	cell proliferation in forebrain	1/136	36/17840	0.241007	0.395377	0.303932	Tacc3	1
GO:0030866	cortical actin cytoskeleton organization	1/136	36/17840	0.241007	0.395377	0.303932	Ect2	1
GO:0032728	positive regulation of interferon-beta production	1/136	36/17840	0.241007	0.395377	0.303932	Hmgb2	1
GO:0032743	positive regulation of interleukin-2 production	1/136	36/17840	0.241007	0.395377	0.303932	Ptprc	1
GO:0033005	positive regulation of mast cell activation	1/136	36/17840	0.241007	0.395377	0.303932	Syk	1
GO:0034142	toll-like receptor 4 signaling pathway	1/136	36/17840	0.241007	0.395377	0.303932	Pik3ap1	1
GO:0036119	response to platelet-derived growth factor	1/136	36/17840	0.241007	0.395377	0.303932	Ccna2	1
GO:0043302	positive regulation of leukocyte degranulation	1/136	36/17840	0.241007	0.395377	0.303932	Syk	1
GO:0051647	nucleus localization	1/136	36/17840	0.241007	0.395377	0.303932	Tacc3	1
GO:0060071	Wnt signaling pathway, planar cell polarity pathway	1/136	36/17840	0.241007	0.395377	0.303932	Cthrc1	1
GO:0061842	microtubule organizing center localization	1/136	36/17840	0.241007	0.395377	0.303932	Aspm	1
GO:0062149	detection of stimulus involved in sensory perception of pain	1/136	36/17840	0.241007	0.395377	0.303932	Cxcr4	1
GO:0071539	protein localization to centrosome	1/136	36/17840	0.241007	0.395377	0.303932	Snx10	1
GO:0098751	bone cell development	1/136	36/17840	0.241007	0.395377	0.303932	Tyrobp	1
GO:0051209	release of sequestered calcium ion into cytosol	2/136	124/17840	0.243965	0.399707	0.307261	Coro1a/Ptprc	2
GO:0052126	movement in host environment	2/136	124/17840	0.243965	0.399707	0.307261	Dpp4/Fcnb	2
GO:0007163	establishment or maintenance of cell polarity	3/136	225/17840	0.246018	0.401477	0.308621	Kif2c/Ndc80/Rac2	3
GO:0014074	response to purine-containing compound	3/136	225/17840	0.246018	0.401477	0.308621	Ccne1/Dntt/Tf	3
GO:0044706	multi-multicellular organism process	4/136	331/17840	0.246038	0.401477	0.308621	Alas2/Mmp13/Ucp2/Vdr	4
GO:0051283	negative regulation of sequestering of calcium ion	2/136	125/17840	0.246785	0.401477	0.308621	Coro1a/Ptprc	2
GO:0006623	protein targeting to vacuole	1/136	37/17840	0.246805	0.401477	0.308621	Laptm5	1
GO:0009112	nucleobase metabolic process	1/136	37/17840	0.246805	0.401477	0.308621	Rrm2	1
GO:0050685	positive regulation of mRNA processing	1/136	37/17840	0.246805	0.401477	0.308621	Ccnb1	1
GO:1901186	positive regulation of ERBB signaling pathway	1/136	37/17840	0.246805	0.401477	0.308621	Bcar3	1
GO:1902624	positive regulation of neutrophil migration	1/136	37/17840	0.246805	0.401477	0.308621	Rac2	1
GO:1904385	cellular response to angiotensin	1/136	37/17840	0.246805	0.401477	0.308621	Car2	1
GO:1905508	protein localization to microtubule organizing center	1/136	37/17840	0.246805	0.401477	0.308621	Snx10	1
GO:0007265	Ras protein signal transduction	4/136	332/17840	0.247693	0.402661	0.309532	Ccna2/Cdh2/Rac2/Stmn1	4
GO:0071453	cellular response to oxygen levels	3/136	226/17840	0.248055	0.402988	0.309783	Ccna2/Ccnb1/Mt3	3
GO:0016032	viral process	4/136	333/17840	0.24935	0.404831	0.3112	Cxcr4/Dpp4/Fcnb/Top2a	4
GO:0014013	regulation of gliogenesis	2/136	126/17840	0.249607	0.404986	0.311319	Cxcr4/Tf	2
GO:0043244	regulation of protein-containing complex disassembly	2/136	127/17840	0.25243	0.407405	0.313178	Spta1/Tpx2	2
GO:0051282	regulation of sequestering of calcium ion	2/136	127/17840	0.25243	0.407405	0.313178	Coro1a/Ptprc	2
GO:0010939	regulation of necrotic cell death	1/136	38/17840	0.252558	0.407405	0.313178	Mt3	1
GO:0021680	cerebellar Purkinje cell layer development	1/136	38/17840	0.252558	0.407405	0.313178	Top2a	1
GO:0031114	regulation of microtubule depolymerization	1/136	38/17840	0.252558	0.407405	0.313178	Tpx2	1
GO:0033198	response to ATP	1/136	38/17840	0.252558	0.407405	0.313178	Dntt	1
GO:0051294	establishment of spindle orientation	1/136	38/17840	0.252558	0.407405	0.313178	Ndc80	1
GO:0070670	response to interleukin-4	1/136	38/17840	0.252558	0.407405	0.313178	Coro1a	1
GO:0071276	cellular response to cadmium ion	1/136	38/17840	0.252558	0.407405	0.313178	Mt3	1
GO:0048762	mesenchymal cell differentiation	3/136	229/17840	0.254179	0.409756	0.314986	Cdh2/Sema4d/Sema7a	3
GO:0090090	negative regulation of canonical Wnt signaling pathway	2/136	128/17840	0.255254	0.411224	0.316114	Cdh2/Cthrc1	2
GO:0006816	calcium ion transport	5/136	448/17840	0.256809	0.412113	0.316797	Cd84/Coro1a/Cxcr4/Ptprc/Vdr	5
GO:0050868	negative regulation of T cell activation	2/136	129/17840	0.258078	0.412113	0.316797	Laptm5/Spn	2
GO:0051208	sequestering of calcium ion	2/136	129/17840	0.258078	0.412113	0.316797	Coro1a/Ptprc	2
GO:0061041	regulation of wound healing	2/136	129/17840	0.258078	0.412113	0.316797	Cxcr4/S100a9	2
GO:0031346	positive regulation of cell projection organization	5/136	449/17840	0.258248	0.412113	0.316797	Plxnd1/Rac2/S100a9/Sema4d/Sema7a	5
GO:0010543	regulation of platelet activation	1/136	39/17840	0.258269	0.412113	0.316797	Syk	1
GO:0019432	triglyceride biosynthetic process	1/136	39/17840	0.258269	0.412113	0.316797	C3	1
GO:0031572	G2 DNA damage checkpoint	1/136	39/17840	0.258269	0.412113	0.316797	Dtl	1
GO:0032885	regulation of polysaccharide biosynthetic process	1/136	39/17840	0.258269	0.412113	0.316797	Smpd3	1
GO:0034260	negative regulation of GTPase activity	1/136	39/17840	0.258269	0.412113	0.316797	Slit2	1
GO:0048741	skeletal muscle fiber development	1/136	39/17840	0.258269	0.412113	0.316797	Kel	1
GO:0071827	plasma lipoprotein particle organization	1/136	39/17840	0.258269	0.412113	0.316797	Mpo	1
GO:1903429	regulation of cell maturation	1/136	39/17840	0.258269	0.412113	0.316797	Ccnb1	1
GO:1904031	positive regulation of cyclin-dependent protein kinase activity	1/136	39/17840	0.258269	0.412113	0.316797	Ccnb1	1
GO:2000403	positive regulation of lymphocyte migration	1/136	39/17840	0.258269	0.412113	0.316797	Spn	1
GO:0051056	regulation of small GTPase mediated signal transduction	3/136	233/17840	0.26238	0.41744	0.320892	Cdh2/Slit2/Stmn1	3
GO:0002761	regulation of myeloid leukocyte differentiation	2/136	131/17840	0.263729	0.41744	0.320892	Car2/Tyrobp	2
GO:0070301	cellular response to hydrogen peroxide	2/136	131/17840	0.263729	0.41744	0.320892	Ect2/Smpd3	2
GO:0007099	centriole replication	1/136	40/17840	0.263935	0.41744	0.320892	Plk4	1
GO:0010737	protein kinase A signaling	1/136	40/17840	0.263935	0.41744	0.320892	Lcp1	1
GO:0032228	regulation of synaptic transmission, GABAergic	1/136	40/17840	0.263935	0.41744	0.320892	Car2	1
GO:0032689	negative regulation of interferon-gamma production	1/136	40/17840	0.263935	0.41744	0.320892	Laptm5	1
GO:0032733	positive regulation of interleukin-10 production	1/136	40/17840	0.263935	0.41744	0.320892	Syk	1
GO:0043267	negative regulation of potassium ion transport	1/136	40/17840	0.263935	0.41744	0.320892	Kel	1
GO:0050892	intestinal absorption	1/136	40/17840	0.263935	0.41744	0.320892	Vdr	1
GO:0051693	actin filament capping	1/136	40/17840	0.263935	0.41744	0.320892	Spta1	1
GO:1902692	regulation of neuroblast proliferation	1/136	40/17840	0.263935	0.41744	0.320892	Aspm	1
GO:1902745	positive regulation of lamellipodium organization	1/136	40/17840	0.263935	0.41744	0.320892	Rac2	1
GO:2000008	regulation of protein localization to cell surface	1/136	40/17840	0.263935	0.41744	0.320892	Tyrobp	1
GO:0046661	male sex differentiation	3/136	234/17840	0.264435	0.417968	0.321298	Aspm/Hmgb2/Kif18a	3
GO:0030100	regulation of endocytosis	3/136	235/17840	0.266493	0.420787	0.323465	C3/Syk/Tf	3
GO:0007266	Rho protein signal transduction	2/136	132/17840	0.266554	0.420787	0.323465	Cdh2/Stmn1	2
GO:0072594	establishment of protein localization to organelle	5/136	456/17840	0.268378	0.4234	0.325474	Cd68/Ect2/Laptm5/Rac2/Syk	5
GO:0008277	regulation of G protein-coupled receptor signaling pathway	2/136	133/17840	0.26938	0.4234	0.325474	C3/Stmn1	2
GO:0001783	B cell apoptotic process	1/136	41/17840	0.269559	0.4234	0.325474	Aurkb	1
GO:0007435	salivary gland morphogenesis	1/136	41/17840	0.269559	0.4234	0.325474	Plxnd1	1
GO:0045747	positive regulation of Notch signaling pathway	1/136	41/17840	0.269559	0.4234	0.325474	Mfng	1
GO:0048873	homeostasis of number of cells within a tissue	1/136	41/17840	0.269559	0.4234	0.325474	Coro1a	1
GO:0050850	positive regulation of calcium-mediated signaling	1/136	41/17840	0.269559	0.4234	0.325474	Syk	1
GO:0090175	regulation of establishment of planar polarity	1/136	41/17840	0.269559	0.4234	0.325474	Cthrc1	1
GO:0040013	negative regulation of locomotion	4/136	346/17840	0.271105	0.425562	0.327136	Dpp4/Sema4d/Sema7a/Slit2	4
GO:0060828	regulation of canonical Wnt signaling pathway	3/136	238/17840	0.272677	0.427763	0.328827	Aspm/Cdh2/Cthrc1	3
GO:0021953	central nervous system neuron differentiation	3/136	239/17840	0.274743	0.429479	0.330147	Satb2/Slit2/Top2a	3
GO:0015748	organophosphate ester transport	2/136	135/17840	0.27503	0.429479	0.330147	Slc37a2/Slc4a1	2
GO:0009262	deoxyribonucleotide metabolic process	1/136	42/17840	0.27514	0.429479	0.330147	Rrm2	1
GO:0030225	macrophage differentiation	1/136	42/17840	0.27514	0.429479	0.330147	Spib	1
GO:0033363	secretory granule organization	1/136	42/17840	0.27514	0.429479	0.330147	Srgn	1
GO:0038084	vascular endothelial growth factor signaling pathway	1/136	42/17840	0.27514	0.429479	0.330147	Adamts3	1
GO:0044091	membrane biogenesis	1/136	42/17840	0.27514	0.429479	0.330147	Cdh2	1
GO:0045191	regulation of isotype switching	1/136	42/17840	0.27514	0.429479	0.330147	Ptprc	1
GO:0009416	response to light stimulus	4/136	349/17840	0.276175	0.430825	0.331182	Aurkb/Dtl/Mme/Rag1	4
GO:0050673	epithelial cell proliferation	5/136	462/17840	0.277132	0.43205	0.332123	Hmgb2/Mki67/Serpinb1a/Uhrf1/Vdr	5
GO:0043547	positive regulation of GTPase activity	4/136	351/17840	0.279563	0.434076	0.33368	Arhgap15/Bcar3/Ect2/Sema4d	4
GO:0071347	cellular response to interleukin-1	2/136	137/17840	0.280679	0.434076	0.33368	Camp/Smpd3	2
GO:0001916	positive regulation of T cell mediated cytotoxicity	1/136	43/17840	0.280679	0.434076	0.33368	Ptprc	1
GO:0007157	heterophilic cell-cell adhesion via plasma membrane cell adhesion molecules	1/136	43/17840	0.280679	0.434076	0.33368	Cdh2	1
GO:0014904	myotube cell development	1/136	43/17840	0.280679	0.434076	0.33368	Kel	1
GO:0016601	Rac protein signal transduction	1/136	43/17840	0.280679	0.434076	0.33368	Rac2	1
GO:0021955	central nervous system neuron axonogenesis	1/136	43/17840	0.280679	0.434076	0.33368	Slit2	1
GO:0045880	positive regulation of smoothened signaling pathway	1/136	43/17840	0.280679	0.434076	0.33368	Scube3	1
GO:0061462	protein localization to lysosome	1/136	43/17840	0.280679	0.434076	0.33368	Laptm5	1
GO:0071634	regulation of transforming growth factor beta production	1/136	43/17840	0.280679	0.434076	0.33368	Tyrobp	1
GO:0071825	protein-lipid complex subunit organization	1/136	43/17840	0.280679	0.434076	0.33368	Mpo	1
GO:0098534	centriole assembly	1/136	43/17840	0.280679	0.434076	0.33368	Plk4	1
GO:0098927	vesicle-mediated transport between endosomal compartments	1/136	43/17840	0.280679	0.434076	0.33368	Coro1a	1
GO:0051403	stress-activated MAPK cascade	3/136	244/17840	0.285092	0.439557	0.337894	Mmp8/Syk/Tf	3
GO:0030890	positive regulation of B cell proliferation	1/136	44/17840	0.286176	0.439557	0.337894	Ptprc	1
GO:0046006	regulation of activated T cell proliferation	1/136	44/17840	0.286176	0.439557	0.337894	Laptm5	1
GO:0048010	vascular endothelial growth factor receptor signaling pathway	1/136	44/17840	0.286176	0.439557	0.337894	Mt3	1
GO:0050856	regulation of T cell receptor signaling pathway	1/136	44/17840	0.286176	0.439557	0.337894	Laptm5	1
GO:0055023	positive regulation of cardiac muscle tissue growth	1/136	44/17840	0.286176	0.439557	0.337894	Ccnb1	1
GO:0062208	positive regulation of pattern recognition receptor signaling pathway	1/136	44/17840	0.286176	0.439557	0.337894	Pik3ap1	1
GO:0070232	regulation of T cell apoptotic process	1/136	44/17840	0.286176	0.439557	0.337894	Rag1	1
GO:0085029	extracellular matrix assembly	1/136	44/17840	0.286176	0.439557	0.337894	Smpd3	1
GO:0097106	postsynaptic density organization	1/136	44/17840	0.286176	0.439557	0.337894	Cdh2	1
GO:0043467	regulation of generation of precursor metabolites and energy	2/136	139/17840	0.286325	0.439557	0.337894	Ccnb1/Slc4a1	2
GO:0050773	regulation of dendrite development	2/136	139/17840	0.286325	0.439557	0.337894	Mt3/Sema4d	2
GO:0031334	positive regulation of protein-containing complex assembly	3/136	245/17840	0.287166	0.440579	0.33868	Coro1a/Lcp1/Syk	3
GO:0014065	phosphatidylinositol 3-kinase signaling	2/136	140/17840	0.289146	0.442805	0.340391	Pik3ap1/Sema4d	2
GO:0071887	leukocyte apoptotic process	2/136	140/17840	0.289146	0.442805	0.340391	Aurkb/Rag1	2
GO:1903038	negative regulation of leukocyte cell-cell adhesion	2/136	140/17840	0.289146	0.442805	0.340391	Laptm5/Spn	2
GO:0010559	regulation of glycoprotein biosynthetic process	1/136	45/17840	0.291631	0.444711	0.341856	Mt3	1
GO:0042088	T-helper 1 type immune response	1/136	45/17840	0.291631	0.444711	0.341856	Spn	1
GO:0060416	response to growth hormone	1/136	45/17840	0.291631	0.444711	0.341856	Phex	1
GO:0071604	transforming growth factor beta production	1/136	45/17840	0.291631	0.444711	0.341856	Tyrobp	1
GO:0097178	ruffle assembly	1/136	45/17840	0.291631	0.444711	0.341856	Snx10	1
GO:1903214	regulation of protein targeting to mitochondrion	1/136	45/17840	0.291631	0.444711	0.341856	Rac2	1
GO:1990776	response to angiotensin	1/136	45/17840	0.291631	0.444711	0.341856	Car2	1
GO:0021510	spinal cord development	2/136	141/17840	0.291966	0.444952	0.342041	Slit2/Slit3	2
GO:0050728	negative regulation of inflammatory response	2/136	142/17840	0.294785	0.448975	0.345134	Slit2/Spn	2
GO:0019058	viral life cycle	3/136	249/17840	0.295475	0.449147	0.345265	Dpp4/Fcnb/Top2a	3
GO:0006024	glycosaminoglycan biosynthetic process	1/136	46/17840	0.297045	0.449147	0.345265	Smpd3	1
GO:0021696	cerebellar cortex morphogenesis	1/136	46/17840	0.297045	0.449147	0.345265	Top2a	1
GO:0030835	negative regulation of actin filament depolymerization	1/136	46/17840	0.297045	0.449147	0.345265	Spta1	1
GO:0032814	regulation of natural killer cell activation	1/136	46/17840	0.297045	0.449147	0.345265	Tyrobp	1
GO:0035137	hindlimb morphogenesis	1/136	46/17840	0.297045	0.449147	0.345265	Mmp13	1
GO:0035307	positive regulation of protein dephosphorylation	1/136	46/17840	0.297045	0.449147	0.345265	Ptprc	1
GO:0035987	endodermal cell differentiation	1/136	46/17840	0.297045	0.449147	0.345265	Mmp8	1
GO:0043114	regulation of vascular permeability	1/136	46/17840	0.297045	0.449147	0.345265	Slit2	1
GO:0048854	brain morphogenesis	1/136	46/17840	0.297045	0.449147	0.345265	Cdh2	1
GO:1903053	regulation of extracellular matrix organization	1/136	46/17840	0.297045	0.449147	0.345265	Dpp4	1
GO:1904646	cellular response to amyloid-beta	1/136	46/17840	0.297045	0.449147	0.345265	Vdr	1
GO:0003206	cardiac chamber morphogenesis	2/136	144/17840	0.300418	0.4537	0.348766	Slit2/Slit3	2
GO:0007034	vacuolar transport	2/136	144/17840	0.300418	0.4537	0.348766	Atp6v0d2/Laptm5	2
GO:0001941	postsynaptic membrane organization	1/136	47/17840	0.302418	0.453717	0.348779	Cdh2	1
GO:0007431	salivary gland development	1/136	47/17840	0.302418	0.453717	0.348779	Plxnd1	1
GO:0015804	neutral amino acid transport	1/136	47/17840	0.302418	0.453717	0.348779	Slc36a2	1
GO:0032881	regulation of polysaccharide metabolic process	1/136	47/17840	0.302418	0.453717	0.348779	Smpd3	1
GO:0046460	neutral lipid biosynthetic process	1/136	47/17840	0.302418	0.453717	0.348779	C3	1
GO:0046463	acylglycerol biosynthetic process	1/136	47/17840	0.302418	0.453717	0.348779	C3	1
GO:0046596	regulation of viral entry into host cell	1/136	47/17840	0.302418	0.453717	0.348779	Fcnb	1
GO:0046685	response to arsenic-containing substance	1/136	47/17840	0.302418	0.453717	0.348779	Slc4a1	1
GO:0060122	inner ear receptor cell stereocilium organization	1/136	47/17840	0.302418	0.453717	0.348779	Cthrc1	1
GO:0060421	positive regulation of heart growth	1/136	47/17840	0.302418	0.453717	0.348779	Ccnb1	1
GO:0089718	amino acid import across plasma membrane	1/136	47/17840	0.302418	0.453717	0.348779	Slc36a2	1
GO:0007156	homophilic cell adhesion via plasma membrane adhesion molecules	2/136	145/17840	0.303232	0.454667	0.349509	Cdh2/Emb	2
GO:0006898	receptor-mediated endocytosis	3/136	253/17840	0.3038	0.455246	0.349954	C3/Syk/Tf	3
GO:0001893	maternal placenta development	1/136	48/17840	0.30775	0.459519	0.353239	Vdr	1
GO:0021772	olfactory bulb development	1/136	48/17840	0.30775	0.459519	0.353239	Slit2	1
GO:0031146	SCF-dependent proteasomal ubiquitin-dependent protein catabolic process	1/136	48/17840	0.30775	0.459519	0.353239	Ccnf	1
GO:0043616	keratinocyte proliferation	1/136	48/17840	0.30775	0.459519	0.353239	Vdr	1
GO:0045010	actin nucleation	1/136	48/17840	0.30775	0.459519	0.353239	Coro1a	1
GO:2000404	regulation of T cell migration	1/136	48/17840	0.30775	0.459519	0.353239	Spn	1
GO:1903900	regulation of viral life cycle	2/136	148/17840	0.311661	0.463286	0.356135	Fcnb/Top2a	2
GO:1905039	carboxylic acid transmembrane transport	2/136	148/17840	0.311661	0.463286	0.356135	Emb/Slc36a2	2
GO:0001933	negative regulation of protein phosphorylation	4/136	370/17840	0.312052	0.463286	0.356135	Ccnb1/Ptprc/Sema4d/Slit2	4
GO:0033157	regulation of intracellular protein transport	3/136	257/17840	0.312136	0.463286	0.356135	Ect2/Lcp1/Rac2	3
GO:0034764	positive regulation of transmembrane transport	3/136	257/17840	0.312136	0.463286	0.356135	C3/Car2/Slc36a2	3
GO:0034767	positive regulation of ion transmembrane transport	3/136	257/17840	0.312136	0.463286	0.356135	C3/Car2/Slc36a2	3
GO:0002066	columnar/cuboidal epithelial cell development	1/136	49/17840	0.313041	0.463286	0.356135	Cdh2	1
GO:0006110	regulation of glycolytic process	1/136	49/17840	0.313041	0.463286	0.356135	Slc4a1	1
GO:0010862	positive regulation of pathway-restricted SMAD protein phosphorylation	1/136	49/17840	0.313041	0.463286	0.356135	Bmp3	1
GO:0032768	regulation of monooxygenase activity	1/136	49/17840	0.313041	0.463286	0.356135	Vdr	1
GO:0045740	positive regulation of DNA replication	1/136	49/17840	0.313041	0.463286	0.356135	Bcar3	1
GO:0061756	leukocyte adhesion to vascular endothelial cell	1/136	49/17840	0.313041	0.463286	0.356135	Spn	1
GO:0071312	cellular response to alkaloid	1/136	49/17840	0.313041	0.463286	0.356135	Ccna2	1
GO:0072666	establishment of protein localization to vacuole	1/136	49/17840	0.313041	0.463286	0.356135	Laptm5	1
GO:1902041	regulation of extrinsic apoptotic signaling pathway via death domain receptors	1/136	49/17840	0.313041	0.463286	0.356135	Hmgb2	1
GO:0030324	lung development	3/136	258/17840	0.314221	0.464574	0.357125	Mme/Phex/Smpd3	3
GO:0097553	calcium ion transmembrane import into cytosol	2/136	149/17840	0.314467	0.464574	0.357125	Coro1a/Ptprc	2
GO:1903825	organic acid transmembrane transport	2/136	149/17840	0.314467	0.464574	0.357125	Emb/Slc36a2	2
GO:0031098	stress-activated protein kinase signaling cascade	3/136	259/17840	0.316307	0.466802	0.358838	Mmp8/Syk/Tf	3
GO:0007043	cell-cell junction assembly	2/136	150/17840	0.31727	0.466802	0.358838	Cdh2/Ect2	2
GO:0007131	reciprocal meiotic recombination	1/136	50/17840	0.318293	0.466802	0.358838	Top2a	1
GO:0016202	regulation of striated muscle tissue development	1/136	50/17840	0.318293	0.466802	0.358838	Cenpf	1
GO:0034198	cellular response to amino acid starvation	1/136	50/17840	0.318293	0.466802	0.358838	Ucp2	1
GO:0043618	regulation of transcription from RNA polymerase II promoter in response to stress	1/136	50/17840	0.318293	0.466802	0.358838	Mt3	1
GO:0045911	positive regulation of DNA recombination	1/136	50/17840	0.318293	0.466802	0.358838	Ptprc	1
GO:0050974	detection of mechanical stimulus involved in sensory perception	1/136	50/17840	0.318293	0.466802	0.358838	Cxcr4	1
GO:0099084	postsynaptic specialization organization	1/136	50/17840	0.318293	0.466802	0.358838	Cdh2	1
GO:0140527	reciprocal homologous recombination	1/136	50/17840	0.318293	0.466802	0.358838	Top2a	1
GO:1903018	regulation of glycoprotein metabolic process	1/136	50/17840	0.318293	0.466802	0.358838	Mt3	1
GO:1903747	regulation of establishment of protein localization to mitochondrion	1/136	50/17840	0.318293	0.466802	0.358838	Rac2	1
GO:0032869	cellular response to insulin stimulus	3/136	260/17840	0.318393	0.466802	0.358838	Bcar3/Bglap/Ucp2	3
GO:0030323	respiratory tube development	3/136	261/17840	0.320479	0.469587	0.360978	Mme/Phex/Smpd3	3
GO:0001914	regulation of T cell mediated cytotoxicity	1/136	51/17840	0.323504	0.470722	0.361851	Ptprc	1
GO:0010883	regulation of lipid storage	1/136	51/17840	0.323504	0.470722	0.361851	C3	1
GO:0010972	negative regulation of G2/M transition of mitotic cell cycle	1/136	51/17840	0.323504	0.470722	0.361851	Aurkb	1
GO:0035825	homologous recombination	1/136	51/17840	0.323504	0.470722	0.361851	Top2a	1
GO:0046148	pigment biosynthetic process	1/136	51/17840	0.323504	0.470722	0.361851	Alas2	1
GO:0046638	positive regulation of alpha-beta T cell differentiation	1/136	51/17840	0.323504	0.470722	0.361851	Syk	1
GO:0046688	response to copper ion	1/136	51/17840	0.323504	0.470722	0.361851	Mt3	1
GO:0046854	phosphatidylinositol phosphorylation	1/136	51/17840	0.323504	0.470722	0.361851	Pip5k1b	1
GO:0060043	regulation of cardiac muscle cell proliferation	1/136	51/17840	0.323504	0.470722	0.361851	Ccnb1	1
GO:0071354	cellular response to interleukin-6	1/136	51/17840	0.323504	0.470722	0.361851	Camp	1
GO:0071398	cellular response to fatty acid	1/136	51/17840	0.323504	0.470722	0.361851	Ccnb1	1
GO:0090207	regulation of triglyceride metabolic process	1/136	51/17840	0.323504	0.470722	0.361851	C3	1
GO:0050807	regulation of synapse organization	3/136	263/17840	0.324652	0.472119	0.362925	Cdh2/Sema4d/Srgn	3
GO:0007569	cell aging	2/136	153/17840	0.325663	0.473314	0.363843	Bglap/Mme	2
GO:0007623	circadian rhythm	3/136	264/17840	0.326739	0.474603	0.364835	Prkg2/Slc4a1/Top2a	3
GO:0015711	organic anion transport	4/136	379/17840	0.327578	0.47467	0.364886	Emb/Slc36a2/Slc4a1/Syk	4
GO:0002687	positive regulation of leukocyte migration	2/136	154/17840	0.328455	0.47467	0.364886	Rac2/Spn	2
GO:0002639	positive regulation of immunoglobulin production	1/136	52/17840	0.328676	0.47467	0.364886	Ptprc	1
GO:0007140	male meiotic nuclear division	1/136	52/17840	0.328676	0.47467	0.364886	Kif18a	1
GO:0009395	phospholipid catabolic process	1/136	52/17840	0.328676	0.47467	0.364886	Smpd3	1
GO:0032309	icosanoid secretion	1/136	52/17840	0.328676	0.47467	0.364886	Syk	1
GO:0032731	positive regulation of interleukin-1 beta production	1/136	52/17840	0.328676	0.47467	0.364886	Tyrobp	1
GO:0045646	regulation of erythrocyte differentiation	1/136	52/17840	0.328676	0.47467	0.364886	Hmgb2	1
GO:0046456	icosanoid biosynthetic process	1/136	52/17840	0.328676	0.47467	0.364886	Syk	1
GO:0052372	modulation by symbiont of entry into host	1/136	52/17840	0.328676	0.47467	0.364886	Fcnb	1
GO:0051052	regulation of DNA metabolic process	4/136	381/17840	0.331036	0.477804	0.367295	Aurkb/Hmgb2/Nek2/Ptprc	4
GO:0006953	acute-phase response	1/136	53/17840	0.333809	0.47823	0.367623	Tf	1
GO:0021795	cerebral cortex cell migration	1/136	53/17840	0.333809	0.47823	0.367623	Slit2	1
GO:0031018	endocrine pancreas development	1/136	53/17840	0.333809	0.47823	0.367623	Cdh2	1
GO:0032715	negative regulation of interleukin-6 production	1/136	53/17840	0.333809	0.47823	0.367623	Cd84	1
GO:0032941	secretion by tissue	1/136	53/17840	0.333809	0.47823	0.367623	Mmp13	1
GO:0042307	positive regulation of protein import into nucleus	1/136	53/17840	0.333809	0.47823	0.367623	Ect2	1
GO:0045332	phospholipid translocation	1/136	53/17840	0.333809	0.47823	0.367623	Slc4a1	1
GO:0045687	positive regulation of glial cell differentiation	1/136	53/17840	0.333809	0.47823	0.367623	Cxcr4	1
GO:0048247	lymphocyte chemotaxis	1/136	53/17840	0.333809	0.47823	0.367623	Np4	1
GO:0048713	regulation of oligodendrocyte differentiation	1/136	53/17840	0.333809	0.47823	0.367623	Cxcr4	1
GO:0051954	positive regulation of amine transport	1/136	53/17840	0.333809	0.47823	0.367623	Slc36a2	1
GO:0090279	regulation of calcium ion import	1/136	53/17840	0.333809	0.47823	0.367623	Cxcr4	1
GO:1901861	regulation of muscle tissue development	1/136	53/17840	0.333809	0.47823	0.367623	Cenpf	1
GO:0002221	pattern recognition receptor signaling pathway	2/136	157/17840	0.336812	0.481708	0.370296	Fcnb/Pik3ap1	2
GO:0006338	chromatin remodeling	2/136	157/17840	0.336812	0.481708	0.370296	Satb1/Satb2	2
GO:0019233	sensory perception of pain	2/136	157/17840	0.336812	0.481708	0.370296	Cxcr4/Mme	2
GO:0043090	amino acid import	1/136	54/17840	0.338902	0.482772	0.371114	Slc36a2	1
GO:0043620	regulation of DNA-templated transcription in response to stress	1/136	54/17840	0.338902	0.482772	0.371114	Mt3	1
GO:0045604	regulation of epidermal cell differentiation	1/136	54/17840	0.338902	0.482772	0.371114	Vdr	1
GO:0046164	alcohol catabolic process	1/136	54/17840	0.338902	0.482772	0.371114	Mt3	1
GO:0046676	negative regulation of insulin secretion	1/136	54/17840	0.338902	0.482772	0.371114	Ucp2	1
GO:0048634	regulation of muscle organ development	1/136	54/17840	0.338902	0.482772	0.371114	Cenpf	1
GO:0061383	trabecula morphogenesis	1/136	54/17840	0.338902	0.482772	0.371114	Sema4d	1
GO:0016482	cytosolic transport	2/136	159/17840	0.342366	0.486385	0.373891	Coro1a/Laptm5	2
GO:0002042	cell migration involved in sprouting angiogenesis	1/136	55/17840	0.343957	0.486385	0.373891	Slit2	1
GO:0007032	endosome organization	1/136	55/17840	0.343957	0.486385	0.373891	Snx10	1
GO:0007129	homologous chromosome pairing at meiosis	1/136	55/17840	0.343957	0.486385	0.373891	Ccne1	1
GO:0010677	negative regulation of cellular carbohydrate metabolic process	1/136	55/17840	0.343957	0.486385	0.373891	Slc4a1	1
GO:0030834	regulation of actin filament depolymerization	1/136	55/17840	0.343957	0.486385	0.373891	Spta1	1
GO:0031646	positive regulation of nervous system process	1/136	55/17840	0.343957	0.486385	0.373891	Tf	1
GO:0032608	interferon-beta production	1/136	55/17840	0.343957	0.486385	0.373891	Hmgb2	1
GO:0032648	regulation of interferon-beta production	1/136	55/17840	0.343957	0.486385	0.373891	Hmgb2	1
GO:0032892	positive regulation of organic acid transport	1/136	55/17840	0.343957	0.486385	0.373891	Slc36a2	1
GO:0043392	negative regulation of DNA binding	1/136	55/17840	0.343957	0.486385	0.373891	Nek2	1
GO:1904645	response to amyloid-beta	1/136	55/17840	0.343957	0.486385	0.373891	Vdr	1
GO:1990928	response to amino acid starvation	1/136	55/17840	0.343957	0.486385	0.373891	Ucp2	1
GO:0008643	carbohydrate transport	2/136	160/17840	0.345138	0.48778	0.374964	C3/Smpd3	2
GO:0003007	heart morphogenesis	3/136	274/17840	0.347597	0.490165	0.376797	Plxnd1/Slit2/Slit3	3
GO:0051701	biological process involved in interaction with host	2/136	161/17840	0.347907	0.490165	0.376797	Dpp4/Fcnb	2
GO:0001706	endoderm formation	1/136	56/17840	0.348974	0.490165	0.376797	Mmp8	1
GO:0002548	monocyte chemotaxis	1/136	56/17840	0.348974	0.490165	0.376797	Slit2	1
GO:0010596	negative regulation of endothelial cell migration	1/136	56/17840	0.348974	0.490165	0.376797	Slit2	1
GO:0031663	lipopolysaccharide-mediated signaling pathway	1/136	56/17840	0.348974	0.490165	0.376797	Cd84	1
GO:0034204	lipid translocation	1/136	56/17840	0.348974	0.490165	0.376797	Slc4a1	1
GO:0035567	non-canonical Wnt signaling pathway	1/136	56/17840	0.348974	0.490165	0.376797	Cthrc1	1
GO:0045773	positive regulation of axon extension	1/136	56/17840	0.348974	0.490165	0.376797	Sema7a	1
GO:0051353	positive regulation of oxidoreductase activity	1/136	56/17840	0.348974	0.490165	0.376797	Vdr	1
GO:0051955	regulation of amino acid transport	1/136	56/17840	0.348974	0.490165	0.376797	Slc36a2	1
GO:0050803	regulation of synapse structure or activity	3/136	275/17840	0.349681	0.490883	0.377349	Cdh2/Sema4d/Srgn	3
GO:0030178	negative regulation of Wnt signaling pathway	2/136	162/17840	0.350671	0.491998	0.378206	Cdh2/Cthrc1	2
GO:0050730	regulation of peptidyl-tyrosine phosphorylation	3/136	277/17840	0.353846	0.492746	0.378781	Ptprc/Sema4d/Syk	3
GO:0002204	somatic recombination of immunoglobulin genes involved in immune response	1/136	57/17840	0.353953	0.492746	0.378781	Ptprc	1
GO:0002208	somatic diversification of immunoglobulins involved in immune response	1/136	57/17840	0.353953	0.492746	0.378781	Ptprc	1
GO:0010828	positive regulation of glucose transmembrane transport	1/136	57/17840	0.353953	0.492746	0.378781	C3	1
GO:0021587	cerebellum morphogenesis	1/136	57/17840	0.353953	0.492746	0.378781	Top2a	1
GO:0030858	positive regulation of epithelial cell differentiation	1/136	57/17840	0.353953	0.492746	0.378781	Vdr	1
GO:0031113	regulation of microtubule polymerization	1/136	57/17840	0.353953	0.492746	0.378781	Stmn1	1
GO:0031124	mRNA 3'-end processing	1/136	57/17840	0.353953	0.492746	0.378781	Ccnb1	1
GO:0031529	ruffle organization	1/136	57/17840	0.353953	0.492746	0.378781	Snx10	1
GO:0043900	regulation of multi-organism process	1/136	57/17840	0.353953	0.492746	0.378781	Cd84	1
GO:0045190	isotype switching	1/136	57/17840	0.353953	0.492746	0.378781	Ptprc	1
GO:0046580	negative regulation of Ras protein signal transduction	1/136	57/17840	0.353953	0.492746	0.378781	Stmn1	1
GO:0050435	amyloid-beta metabolic process	1/136	57/17840	0.353953	0.492746	0.378781	Mme	1
GO:0071470	cellular response to osmotic stress	1/136	57/17840	0.353953	0.492746	0.378781	Prkg2	1
GO:0043523	regulation of neuron apoptotic process	3/136	279/17840	0.358009	0.497692	0.382583	Coro1a/Mt3/Tyrobp	3
GO:0001736	establishment of planar polarity	1/136	58/17840	0.358894	0.497692	0.382583	Cthrc1	1
GO:0006023	aminoglycan biosynthetic process	1/136	58/17840	0.358894	0.497692	0.382583	Smpd3	1
GO:0030199	collagen fibril organization	1/136	58/17840	0.358894	0.497692	0.382583	Loxl4	1
GO:0032964	collagen biosynthetic process	1/136	58/17840	0.358894	0.497692	0.382583	Adamts3	1
GO:0050873	brown fat cell differentiation	1/136	58/17840	0.358894	0.497692	0.382583	Plac8	1
GO:0070741	response to interleukin-6	1/136	58/17840	0.358894	0.497692	0.382583	Camp	1
GO:0019827	stem cell population maintenance	2/136	166/17840	0.361689	0.501292	0.38535	Aspm/Cdh2	2
GO:0045165	cell fate commitment	3/136	281/17840	0.362168	0.501678	0.385648	Rag2/Satb2/Spn	3
GO:0001825	blastocyst formation	1/136	59/17840	0.363797	0.501941	0.385849	Mfng	1
GO:0007164	establishment of tissue polarity	1/136	59/17840	0.363797	0.501941	0.385849	Cthrc1	1
GO:0015872	dopamine transport	1/136	59/17840	0.363797	0.501941	0.385849	Smpd3	1
GO:0043278	response to morphine	1/136	59/17840	0.363797	0.501941	0.385849	Cxcr4	1
GO:0048538	thymus development	1/136	59/17840	0.363797	0.501941	0.385849	Rag1	1
GO:0140115	export across plasma membrane	1/136	59/17840	0.363797	0.501941	0.385849	Slc36a2	1
GO:1904591	positive regulation of protein import	1/136	59/17840	0.363797	0.501941	0.385849	Ect2	1
GO:2001233	regulation of apoptotic signaling pathway	4/136	400/17840	0.363957	0.501941	0.385849	Hmgb2/Ptprc/S100a8/S100a9	4
GO:0006606	protein import into nucleus	2/136	167/17840	0.364433	0.502045	0.38593	Ect2/Syk	2
GO:2001236	regulation of extrinsic apoptotic signaling pathway	2/136	167/17840	0.364433	0.502045	0.38593	Hmgb2/Ptprc	2
GO:0002067	glandular epithelial cell differentiation	1/136	60/17840	0.368663	0.505376	0.38849	Cdh2	1
GO:0030042	actin filament depolymerization	1/136	60/17840	0.368663	0.505376	0.38849	Spta1	1
GO:0034113	heterotypic cell-cell adhesion	1/136	60/17840	0.368663	0.505376	0.38849	Ptprc	1
GO:0042775	mitochondrial ATP synthesis coupled electron transport	1/136	60/17840	0.368663	0.505376	0.38849	Ccnb1	1
GO:0060976	coronary vasculature development	1/136	60/17840	0.368663	0.505376	0.38849	Plxnd1	1
GO:0070231	T cell apoptotic process	1/136	60/17840	0.368663	0.505376	0.38849	Rag1	1
GO:0070265	necrotic cell death	1/136	60/17840	0.368663	0.505376	0.38849	Mt3	1
GO:0071715	icosanoid transport	1/136	60/17840	0.368663	0.505376	0.38849	Syk	1
GO:2001238	positive regulation of extrinsic apoptotic signaling pathway	1/136	60/17840	0.368663	0.505376	0.38849	Ptprc	1
GO:0051480	regulation of cytosolic calcium ion concentration	4/136	405/17840	0.372623	0.508111	0.390592	Coro1a/Cxcr4/Ptprc/Smpd3	4
GO:0071214	cellular response to abiotic stimulus	4/136	405/17840	0.372623	0.508111	0.390592	Aurkb/Ect2/Mme/Prkg2	4
GO:0104004	cellular response to environmental stimulus	4/136	405/17840	0.372623	0.508111	0.390592	Aurkb/Ect2/Mme/Prkg2	4
GO:0098727	maintenance of cell number	2/136	170/17840	0.372638	0.508111	0.390592	Aspm/Cdh2	2
GO:0014072	response to isoquinoline alkaloid	1/136	61/17840	0.373492	0.508111	0.390592	Cxcr4	1
GO:0021575	hindbrain morphogenesis	1/136	61/17840	0.373492	0.508111	0.390592	Top2a	1
GO:0035272	exocrine system development	1/136	61/17840	0.373492	0.508111	0.390592	Plxnd1	1
GO:0042551	neuron maturation	1/136	61/17840	0.373492	0.508111	0.390592	C3	1
GO:0045682	regulation of epidermis development	1/136	61/17840	0.373492	0.508111	0.390592	Vdr	1
GO:0045744	negative regulation of G protein-coupled receptor signaling pathway	1/136	61/17840	0.373492	0.508111	0.390592	Stmn1	1
GO:0050891	multicellular organismal water homeostasis	1/136	61/17840	0.373492	0.508111	0.390592	Stmn1	1
GO:0051932	synaptic transmission, GABAergic	1/136	61/17840	0.373492	0.508111	0.390592	Car2	1
GO:0060038	cardiac muscle cell proliferation	1/136	61/17840	0.373492	0.508111	0.390592	Ccnb1	1
GO:0072527	pyrimidine-containing compound metabolic process	1/136	61/17840	0.373492	0.508111	0.390592	Rrm2	1
GO:0070555	response to interleukin-1	2/136	171/17840	0.375364	0.510381	0.392337	Camp/Smpd3	2
GO:0051170	import into nucleus	2/136	172/17840	0.378085	0.511305	0.393048	Ect2/Syk	2
GO:1903034	regulation of response to wounding	2/136	172/17840	0.378085	0.511305	0.393048	Cxcr4/S100a9	2
GO:0000768	syncytium formation by plasma membrane fusion	1/136	62/17840	0.378284	0.511305	0.393048	Tyrobp	1
GO:0035306	positive regulation of dephosphorylation	1/136	62/17840	0.378284	0.511305	0.393048	Ptprc	1
GO:0035924	cellular response to vascular endothelial growth factor stimulus	1/136	62/17840	0.378284	0.511305	0.393048	Adamts3	1
GO:0043470	regulation of carbohydrate catabolic process	1/136	62/17840	0.378284	0.511305	0.393048	Slc4a1	1
GO:0045668	negative regulation of osteoblast differentiation	1/136	62/17840	0.378284	0.511305	0.393048	Sema4d	1
GO:0048008	platelet-derived growth factor receptor signaling pathway	1/136	62/17840	0.378284	0.511305	0.393048	Smpd3	1
GO:0055078	sodium ion homeostasis	1/136	62/17840	0.378284	0.511305	0.393048	C7	1
GO:0097035	regulation of membrane lipid distribution	1/136	62/17840	0.378284	0.511305	0.393048	Slc4a1	1
GO:0140253	cell-cell fusion	1/136	62/17840	0.378284	0.511305	0.393048	Tyrobp	1
GO:0060070	canonical Wnt signaling pathway	3/136	289/17840	0.378761	0.511675	0.393332	Aspm/Cdh2/Cthrc1	3
GO:0060402	calcium ion transport into cytosol	2/136	173/17840	0.380801	0.513916	0.395055	Coro1a/Ptprc	2
GO:0060485	mesenchyme development	3/136	290/17840	0.38083	0.513916	0.395055	Cdh2/Sema4d/Sema7a	3
GO:0001913	T cell mediated cytotoxicity	1/136	63/17840	0.383041	0.515237	0.39607	Ptprc	1
GO:0006303	double-strand break repair via nonhomologous end joining	1/136	63/17840	0.383041	0.515237	0.39607	Dntt	1
GO:0016447	somatic recombination of immunoglobulin gene segments	1/136	63/17840	0.383041	0.515237	0.39607	Ptprc	1
GO:0032507	maintenance of protein location in cell	1/136	63/17840	0.383041	0.515237	0.39607	Srgn	1
GO:0060393	regulation of pathway-restricted SMAD protein phosphorylation	1/136	63/17840	0.383041	0.515237	0.39607	Bmp3	1
GO:0097479	synaptic vesicle localization	1/136	63/17840	0.383041	0.515237	0.39607	Cdh2	1
GO:0051648	vesicle localization	2/136	174/17840	0.383512	0.515595	0.396345	Cdh2/Myo1b	2
GO:0016050	vesicle organization	3/136	292/17840	0.384963	0.516991	0.397419	Coro1a/Snx10/Srgn	3
GO:0050806	positive regulation of synaptic transmission	3/136	292/17840	0.384963	0.516991	0.397419	Car2/Mme/Tyrobp	3
GO:0051100	negative regulation of binding	2/136	175/17840	0.386218	0.5184	0.398502	Aurkb/Nek2	2
GO:0015850	organic hydroxy compound transport	3/136	293/17840	0.387027	0.51893	0.398909	Emb/Smpd3/Syk	3
GO:0060541	respiratory system development	3/136	293/17840	0.387027	0.51893	0.398909	Mme/Phex/Smpd3	3
GO:0006949	syncytium formation	1/136	64/17840	0.38776	0.519082	0.399026	Tyrobp	1
GO:0050982	detection of mechanical stimulus	1/136	64/17840	0.38776	0.519082	0.399026	Cxcr4	1
GO:0097006	regulation of plasma lipoprotein particle levels	1/136	64/17840	0.38776	0.519082	0.399026	Mpo	1
GO:0042692	muscle cell differentiation	4/136	414/17840	0.3882	0.519394	0.399265	C3/Ccnb1/Cdh2/Kel	4
GO:0010921	regulation of phosphatase activity	2/136	176/17840	0.388919	0.520079	0.399792	Ptprc/Sema4d	2
GO:0045017	glycerolipid biosynthetic process	2/136	177/17840	0.391615	0.522288	0.401491	C3/Pip5k1b	2
GO:0048015	phosphatidylinositol-mediated signaling	2/136	177/17840	0.391615	0.522288	0.401491	Pik3ap1/Sema4d	2
GO:0030193	regulation of blood coagulation	1/136	65/17840	0.392445	0.522288	0.401491	S100a9	1
GO:0031638	zymogen activation	1/136	65/17840	0.392445	0.522288	0.401491	Cyfip2	1
GO:0034121	regulation of toll-like receptor signaling pathway	1/136	65/17840	0.392445	0.522288	0.401491	Pik3ap1	1
GO:0042267	natural killer cell mediated cytotoxicity	1/136	65/17840	0.392445	0.522288	0.401491	Coro1a	1
GO:0046717	acid secretion	1/136	65/17840	0.392445	0.522288	0.401491	Snx10	1
GO:0060119	inner ear receptor cell development	1/136	65/17840	0.392445	0.522288	0.401491	Cthrc1	1
GO:0061512	protein localization to cilium	1/136	65/17840	0.392445	0.522288	0.401491	Snx10	1
GO:0007565	female pregnancy	3/136	296/17840	0.39321	0.52303	0.402061	Alas2/Ucp2/Vdr	3
GO:0090316	positive regulation of intracellular protein transport	2/136	178/17840	0.394306	0.52421	0.402968	Ect2/Rac2	2
GO:0031647	regulation of protein stability	3/136	297/17840	0.395268	0.52521	0.403737	Mt3/Ndc80/Tyrobp	3
GO:0034605	cellular response to heat	1/136	66/17840	0.397093	0.525688	0.404104	Mki67	1
GO:0042093	T-helper cell differentiation	1/136	66/17840	0.397093	0.525688	0.404104	Spn	1
GO:0042440	pigment metabolic process	1/136	66/17840	0.397093	0.525688	0.404104	Alas2	1
GO:0042773	ATP synthesis coupled electron transport	1/136	66/17840	0.397093	0.525688	0.404104	Ccnb1	1
GO:0046834	lipid phosphorylation	1/136	66/17840	0.397093	0.525688	0.404104	Pip5k1b	1
GO:0060389	pathway-restricted SMAD protein phosphorylation	1/136	66/17840	0.397093	0.525688	0.404104	Bmp3	1
GO:1900046	regulation of hemostasis	1/136	66/17840	0.397093	0.525688	0.404104	S100a9	1
GO:0048017	inositol lipid-mediated signaling	2/136	180/17840	0.399671	0.528265	0.406085	Pik3ap1/Sema4d	2
GO:0051592	response to calcium ion	2/136	180/17840	0.399671	0.528265	0.406085	Ect2/Vdr	2
GO:2001242	regulation of intrinsic apoptotic signaling pathway	2/136	180/17840	0.399671	0.528265	0.406085	S100a8/S100a9	2
GO:0072659	protein localization to plasma membrane	3/136	300/17840	0.40143	0.529005	0.406654	Cdh2/Prkg2/Slc4a1	3
GO:0002228	natural killer cell mediated immunity	1/136	67/17840	0.401706	0.529005	0.406654	Coro1a	1
GO:0002711	positive regulation of T cell mediated immunity	1/136	67/17840	0.401706	0.529005	0.406654	Ptprc	1
GO:0031122	cytoplasmic microtubule organization	1/136	67/17840	0.401706	0.529005	0.406654	Tacc3	1
GO:0046513	ceramide biosynthetic process	1/136	67/17840	0.401706	0.529005	0.406654	Smpd3	1
GO:0072665	protein localization to vacuole	1/136	67/17840	0.401706	0.529005	0.406654	Laptm5	1
GO:2000401	regulation of lymphocyte migration	1/136	67/17840	0.401706	0.529005	0.406654	Spn	1
GO:0043405	regulation of MAP kinase activity	3/136	302/17840	0.405528	0.532797	0.409569	Ptprc/Syk/Tf	3
GO:0002294	CD4-positive, alpha-beta T cell differentiation involved in immune response	1/136	68/17840	0.406285	0.532797	0.409569	Spn	1
GO:0021695	cerebellar cortex development	1/136	68/17840	0.406285	0.532797	0.409569	Top2a	1
GO:0048286	lung alveolus development	1/136	68/17840	0.406285	0.532797	0.409569	Smpd3	1
GO:0070527	platelet aggregation	1/136	68/17840	0.406285	0.532797	0.409569	Syk	1
GO:0071677	positive regulation of mononuclear cell migration	1/136	68/17840	0.406285	0.532797	0.409569	Spn	1
GO:0090278	negative regulation of peptide hormone secretion	1/136	68/17840	0.406285	0.532797	0.409569	Ucp2	1
GO:0099518	vesicle cytoskeletal trafficking	1/136	68/17840	0.406285	0.532797	0.409569	Myo1b	1
GO:0043524	negative regulation of neuron apoptotic process	2/136	183/17840	0.407678	0.533788	0.410331	Coro1a/Mt3	2
GO:0050821	protein stabilization	2/136	183/17840	0.407678	0.533788	0.410331	Mt3/Tyrobp	2
GO:1903531	negative regulation of secretion by cell	2/136	183/17840	0.407678	0.533788	0.410331	Cd84/Ucp2	2
GO:0071772	response to BMP	2/136	184/17840	0.410336	0.535955	0.411997	Bglap/Smpd3	2
GO:0071773	cellular response to BMP stimulus	2/136	184/17840	0.410336	0.535955	0.411997	Bglap/Smpd3	2
GO:0002293	alpha-beta T cell differentiation involved in immune response	1/136	69/17840	0.410828	0.535955	0.411997	Spn	1
GO:0006661	phosphatidylinositol biosynthetic process	1/136	69/17840	0.410828	0.535955	0.411997	Pip5k1b	1
GO:0016445	somatic diversification of immunoglobulins	1/136	69/17840	0.410828	0.535955	0.411997	Ptprc	1
GO:0050818	regulation of coagulation	1/136	69/17840	0.410828	0.535955	0.411997	S100a9	1
GO:1903307	positive regulation of regulated secretory pathway	1/136	69/17840	0.410828	0.535955	0.411997	Syk	1
GO:0002287	alpha-beta T cell activation involved in immune response	1/136	70/17840	0.415337	0.540397	0.415411	Spn	1
GO:0015909	long-chain fatty acid transport	1/136	70/17840	0.415337	0.540397	0.415411	Syk	1
GO:0048524	positive regulation of viral process	1/136	70/17840	0.415337	0.540397	0.415411	Top2a	1
GO:1902475	L-alpha-amino acid transmembrane transport	1/136	70/17840	0.415337	0.540397	0.415411	Slc36a2	1
GO:2000191	regulation of fatty acid transport	1/136	70/17840	0.415337	0.540397	0.415411	Syk	1
GO:0043279	response to alkaloid	2/136	186/17840	0.415634	0.540397	0.415411	Ccna2/Cxcr4	2
GO:0030111	regulation of Wnt signaling pathway	3/136	307/17840	0.41574	0.540397	0.415411	Aspm/Cdh2/Cthrc1	3
GO:0046942	carboxylic acid transport	3/136	308/17840	0.417775	0.542762	0.417229	Emb/Slc36a2/Syk	3
GO:0000726	non-recombinational repair	1/136	71/17840	0.419811	0.543719	0.417964	Dntt	1
GO:0007405	neuroblast proliferation	1/136	71/17840	0.419811	0.543719	0.417964	Aspm	1
GO:0030104	water homeostasis	1/136	71/17840	0.419811	0.543719	0.417964	Stmn1	1
GO:0032922	circadian regulation of gene expression	1/136	71/17840	0.419811	0.543719	0.417964	Prkg2	1
GO:0046637	regulation of alpha-beta T cell differentiation	1/136	71/17840	0.419811	0.543719	0.417964	Syk	1
GO:0061035	regulation of cartilage development	1/136	71/17840	0.419811	0.543719	0.417964	Smpd3	1
GO:0010631	epithelial cell migration	3/136	310/17840	0.42184	0.546065	0.419768	Dpp4/Plxnd1/Slit2	3
GO:0048813	dendrite morphogenesis	2/136	189/17840	0.423536	0.547977	0.421238	Mt3/Sema4d	2
GO:0008542	visual learning	1/136	72/17840	0.424252	0.548056	0.421299	Rag1	1
GO:0009880	embryonic pattern specification	1/136	72/17840	0.424252	0.548056	0.421299	Satb2	1
GO:0042058	regulation of epidermal growth factor receptor signaling pathway	1/136	72/17840	0.424252	0.548056	0.421299	Bcar3	1
GO:0009615	response to virus	3/136	312/17840	0.425896	0.549614	0.422496	Ptprc/Spn/Stmn1	3
GO:0090132	epithelium migration	3/136	312/17840	0.425896	0.549614	0.422496	Dpp4/Plxnd1/Slit2	3
GO:0015807	L-amino acid transport	1/136	73/17840	0.428659	0.551478	0.423929	Slc36a2	1
GO:0043113	receptor clustering	1/136	73/17840	0.428659	0.551478	0.423929	Cdh2	1
GO:0045669	positive regulation of osteoblast differentiation	1/136	73/17840	0.428659	0.551478	0.423929	Cthrc1	1
GO:0097120	receptor localization to synapse	1/136	73/17840	0.428659	0.551478	0.423929	Tyrobp	1
GO:0097194	execution phase of apoptosis	1/136	73/17840	0.428659	0.551478	0.423929	Top2a	1
GO:2000378	negative regulation of reactive oxygen species metabolic process	1/136	73/17840	0.428659	0.551478	0.423929	Mt3	1
GO:0051402	neuron apoptotic process	3/136	314/17840	0.429942	0.552845	0.42498	Coro1a/Mt3/Tyrobp	3
GO:0046683	response to organophosphorus	2/136	192/17840	0.431384	0.554416	0.426188	Dntt/Tf	2
GO:0010332	response to gamma radiation	1/136	74/17840	0.433032	0.55483	0.426506	Ptprc	1
GO:0010507	negative regulation of autophagy	1/136	74/17840	0.433032	0.55483	0.426506	Mt3	1
GO:0048663	neuron fate commitment	1/136	74/17840	0.433032	0.55483	0.426506	Satb2	1
GO:0048747	muscle fiber development	1/136	74/17840	0.433032	0.55483	0.426506	Kel	1
GO:0050688	regulation of defense response to virus	1/136	74/17840	0.433032	0.55483	0.426506	Spn	1
GO:1901616	organic hydroxy compound catabolic process	1/136	74/17840	0.433032	0.55483	0.426506	Mt3	1
GO:0034329	cell junction assembly	4/136	441/17840	0.434568	0.556514	0.4278	Cdh2/Ect2/Plxnd1/Sema4d	4
GO:0010633	negative regulation of epithelial cell migration	1/136	75/17840	0.437373	0.559819	0.430341	Slit2	1
GO:0090130	tissue migration	3/136	318/17840	0.438004	0.560341	0.430743	Dpp4/Plxnd1/Slit2	3
GO:0015718	monocarboxylic acid transport	2/136	195/17840	0.439176	0.561269	0.431455	Emb/Syk	2
GO:0060401	cytosolic calcium ion transport	2/136	195/17840	0.439176	0.561269	0.431455	Coro1a/Ptprc	2
GO:0007632	visual behavior	1/136	76/17840	0.44168	0.562852	0.432672	Rag1	1
GO:0042306	regulation of protein import into nucleus	1/136	76/17840	0.44168	0.562852	0.432672	Ect2	1
GO:0045123	cellular extravasation	1/136	76/17840	0.44168	0.562852	0.432672	Spn	1
GO:0046824	positive regulation of nucleocytoplasmic transport	1/136	76/17840	0.44168	0.562852	0.432672	Ect2	1
GO:0051145	smooth muscle cell differentiation	1/136	76/17840	0.44168	0.562852	0.432672	C3	1
GO:0046890	regulation of lipid biosynthetic process	2/136	196/17840	0.44176	0.562852	0.432672	C3/Smpd3	2
GO:0000271	polysaccharide biosynthetic process	1/136	77/17840	0.445954	0.566757	0.435674	Smpd3	1
GO:0002090	regulation of receptor internalization	1/136	77/17840	0.445954	0.566757	0.435674	Syk	1
GO:0002292	T cell differentiation involved in immune response	1/136	77/17840	0.445954	0.566757	0.435674	Spn	1
GO:0071320	cellular response to cAMP	1/136	77/17840	0.445954	0.566757	0.435674	Tf	1
GO:1901184	regulation of ERBB signaling pathway	1/136	77/17840	0.445954	0.566757	0.435674	Bcar3	1
GO:0022408	negative regulation of cell-cell adhesion	2/136	198/17840	0.44691	0.567397	0.436166	Laptm5/Spn	2
GO:0043112	receptor metabolic process	2/136	198/17840	0.44691	0.567397	0.436166	Laptm5/Syk	2
GO:0046578	regulation of Ras protein signal transduction	2/136	199/17840	0.449474	0.570364	0.438448	Cdh2/Stmn1	2
GO:0002637	regulation of immunoglobulin production	1/136	78/17840	0.450196	0.570415	0.438486	Ptprc	1
GO:0008625	extrinsic apoptotic signaling pathway via death domain receptors	1/136	78/17840	0.450196	0.570415	0.438486	Hmgb2	1
GO:0051965	positive regulation of synapse assembly	1/136	78/17840	0.450196	0.570415	0.438486	Sema4d	1
GO:0120032	regulation of plasma membrane bounded cell projection assembly	2/136	200/17840	0.452033	0.572453	0.440053	Rac2/Slit2	2
GO:0001895	retina homeostasis	1/136	79/17840	0.454406	0.573722	0.441028	Tf	1
GO:0014855	striated muscle cell proliferation	1/136	79/17840	0.454406	0.573722	0.441028	Ccnb1	1
GO:0045069	regulation of viral genome replication	1/136	79/17840	0.454406	0.573722	0.441028	Top2a	1
GO:0070373	negative regulation of ERK1 and ERK2 cascade	1/136	79/17840	0.454406	0.573722	0.441028	Ptprc	1
GO:0071479	cellular response to ionizing radiation	1/136	79/17840	0.454406	0.573722	0.441028	Ect2	1
GO:1990090	cellular response to nerve growth factor stimulus	1/136	79/17840	0.454406	0.573722	0.441028	Coro1a	1
GO:0031032	actomyosin structure organization	2/136	202/17840	0.457129	0.57658	0.443225	Ect2/Stmn1	2
GO:0044843	cell cycle G1/S phase transition	2/136	202/17840	0.457129	0.57658	0.443225	Ccna2/Ccne1	2
GO:0051966	regulation of synaptic transmission, glutamatergic	1/136	80/17840	0.458584	0.578124	0.444412	Cdh2	1
GO:0035264	multicellular organism growth	2/136	203/17840	0.459667	0.578618	0.444792	Plac8/Smpd3	2
GO:0060491	regulation of cell projection assembly	2/136	203/17840	0.459667	0.578618	0.444792	Rac2/Slit2	2
GO:1902115	regulation of organelle assembly	2/136	203/17840	0.459667	0.578618	0.444792	Lcp1/Plk4	2
GO:0051146	striated muscle cell differentiation	3/136	330/17840	0.461928	0.580146	0.445966	Ccnb1/Cdh2/Kel	3
GO:0006109	regulation of carbohydrate metabolic process	2/136	204/17840	0.462198	0.580146	0.445966	Slc4a1/Smpd3	2
GO:0003151	outflow tract morphogenesis	1/136	81/17840	0.46273	0.580146	0.445966	Plxnd1	1
GO:0032508	DNA duplex unwinding	1/136	81/17840	0.46273	0.580146	0.445966	Top2a	1
GO:0046686	response to cadmium ion	1/136	81/17840	0.46273	0.580146	0.445966	Mt3	1
[truncated: 511 more rows]

## Sheet: KEGG
ID	Description	GeneRatio	BgRatio	pvalue	p.adjust	qvalue	geneID	Count
rno04613	Neutrophil extracellular trap formation	10/70	185/8956	1.50303e-06	0.000196897	0.000166124	C3/Camp/Ctsg/Hist1h2ao/Hist1h2bl/Hist2h3c2/Hist2h4/Mpo/Rac2/Syk	10
rno05340	Primary immunodeficiency	5/70	36/8956	7.88319e-06	0.000516349	0.00043565	Blnk/Btk/Ptprc/Rag1/Rag2	5
rno04662	B cell receptor signaling pathway	6/70	77/8956	2.80937e-05	0.0012035	0.00101541	Blnk/Btk/Cd72/Pik3ap1/Rac2/Syk	6
rno05322	Systemic lupus erythematosus	7/70	119/8956	3.67481e-05	0.0012035	0.00101541	C3/C7/Ctsg/Hist1h2ao/Hist1h2bl/Hist2h3c2/Hist2h4	7
rno05203	Viral carcinogenesis	8/70	221/8956	0.000306532	0.00803114	0.00677597	Atp6v0d2/C3/Ccna2/Ccne1/Hist1h2ao/Hist1h2bl/Hist2h4/Syk	8
rno04110	Cell cycle	6/70	127/8956	0.000450965	0.00984608	0.00830726	Bub1b/Ccna2/Ccnb1/Ccne1/Pttg1/Ttk	6
rno04966	Collecting duct acid secretion	3/70	27/8956	0.00116928	0.0218821	0.0184622	Atp6v0d2/Car2/Slc4a1	3
rno04664	Fc epsilon RI signaling pathway	4/70	66/8956	0.00171254	0.0280428	0.0236601	Btk/Lcp2/Rac2/Syk	4
rno04380	Osteoclast differentiation	5/70	121/8956	0.00248988	0.0330131	0.0278536	Blnk/Btk/Lcp2/Syk/Tyrobp	5
rno05152	Tuberculosis	6/70	177/8956	0.00252008	0.0330131	0.0278536	Atp6v0d2/C3/Camp/Coro1a/Syk/Vdr	6
rno04360	Axon guidance	6/70	181/8956	0.00281765	0.0335557	0.0283113	Cxcr4/Rac2/Sema4d/Sema7a/Slit2/Slit3	6
rno04666	Fc gamma R-mediated phagocytosis	4/70	95/8956	0.00638629	0.069717	0.0588211	Pip5k1b/Ptprc/Rac2/Syk	4
rno04650	Natural killer cell mediated cytotoxicity	4/70	99/8956	0.00737769	0.0710416	0.0599387	Lcp2/Rac2/Syk/Tyrobp	4
rno00910	Nitrogen metabolism	2/70	17/8956	0.00759224	0.0710416	0.0599387	Car1/Car2	2
rno04974	Protein digestion and absorption	4/70	103/8956	0.00846588	0.0739354	0.0623802	Col9a1/Dpp4/Mme/Slc36a2	4
rno04611	Platelet activation	4/70	126/8956	0.0167723	0.137323	0.115861	Btk/Lcp2/Prkg2/Syk	4
rno04115	p53 signaling pathway	3/70	73/8956	0.0192618	0.141651	0.119513	Ccnb1/Ccne1/Rrm2	3
rno04068	FoxO signaling pathway	4/70	134/8956	0.0205448	0.141651	0.119513	Ccnb1/Plk4/Rag1/Rag2	4
rno04142	Lysosome	4/70	134/8956	0.0205448	0.141651	0.119513	Atp6v0d2/Cd68/Ctsg/Laptm5	4
rno04614	Renin-angiotensin system	2/70	34/8956	0.0287611	0.188385	0.158943	Ctsg/Mme	2
rno05169	Epstein-Barr virus infection	5/70	226/8956	0.0314695	0.19631	0.165629	Blnk/Btk/Ccna2/Ccne1/Syk	5
rno04657	IL-17 signaling pathway	3/70	92/8956	0.0350396	0.208645	0.176036	Mmp13/S100a8/S100a9	3
rno04064	NF-kappa B signaling pathway	3/70	98/8956	0.0410691	0.233915	0.197357	Blnk/Btk/Syk	3
rno05150	Staphylococcus aureus infection	3/70	100/8956	0.0431884	0.235736	0.198894	C3/Camp/Np4	3
rno04928	Parathyroid hormone synthesis, secretion and action	3/70	105/8956	0.0487225	0.24885	0.209958	Bglap/Mmp13/Vdr	3
rno05034	Alcoholism	4/70	177/8956	0.0493901	0.24885	0.209958	Hist1h2ao/Hist1h2bl/Hist2h3c2/Hist2h4	4
rno04145	Phagosome	4/70	185/8956	0.0563935	0.273613	0.230851	Atp6v0d2/C3/Coro1a/Mpo	4
rno05202	Transcriptional misregulation in cancer	4/70	194/8956	0.0648824	0.303557	0.256115	Ccna2/Hist2h3c2/Mpo/Np4	4
rno04114	Oocyte meiosis	3/70	120/8956	0.0672825	0.303931	0.25643	Ccnb1/Ccne1/Pttg1	3
rno04978	Mineral absorption	2/70	57/8956	0.0730169	0.31884	0.26901	Tf/Vdr	2
rno05135	Yersinia infection	3/70	135/8956	0.0885938	0.37438	0.315869	Lcp2/Pip5k1b/Rac2	3
rno04810	Regulation of actin cytoskeleton	4/70	223/8956	0.0964827	0.38048	0.321015	Cxcr4/Cyfip2/Pip5k1b/Rac2	4
rno03450	Non-homologous end-joining	1/70	13/8956	0.0970388	0.38048	0.321015	Dntt	1
rno05221	Acute myeloid leukemia	2/70	68/8956	0.0987504	0.38048	0.321015	Ccna2/Mpo	2
rno05166	Human T-cell leukemia virus 1 infection	4/70	249/8956	0.129917	0.479787	0.404802	Bub1b/Ccna2/Ccne1/Pttg1	4
rno04970	Salivary secretion	2/70	81/8956	0.13185	0.479787	0.404802	Camp/Prkg2	2
rno05165	Human papillomavirus infection	5/70	353/8956	0.141363	0.496738	0.419104	Atp6v0d2/Ccna2/Ccne1/Col9a1/Mfng	5
rno04610	Complement and coagulation cascades	2/70	86/8956	0.145186	0.496738	0.419104	C3/C7	2
rno04512	ECM-receptor interaction	2/70	87/8956	0.147887	0.496738	0.419104	Col9a1/Dmp1	2
rno04640	Hematopoietic cell lineage	2/70	90/8956	0.156051	0.496738	0.419104	Dntt/Mme	2
rno04964	Proximal tubule bicarbonate reclamation	1/70	22/8956	0.15872	0.496738	0.419104	Car2	1
rno04914	Progesterone-mediated oocyte maturation	2/70	92/8956	0.161542	0.496738	0.419104	Ccna2/Ccnb1	2
rno04514	Cell adhesion molecules	3/70	180/8956	0.166101	0.496738	0.419104	Cdh2/Ptprc/Spn	3
rno00983	Drug metabolism - other enzymes	2/70	96/8956	0.172628	0.496738	0.419104	Mpo/Rrm2	2
rno05146	Amoebiasis	2/70	96/8956	0.172628	0.496738	0.419104	Ctsg/Serpinb10	2
rno04218	Cellular senescence	3/70	185/8956	0.175712	0.496738	0.419104	Ccna2/Ccnb1/Ccne1	3
rno05231	Choline metabolism in cancer	2/70	98/8956	0.178219	0.496738	0.419104	Pip5k1b/Rac2	2
rno05310	Asthma	1/70	26/8956	0.184783	0.504303	0.425486	Prg2	1
rno04660	T cell receptor signaling pathway	2/70	104/8956	0.195153	0.517486	0.436609	Lcp2/Ptprc	2
rno04392	Hippo signaling pathway - multiple species	1/70	28/8956	0.197514	0.517486	0.436609	Rassf4	1
rno04510	Focal adhesion	3/70	200/8956	0.205426	0.527664	0.445196	Col9a1/Pip5k1b/Rac2	3
rno04670	Leukocyte transendothelial migration	2/70	117/8956	0.232459	0.585619	0.494094	Cxcr4/Rac2	2
rno00260	Glycine, serine and threonine metabolism	1/70	39/8956	0.26411	0.627996	0.529848	Alas2	1
rno05170	Human immunodeficiency virus 1 infection	3/70	234/8956	0.276299	0.627996	0.529848	Ccnb1/Cxcr4/Rac2	3
rno04216	Ferroptosis	1/70	42/8956	0.281307	0.627996	0.529848	Tf	1
rno04151	PI3K-Akt signaling pathway	4/70	345/8956	0.283479	0.627996	0.529848	Ccne1/Col9a1/Pik3ap1/Syk	4
rno00514	Other types of O-glycan biosynthesis	1/70	43/8956	0.286951	0.627996	0.529848	Mfng	1
rno00860	Porphyrin metabolism	1/70	43/8956	0.286951	0.627996	0.529848	Alas2	1
rno04672	Intestinal immune network for IgA production	1/70	43/8956	0.286951	0.627996	0.529848	Cxcr4	1
rno04210	Apoptosis	2/70	136/8956	0.287632	0.627996	0.529848	Lmnb1/Spta1	2
rno04072	Phospholipase D signaling pathway	2/70	150/8956	0.32812	0.704652	0.594524	Pip5k1b/Syk	2
rno00240	Pyrimidine metabolism	1/70	54/8956	0.346221	0.705928	0.5956	Rrm2	1
rno05161	Hepatitis B	2/70	157/8956	0.348164	0.705928	0.5956	Ccna2/Ccne1	2
rno00600	Sphingolipid metabolism	1/70	55/8956	0.351361	0.705928	0.5956	Smpd3	1
rno04923	Regulation of lipolysis in adipocytes	1/70	56/8956	0.356463	0.705928	0.5956	Prkg2	1
rno04370	VEGF signaling pathway	1/70	58/8956	0.366546	0.705928	0.5956	Rac2	1
rno05134	Legionellosis	1/70	58/8956	0.366546	0.705928	0.5956	C3	1
rno04961	Endocrine and other factor-regulated calcium reabsorption	1/70	59/8956	0.37153	0.705928	0.5956	Vdr	1
rno04730	Long-term depression	1/70	61/8956	0.381381	0.705928	0.5956	Prkg2	1
rno04330	Notch signaling pathway	1/70	62/8956	0.386249	0.705928	0.5956	Mfng	1
rno03250	Viral life cycle - HIV-1	1/70	63/8956	0.39108	0.705928	0.5956	Cxcr4	1
rno05206	MicroRNAs in cancer	3/70	292/8956	0.40075	0.705928	0.5956	Ccne1/Kif23/Stmn1	3
rno04621	NOD-like receptor signaling pathway	2/70	178/8956	0.407007	0.705928	0.5956	Camp/Np4	2
rno04062	Chemokine signaling pathway	2/70	182/8956	0.417946	0.705928	0.5956	Cxcr4/Rac2	2
rno00480	Glutathione metabolism	1/70	71/8956	0.428398	0.705928	0.5956	Rrm2	1
rno05140	Leishmaniasis	1/70	71/8956	0.428398	0.705928	0.5956	C3	1
rno04520	Adherens junction	1/70	72/8956	0.432902	0.705928	0.5956	Rac2	1
rno04924	Renin secretion	1/70	72/8956	0.432902	0.705928	0.5956	Prkg2	1
rno00562	Inositol phosphate metabolism	1/70	73/8956	0.43737	0.705928	0.5956	Pip5k1b	1
rno05133	Pertussis	1/70	73/8956	0.43737	0.705928	0.5956	C3	1
rno04971	Gastric acid secretion	1/70	75/8956	0.446203	0.705928	0.5956	Car2	1
rno05212	Pancreatic cancer	1/70	75/8956	0.446203	0.705928	0.5956	Rac2	1
rno05412	Arrhythmogenic right ventricular cardiomyopathy	1/70	77/8956	0.454899	0.705928	0.5956	Cdh2	1
rno05171	Coronavirus disease - COVID-19	3/70	318/8956	0.455173	0.705928	0.5956	C3/C7/Syk	3
rno04721	Synaptic vesicle cycle	1/70	78/8956	0.459196	0.705928	0.5956	Atp6v0d2	1
rno01232	Nucleotide metabolism	1/70	82/8956	0.476055	0.705928	0.5956	Rrm2	1
rno01524	Platinum drug resistance	1/70	83/8956	0.480188	0.705928	0.5956	Top2a	1
rno04061	Viral protein interaction with cytokine and cytokine receptor	1/70	85/8956	0.488357	0.705928	0.5956	Cxcr4	1
rno05416	Viral myocarditis	1/70	85/8956	0.488357	0.705928	0.5956	Rac2	1
rno05323	Rheumatoid arthritis	1/70	86/8956	0.492395	0.705928	0.5956	Atp6v0d2	1
rno04540	Gap junction	1/70	87/8956	0.496401	0.705928	0.5956	Prkg2	1
rno04015	Rap1 signaling pathway	2/70	213/8956	0.499069	0.705928	0.5956	Lcp2/Rac2	2
rno05210	Colorectal cancer	1/70	89/8956	0.504319	0.705928	0.5956	Rac2	1
rno05167	Kaposi sarcoma-associated herpesvirus infection	2/70	216/8956	0.506544	0.705928	0.5956	C3/Syk	2
rno05222	Small cell lung cancer	1/70	92/8956	0.515967	0.707106	0.596594	Ccne1	1
rno04070	Phosphatidylinositol signaling system	1/70	94/8956	0.523583	0.707106	0.596594	Pip5k1b	1
rno04976	Bile secretion	1/70	94/8956	0.523583	0.707106	0.596594	Car2	1
rno04713	Circadian entrainment	1/70	98/8956	0.53846	0.717334	0.605224	Prkg2	1
rno05215	Prostate cancer	1/70	99/8956	0.542108	0.717334	0.605224	Ccne1	1
rno05142	Chagas disease	1/70	104/8956	0.559922	0.73075	0.616542	C3	1
rno04972	Pancreatic secretion	1/70	105/8956	0.563402	0.73075	0.616542	Car2	1
rno05163	Human cytomegalovirus infection	2/70	248/8956	0.581742	0.7422	0.626204	Cxcr4/Rac2	2
rno04625	C-type lectin receptor signaling pathway	1/70	113/8956	0.590283	0.7422	0.626204	Syk	1
rno04066	HIF-1 signaling pathway	1/70	114/8956	0.593527	0.7422	0.626204	Tf	1
rno05132	Salmonella infection	2/70	254/8956	0.594893	0.7422	0.626204	Cyfip2/Ptprc	2
rno04071	Sphingolipid signaling pathway	1/70	124/8956	0.624599	0.751224	0.633817	Rac2	1
rno04152	AMPK signaling pathway	1/70	124/8956	0.624599	0.751224	0.633817	Ccna2	1
rno04060	Cytokine-cytokine receptor interaction	2/70	269/8956	0.62644	0.751224	0.633817	Bmp3/Cxcr4	2
rno05020	Prion disease	2/70	273/8956	0.634532	0.751224	0.633817	C7/Rac2	2
rno04926	Relaxin signaling pathway	1/70	128/8956	0.636361	0.751224	0.633817	Mmp13	1
rno04144	Endocytosis	2/70	274/8956	0.636534	0.751224	0.633817	Cxcr4/Pip5k1b	2
rno00230	Purine metabolism	1/70	131/8956	0.644944	0.754354	0.636458	Rrm2	1
rno04936	Alcoholic liver disease	1/70	135/8956	0.656078	0.760586	0.641716	C3	1
rno00190	Oxidative phosphorylation	1/70	141/8956	0.672136	0.766614	0.646802	Atp6v0d2	1
rno04010	MAPK signaling pathway	2/70	293/8956	0.672982	0.766614	0.646802	Rac2/Stmn1	2
rno05162	Measles	1/70	144/8956	0.679886	0.767802	0.647804	Ccne1	1
rno05226	Gastric cancer	1/70	151/8956	0.697274	0.774092	0.653111	Ccne1	1
rno05418	Fluid shear stress and atherosclerosis	1/70	151/8956	0.697274	0.774092	0.653111	Rac2	1
rno01240	Biosynthesis of cofactors	1/70	154/8956	0.704437	0.775473	0.654276	Alas2	1
rno04934	Cushing syndrome	1/70	158/8956	0.713729	0.779154	0.657382	Ccne1	1
rno04310	Wnt signaling pathway	1/70	168/8956	0.735718	0.796522	0.672035	Rac2	1
rno04022	cGMP-PKG signaling pathway	1/70	171/8956	0.741984	0.796721	0.672203	Prkg2	1
rno05168	Herpes simplex virus 1 infection	2/70	384/8956	0.8087	0.854196	0.720695	C3/Syk	2
rno04080	Neuroactive ligand-receptor interaction	2/70	385/8956	0.80987	0.854196	0.720695	C3/Ctsg	2
rno05415	Diabetic cardiomyopathy	1/70	214/8956	0.817237	0.854196	0.720695	Rac2	1
rno04024	cAMP signaling pathway	1/70	217/8956	0.821593	0.854196	0.720695	Rac2	1
rno05207	Chemical carcinogenesis - receptor activation	1/70	228/8956	0.836706	0.855879	0.722116	Vdr	1
rno04014	Ras signaling pathway	1/70	234/8956	0.84441	0.855879	0.722116	Rac2	1
rno04714	Thermogenesis	1/70	237/8956	0.848127	0.855879	0.722116	Prkg2	1
rno04020	Calcium signaling pathway	1/70	238/8956	0.849346	0.855879	0.722116	Cxcr4	1
rno05010	Alzheimer disease	1/70	391/8956	0.956593	0.956593	0.80709	Mme	1
