# Supplementary material for: Unbiased comparison and modularization identify time-related transcriptomic reprogramming in exercised rat cartilage: Integrated data mining and experimental validation
Source: Front Physiol. 2022 Sep 15;13:974266. doi: 10.3389/fphys.2022.974266 (PMC9520919; doi:10.3389/fphys.2022.974266)
Supplement: Supplementary file 6 [file Table1.XLSX]

## Sheet: D2 VS D0
ID	logFC	FDR
Loxl4	-1.7263	0.000468118
Ccna2	-1.93661	0.000468118
Vcan	1.79041	0.000468118
RGD1562646	-1.68243	0.000468118
Grem1	1.80994	0.00085797
Mug1	1.3992	0.00111867
LOC688972	-2.82119	0.00111867
Adamts3	-1.4067	0.00111867
Hhipl1	1.31332	0.00111867
Kif3c	1.48121	0.00111867
LOC297568	1.38154	0.00111867
Mki67	-2.79502	0.00111867
Gda	1.5465	0.00117131
Mug2	1.31781	0.00117131
Hs3st1	1.46152	0.00122898
Hist1h1a	-2.80676	0.00124077
Coro1a	-2.18014	0.00124077
St6gal1	1.49411	0.00124457
Hemgn	-1.81386	0.00124457
Np4	-2.33816	0.00124457
Rgs6	1.09368	0.00124457
Cenpf	-1.90491	0.00124457
Ret	2.56729	0.00124457
Top2a	-2.46197	0.00124457
Col9a1	-1.38009	0.00124457
Plac8	-1.99858	0.00124457
RGD1562963	1.46112	0.00124457
Kif20a	-1.52159	0.00124457
Lonrf1	1.06954	0.00124457
Ccnb2	-1.93573	0.00124457
Hist1h4m	-1.32324	0.00126205
Chrdl2	1.63029	0.00126205
Kif23	-1.47772	0.00126205
Cp	1.29065	0.00126205
Bst1	-1.58967	0.00126205
Sult2b1	1.29407	0.00126205
Stk32b	2.85079	0.00126205
Prkg2	-2.16551	0.00126752
Scube3	-1.65424	0.00129023
Hist1h1b	-2.39316	0.00133165
Pttg1	-1.61297	0.00137369
Kif4	-1.4791	0.00137369
Hist1h2bl	-2.06007	0.00137369
Defa	-2.8447	0.00138047
Cdca3	-1.44767	0.00138047
LOC306962	-2.63974	0.00138047
Ect2	-1.69967	0.00138047
Asf1b	-1.52347	0.00138047
Cdca7	-1.00817	0.00138047
RGD1560691	1.57602	0.00138047
Hist1h2bb	-1.988	0.00138047
Ela2	-2.00015	0.00138047
Cd72	-2.02066	0.00138047
RGD1560020_predicted	-2.8554	0.00141085
LOC689064	-1.41428	0.00147218
Mpo	-2.61637	0.00147218
Fcnb	-2.36895	0.00147218
Uhrf1	-1.6583	0.00149113
Hsph1	1.69587	0.00149113
Eraf	-2.7664	0.00149113
Car1	-2.92307	0.00149113
Scgb2a2	1.02462	0.00149113
Grb14	-1.21337	0.00149113
Matn3	-2.57792	0.00149113
Rag1	-1.86979	0.00150416
Vom2r44	1.20881	0.00159633
Car2	-2.08931	0.00159633
Prkd1	1.27575	0.00159633
Dsn1	-1.29066	0.00159633
rCG_28701	1.20459	0.00159633
Bub1	-1.25958	0.00162457
Cdkn3	-1.99288	0.00162457
Prkg1	0.946419	0.00177105
Chst3	1.23969	0.0018526
RGD1562979	-1.94221	0.00185303
Hspb8	1.73476	0.00185303
Casc5	-1.87936	0.00185303
Plce1	2.0452	0.00185303
Ucp2	-1.88238	0.00185303
Uhrf1bp1l	0.925369	0.00185303
Ms4a3	-2.11791	0.00185303
Id2	1.31119	0.00185303
Mtr	1.03396	0.00185303
Aurkb	-1.56623	0.00185303
Pde3b	1.36752	0.00185303
Gpr75	1.16992	0.00187607
LOC682649	-2.11888	0.00190974
Kntc1	-1.09928	0.00190974
Lrrn2	1.75149	0.00190974
Fgf14	1.2067	0.00192053
Aspm	-1.77345	0.00199764
Ckap2	-1.07016	0.00202824
Cd7	-1.17276	0.00217418
Ttk	-1.53733	0.00217418
Tbx18	1.05334	0.00221038
Plcl2	-1.13002	0.00221038
LOC687079	-1.81817	0.00221038
RGD1566313	1.14702	0.00221038
Rrm2	-2.20842	0.00221038
Dtl	-1.5701	0.00221038
Lef1	-1.33775	0.00221038
Abcd3	0.872853	0.00221038
Clcn4-2	1.56501	0.00221038
Iqgap3	-1.11309	0.00223405
Hist2h2ac	-1.60201	0.00223405
Lyn	-1.43181	0.00223405
Plat	1.01353	0.00223405
Spn	-1.54597	0.00223405
Srgap1	-0.902442	0.00223405
Cytl1	2.17599	0.00223405
Pik3ip1	1.09275	0.00225043
Sema3a	0.943794	0.00225043
Satb2	-1.96334	0.0022987
Akap13	1.05228	0.0022987
Pacsin2	0.987488	0.00230236
Entpd3	-0.990547	0.00230236
Grasp	-0.860562	0.00230236
Ugp2	0.844465	0.00230236
C3	-1.91954	0.00230236
Mefv	-1.02294	0.00230236
Zbtb16	2.23656	0.00230236
Cpxm1	-1.96477	0.00230236
Tll1	1.37913	0.00230236
Plcb1	1.01081	0.00230236
Ube2v2	0.926604	0.00230236
Sgol2	-1.32106	0.00230236
Bmp1	-0.960411	0.00230236
Racgap1	-1.21643	0.00230236
Bard1	-1.19887	0.00230236
Alox12	1.31385	0.00230236
Srgn	-1.98216	0.00230236
Ldlrad3	-1.12654	0.00230236
Hbb	-1.6523	0.00230597
Hist1h2ao	-1.72143	0.00230597
Fat1	-1.14327	0.00230597
Sdc4	1.03737	0.00234075
LOC680615	-2.30095	0.00234075
Hist1h2ail	-1.61749	0.00234746
LOC680231	1.0949	0.00234746
Egr1	-1.54125	0.00234746
Sipa1l2	0.949391	0.0023812
MGC72973	-1.42549	0.0023812
Coro2b	1.23092	0.00239285
Clec5a	-0.870358	0.00239285
Tpx2	-1.62886	0.00239285
Ankrd37	0.814508	0.00239476
Gdpd2	-1.09098	0.00240374
RGD1565496	1.0247	0.00249833
Pmf1	-0.937957	0.0025231
Clstn2	1.71644	0.00252344
RGD1311317	1.23335	0.00252344
Slc10a2	1.15458	0.00253215
Zfp385b	0.860483	0.00255675
Nt5dc2	-1.97093	0.00255675
Gmfg	-1.17209	0.00255675
Pkp1	1.67567	0.00255675
Ptx3	-0.988992	0.00259687
Hist1h2bm	-1.45054	0.00259687
Nek2	-1.69371	0.00259687
Ms4a6b	-1.08237	0.00259687
Glipr1	-1.32658	0.00259687
Il16	1.36154	0.00259886
Cklf	-0.836563	0.00263287
Ns5atp9	-1.83966	0.00263715
Hjurp	-1.44764	0.00263715
Pip5k1b	-1.4113	0.00266639
Cilp	1.00307	0.00266639
Asam	-1.24404	0.00266639
Tec	-1.12024	0.00268887
Dusp4	-0.879571	0.00270431
Hmgb2	-1.83847	0.00270785
Herc3	1.73983	0.00270785
RGD1304693	-1.34473	0.00270785
Ift57	0.940467	0.00276705
RGD1563888	-1.02967	0.00276705
Rasl12	1.56586	0.00277134
Bin2	-1.37298	0.00277134
Akap12	-1.12065	0.00277134
RGD1308541	-1.18585	0.00278444
Shroom4	0.973729	0.00281038
Atp10d	-0.833372	0.00281102
Hunk	-1.19609	0.00281102
Mrvi1	1.25189	0.00283839
Enah	-0.868919	0.00283839
RGD1565168	-0.808262	0.00283839
Rasgrp2	-1.27475	0.0028734
Fam20c	-0.847699	0.00287888
Adhfe1	1.37649	0.00290216
St3gal1	-1.11638	0.00290216
Cd37	-1.66883	0.00290216
Podnl1	-1.83062	0.00290216
Alas2	-1.40796	0.00290216
Pdzrn4	-1.25992	0.00290216
Prg2	-2.27432	0.00290706
Tmod2	0.894899	0.00290884
Hist1h2bn	-1.23173	0.0029181
Tmed4	0.879853	0.00291921
Mtmr7	1.29399	0.00291921
Tubb5	-0.927809	0.00292347
Cdt1	-1.0345	0.00292517
Hist2h3c2	-1.66048	0.00292517
Dnajc12	0.820709	0.00292517
Slc4a1	-2.07663	0.0029735
Adamts6	0.901882	0.0029735
Dsel	1.01582	0.0029735
Ppp1r3c	1.42247	0.00300152
Apobec3f	-0.773785	0.00303974
St6galnac2	-0.812176	0.00304742
Panx3	-1.62708	0.00314695
Cdca2	-1.17242	0.00314695
Itgb7	-0.926182	0.00314695
Bcar3	-1.64418	0.00315183
Arhgap15	-1.58214	0.00315183
Ikzf3	-1.28771	0.00320733
Cry2	1.07095	0.00324839
Plxna4a	1.44267	0.00327709
Pde10a	1.36716	0.00327709
Hist2h4	-1.5496	0.00327709
Cldn10	-1.11277	0.00327709
Mcm5	-1.15036	0.00327709
Ccnb1	-1.47174	0.00327709
Rhag	-1.7417	0.00327709
Ramp	-0.841477	0.00330928
Pkd1	0.999591	0.00339272
Stmn1	-2.1075	0.00339272
Lgr4	0.806082	0.00346308
Mfng	-1.29885	0.00346308
Stap1	-1.07251	0.00346308
Prkca	0.825921	0.00349655
Agt	1.62636	0.00349655
Ccnf	-1.38368	0.00349655
Spib	-2.4096	0.00349655
Fkbp5	2.65803	0.00350085
Slc7a2	1.10416	0.00350709
Klhl6	-2.35427	0.00350709
Prc1	-1.65692	0.00350709
Fat3	-1.16767	0.00356237
Csf3r	-0.900365	0.00356237
LOC684611	-1.3651	0.00356237
Unc93b1	-0.961007	0.00356237
RGD1564996	-1.1481	0.00356476
Lyz2	-2.05246	0.00357163
Pola2	-0.95026	0.00358496
LOC679840	-1.20566	0.00361809
Ccr2	-1.28368	0.00362305
Cpz	-2.02631	0.00366869
C1galt1c1	0.952872	0.00366869
Nuf2	-1.51797	0.00366869
Gfod1	-0.834431	0.00366869
RGD1559914	-0.958466	0.00367344
Tmem2	0.767928	0.00367344
Camkv	-1.05378	0.00371546
RGD1564318	-1.39363	0.00377441
Dapk2	-1.22097	0.00381674
Calml3	1.39595	0.00381674
Tgfbi	1.01361	0.00381674
Mthfd1l	0.755929	0.00381674
Xylt1	0.822418	0.00381674
Dpp4	-2.06283	0.0038206
Prss35	-1.74834	0.0038206
Camkk1	0.793092	0.00387552
Tyms	-1.1695	0.0039088
E2f8	-1.0315	0.00407376
Eml5	1.73052	0.00407376
Ndc80	-1.88377	0.00408229
Cmc1	-0.909182	0.00408229
Gsn	1.22931	0.00408229
Gnb4	-0.787158	0.00408229
Clu	1.42753	0.00408229
RGD1565772	0.867347	0.00413502
Vdr	-1.71953	0.00427743
Casr	1.07649	0.00432543
LOC684771	-0.97483	0.00435237
Nkg7	-1.68411	0.00435237
Treml2	-0.873182	0.00435237
LOC691418	-0.686798	0.00435237
Nid2	-1.16951	0.00435237
Pik3cd	-1.03367	0.00435237
Nxph4	0.893902	0.00439388
Unc5c	-1.2105	0.0044045
Adamts14	-1.23709	0.00441501
Plekho1	-1.20668	0.00441501
Gprasp2	1.12887	0.00441501
Cryzl1	0.808387	0.00441501
Tacc3	-1.45604	0.00441501
Sema4d	-1.41558	0.00441501
Lmnb1	-1.38458	0.00441501
Fbxo15	0.98901	0.00441501
RGD1307201	-1.4824	0.00441501
Pld5	3.48545	0.00441501
FAM120C	0.894683	0.00441501
Sulf1	0.792898	0.00441501
Kctd3	0.723685	0.00441501
LOC680069	1.49706	0.00443675
Ptpn7	-0.917327	0.00443675
Tle1	0.984188	0.00443675
Tnfrsf11b	0.860484	0.00447053
Btg1	-0.739275	0.00451531
Zfp367	-0.801456	0.00454106
Epb4.2	-1.44931	0.00454382
Arl6	0.783236	0.00454382
Cyfip2	-1.72149	0.00455501
Ccdc88a	0.770745	0.00455501
Ptprc	-1.58008	0.00455501
Dhx32	0.710534	0.00455616
Zhx2	0.865909	0.00456885
Kif20b	-1.25291	0.00457748
Hsp90aa1	1.06896	0.00457748
Angptl1	1.08757	0.00457748
Sccpdh	0.755414	0.00457748
Nob1	1.08153	0.00461513
Selplg	-0.975258	0.00462936
Cdc7	-0.810643	0.0046551
Hk2	1.09257	0.00467955
Ppm1l	-0.820143	0.00469014
Spc25	-1.50743	0.00469014
Id3	-0.754755	0.00469014
Fcer1g	-1.68314	0.00469014
Dcn	1.02633	0.00469014
Elmo1	-1.5312	0.00475768
Pfkfb3	1.20082	0.00484218
Wdr91	-0.735317	0.00493843
Pla1a	1.13928	0.00493843
Map4k1	-1.20635	0.00493843
Robo2	-1.1319	0.00493843
Cxcr4	-1.74958	0.00493843
RGD1561734	2.21896	0.00494386
Flt4	-0.759019	0.00496963
Lgals5	-0.982475	0.00496963
Ccbe1	0.966985	0.00496963
Ezh2	-0.829433	0.00496963
Sgms2	-1.19519	0.00497042
Pmepa1	1.13439	0.00497042
Mt3	-1.44703	0.00497042
Csgalnact2	1.17	0.00497042
Pde3a	1.01036	0.00497559
Reck	0.853625	0.00497559
Ptp4a1	0.776932	0.00497559
Lgals2	-0.715261	0.00497559
Tubgcp5	0.726566	0.00497559
Sema7a	-1.67171	0.00497559
Ahi1	0.76799	0.00497559
Lcp2	-1.61909	0.00502818
Siglec15	-1.03166	0.00502861
LOC681362	-0.681002	0.00504465
Pik3ap1	-1.87848	0.00510832
Adam12	-1.41205	0.00516465
Glt25d2	1.24064	0.00516465
Atp1b1	-1.17501	0.00516465
Rasgrp1	-0.696656	0.00518705
Atp8a1	-1.51092	0.00522541
Ermap	-1.07342	0.00522541
Sfrs12ip1	-1.14273	0.00527897
Fmnl1	-1.08906	0.00528603
Sh3bp2	-0.923524	0.00528798
Smoc1	0.686118	0.00533251
Aurka	-0.807575	0.00533984
Meox2	0.917841	0.00533984
Lasp1	-0.922912	0.00533984
LOC685020	-0.751955	0.00533984
Tagap	-0.934169	0.00536821
LOC502907	-0.983468	0.00536821
RGD1307966	-0.876644	0.0054049
Acpl2	0.723443	0.0054049
Arhgap18	-1.15962	0.00555559
Gprasp1	1.25618	0.00557788
LOC688634	0.799601	0.0055884
Mmp13	-2.64003	0.0055884
Cdc20	-1.05873	0.0055884
Siglecg	-0.957792	0.0055884
Limd2	-1.34006	0.0055884
Dnaja1	0.827065	0.0055884
Plk4	-1.34427	0.0055884
Slc13a5	-1.27815	0.00561054
Tyrobp	-1.66949	0.00563194
RGD1307100	0.661915	0.00563194
Procr	0.805806	0.00563194
Depdc7	1.21205	0.00563194
LOC680312	-1.88182	0.00563194
LOC686753	-0.709751	0.00563194
Spata18	-0.994336	0.00563194
Col9a2	-1.15813	0.00563194
Stip1	1.07496	0.00563194
Art3	-1.0279	0.00563618
Gcom1	-1.26489	0.00563618
Hspa4	0.831776	0.00563618
Snupn	0.773859	0.00563618
Lama4	-0.801282	0.00564261
Slit3	-1.33073	0.00564261
Il6ra	1.09556	0.00564261
Runx2	-0.973923	0.00564261
Tmem56	0.994769	0.00564699
Tmtc2	-1.20943	0.00564699
Pabpc4	-0.738233	0.00569208
Phf17	0.697382	0.00569624
Fermt3	-1.16741	0.00571767
Abhd2	0.713113	0.00578789
Hyou1	0.906148	0.00579759
Git1	-0.722152	0.00579759
Kcnab2	-0.776843	0.00579759
Tc2n	1.11585	0.00579759
Syt11	0.785365	0.00580745
Agtpbp1	1.89396	0.00581052
Sema3e	0.809686	0.00581897
Atp5s	0.667297	0.00582108
Pkd2	1.2102	0.00582702
Adamtsl2	1.26296	0.00585617
LOC312273	1.13012	0.0058679
Aarsd1	0.81946	0.0058679
Efnb1	-0.804261	0.0058679
Bcl6	0.817617	0.00602595
Coro6	-0.730307	0.00603359
Spta1	-1.94448	0.00605183
Myo10	-0.899077	0.00605219
Epha2	-1.10215	0.0060982
Qser1	0.691226	0.00612543
Plekhg1	-0.633378	0.00612766
Gabarapl1	0.949784	0.00617415
Melk	-0.922973	0.00617415
Hfe2	-0.799699	0.0062192
Sfrp5	0.984793	0.00622417
Ugdh	0.621607	0.00624979
Snf1lk2	0.890229	0.00626008
RGD1306520	0.722883	0.00626008
Casp8	-0.941295	0.00627003
Serpinb10	-1.8352	0.00627003
Pald	-0.699303	0.00627003
Sult1a1	1.20079	0.00627003
Cdc6	-1.47268	0.00627003
RGD1307218	0.796633	0.00627003
Ntrk3	1.59819	0.00627003
Sema6d	-1.08704	0.00627003
Depdc1	-1.79304	0.00627003
Arl6ip5	0.704754	0.00627003
Fzd8	0.697916	0.00627003
Mn1	1.32684	0.00627003
Ndrg2	0.747292	0.00627003
Agap2	-0.698405	0.00627003
LOC300225	-0.720289	0.00627003
Cds2	0.628168	0.00627003
Traf3ip3	-0.927564	0.00627003
Fut8	0.671282	0.00627003
RGD1310778	-0.951424	0.00627003
Napsa	-0.686195	0.00627003
RGD1566244	0.795985	0.00627003
Pak1	-0.79035	0.00627003
Blnk	-1.67447	0.00627003
A2m	-1.10659	0.00627003
LOC303823	0.823126	0.00627003
St8sia4	-1.24355	0.00627003
Notch1	-0.872466	0.00627003
Cfp	-0.767853	0.00627003
Galnt3	-1.24219	0.00627003
Gfi1	-1.14118	0.00627003
Lrmp	-1.24262	0.00627003
Slfn8	-1.04625	0.00627003
Thbs2	1.89629	0.00627003
Trim14	-0.761976	0.00627003
Fam117a	-1.07796	0.00627003
Blvrb	-0.893025	0.00627003
Adamts9	-0.97229	0.00627003
RGD1564142	-1.37768	0.00627003
Sell	-0.891929	0.00627968
Itgax	-0.972415	0.00630062
Kbtbd5	0.856326	0.00630504
RGD1560248	-0.755735	0.00630504
Atp6v1e1	0.893121	0.00632909
Rapgef5	-1.04168	0.00633026
Nrp1	-1.45089	0.00633026
Myo6	0.801941	0.00633026
Epb4.1l2	-0.792665	0.00642814
RGD1308432	0.801928	0.0064728
RragB	0.700311	0.0064728
Hspa5	0.737701	0.0064728
Atl3	0.828448	0.0064728
RGD1560364	0.636954	0.0064728
Cebpe	-0.634124	0.00649564
Filip1	1.02747	0.00649564
LOC366268	0.654368	0.00649564
Higd1a	1.04308	0.00649564
Slc9a7	-1.08232	0.00649564
RGD1309696	1.30224	0.00654894
Gfpt2	1.059	0.00656541
Phtf2	1.0372	0.00656541
Fsip1	-0.642233	0.00656541
Mpdz	0.823693	0.00656541
Id4	0.66465	0.00656541
Kif2c	-1.72297	0.00656541
Mcm10	-1.07868	0.00656541
S100a9	-2.85198	0.00656541
Apold1	-1.03659	0.00659268
Rassf4	-1.82427	0.00659268
Hbq1	-0.836177	0.00659268
Sept11	-1.03952	0.00659268
Hist2h2bb	-1.37952	0.00660127
Cyb5a	0.721326	0.00661715
Kcns1	-0.720725	0.00661841
Klf1	-0.75481	0.00661841
Syk	-1.43992	0.00665598
Cmah	-1.34278	0.00665598
Cd53	-1.54358	0.00665598
Asph	0.716967	0.00665598
MGC72627	0.894986	0.00666728
Slco5a1	-0.776244	0.00673608
Reps2	-0.916233	0.00676177
Traf4af1	-0.824583	0.00677687
Eln	0.89172	0.00680461
RGD1564447	0.76743	0.00681668
Cxcl12	-1.21826	0.006832
Kif22	-0.93529	0.00687656
Blk	-1.08765	0.00688371
Inpp5d	-1.29675	0.00688371
Prtn3	-1.05018	0.00688371
Snx16	0.710541	0.00688371
Mtmr15	0.792619	0.00688371
Btla	-0.683158	0.00688371
Cdc14a	-0.704197	0.00689388
Nup210	-1.25508	0.00690003
Rassf2	-1.05369	0.00693135
Hba-a2	-0.73615	0.00693135
Lyrm2	0.702441	0.00693135
Ephx1	0.972727	0.00693135
Ebf3	-0.979583	0.00693135
S100a8	-2.30744	0.00693135
Rhd	-1.09401	0.00693135
Nrp2	-1.54505	0.00693135
Susd1	-0.80486	0.00693135
Troap	-0.861193	0.00696563
Dmp1	-1.64233	0.00696563
Pla2g4a	-0.834269	0.00696563
Chst13	-0.743303	0.00697611
Hsd17b11	0.747345	0.00697611
RGD1310427	0.729177	0.00699579
Myo1e	-0.621918	0.00699579
Hcls1	-1.16894	0.00701796
Irf8	-1.28681	0.00701796
Rnase17	-0.876557	0.00701797
Cep55	-0.889641	0.00701797
RGD1309926	-1.0016	0.00701797
Tgfbr3	0.95454	0.00702183
Fgf2	1.43492	0.00702426
Rhox4g	-0.686645	0.00702426
Mpp7	1.00946	0.00706602
Mmp9	-3.03203	0.00706602
Ncf4	-0.894196	0.00706786
Mastl	-0.742128	0.00708449
Rbpms2	-0.724095	0.00709997
Mtmr10	0.623601	0.00710855
Lgr6	1.29099	0.00710855
Itpr2	0.731999	0.00713082
Plekhb1	0.791328	0.00713499
RGD1310429	0.580991	0.00713499
Hspa13	0.670997	0.00713499
Fgd3	-0.998237	0.00713499
Tp53i11	-0.869297	0.00713499
Sfxn1	0.670221	0.0071609
Susd2	1.08654	0.00718973
Ceacam1	-1.2483	0.00720561
Il17rb	1.63952	0.00721255
Ccdc88c	-0.864489	0.00721255
Nckap1l	-1.65126	0.00721255
LOC687426	-1.19003	0.00721255
Ccdc3	-0.955526	0.00721255
Ttyh3	-0.897907	0.00721255
Mist	0.92592	0.00721987
Ephx2	-0.965673	0.00722887
Chd7	-0.882448	0.00722887
Myo1f	-1.35342	0.00722887
RGD1562622	-1.04369	0.00722887
Plxna2	-0.8795	0.00724117
Zfr	0.709976	0.00724117
Ccdc69	-0.604369	0.00724117
Fam70b	0.787439	0.00724117
Palmd	1.04541	0.00724117
Bcl2	0.979027	0.00725739
Sla	-1.02541	0.00725739
Arsk	0.688542	0.00725739
Trim72	-1.10358	0.00725739
Aig1	0.727305	0.00725739
Ctsg	-1.60761	0.00726129
LOC360974	-0.653956	0.00726129
Plxnd1	-1.62804	0.00726129
Nfkbiz	-0.841928	0.00732399
Bhlhb3	0.869918	0.00736907
Plk1	-1.07018	0.00749989
Grk5	0.758922	0.00750507
Lbp	0.831768	0.00750598
LOC680511	-1.03309	0.00750598
Ly6c	-1.28626	0.00750598
Plek	-0.968531	0.00750598
Tfb2m	0.633572	0.00750598
Enc1	-1.63637	0.00750598
Tbx2	-0.86222	0.00762738
Smpd3	-1.30916	0.00765835
Ccdc68	0.64163	0.00766408
Necab1	0.942763	0.00769521
RGD1563556	0.929356	0.00770956
Crebl2	0.626837	0.00772329
Cyth4	-1.25573	0.00772329
Defa10	-0.844713	0.00772329
Mxd4	-0.629862	0.00772458
Xkr4	-0.809323	0.00772634
Irx5	-0.891489	0.00773135
Mapk10	0.822942	0.00775273
Fmo3	2.09392	0.00775273
Arhgap30	-0.973812	0.00775273
RGD1561963	-1.26359	0.00775273
Chd3	-0.784368	0.00775273
Sphk1	-0.67439	0.00775273
Ston2	-1.13267	0.007789
Lipc	-0.947821	0.00781055
Slc14a1	-1.09684	0.00781162
Ezr	-0.619499	0.00781358
Myh9	-0.859643	0.00781358
Cdc2	-1.26654	0.00782513
Clec7a	-1.30908	0.00787242
Serpinb1a	-2.14456	0.00792095
Tal1	-0.810786	0.00795285
Vav1	-1.35193	0.00795285
Tctn3	0.790875	0.00795285
Bmp3	-1.43739	0.00795838
Hoxd10	1.06687	0.00797063
Laptm5	-2.00279	0.00797063
Fcrla	-1.61499	0.00797063
Phyh	0.710539	0.00801396
Bcl11a	-1.23382	0.00802115
Gng11	1.01752	0.00802115
Sox6	0.782576	0.00802955
LOC501038	-0.63562	0.00802955
Rnasel	-1.00283	0.00802955
Arhgdib	-1.59597	0.00806524
Shisa2	-0.641817	0.0081009
Tm7sf4	-1.13308	0.0081009
Gramd1b	-0.649823	0.0081186
Igf2	-0.759514	0.0081186
P4ha2	0.712084	0.0081186
Ankrd44	-0.845554	0.0081186
Rnd1	-0.913838	0.0081186
Cnrip1	-0.900714	0.0081186
RGD1563348	-0.709022	0.0081186
Kif11	-1.35958	0.00817234
Serpinb6b	-0.998585	0.00820272
Nfkbie	-0.784762	0.00821379
Zfp365	0.781297	0.00821988
Plk3	-1.02782	0.00821988
Rac2	-1.86546	0.00821988
Rcn1	-1.37008	0.00824172
Fkbp4	0.873743	0.00824172
Rps6ka6	1.29334	0.00824848
Marcksl1	-0.616717	0.00829246
Anxa7	0.580574	0.00829246
Bcl2l11	-0.667753	0.00829246
RGD1310335	-1.00153	0.0083284
Rab23	0.72542	0.00835624
Serpina3n	2.24341	0.00836497
Camp	-1.57066	0.00839645
Lrp12	0.775216	0.00845933
Lrrc15	-0.825224	0.00846427
Sord	-0.72104	0.00848857
RGD1565416	0.745783	0.00848857
Cdc25b	-1.05907	0.00848857
LOC683626	-0.869522	0.00848857
Gfap	-0.722206	0.00848857
Nusap1	-1.56899	0.00852513
RGD1562717	0.819028	0.00855351
RGD1310845	0.597933	0.00856597
Il17ra	-0.872579	0.00856597
Runx3	-1.01838	0.00860879
Mkln1	0.602261	0.0086706
Arsb	-1.1066	0.0086727
Mtss1	-1.3392	0.0086771
Klhl29	0.888517	0.00868024
Ptges3	0.672879	0.00869072
Aim2	-1.0553	0.00871958
Dnajc10	0.695268	0.00872141
RGD1310748	0.733758	0.00872141
Jmjd1c	0.832945	0.00872141
Gpr97	-0.807573	0.00872141
Gnai1	0.644343	0.00872141
Cmtm7	-0.678072	0.00874291
Hnrnpc	0.69768	0.0087665
Lppr4	1.31008	0.0087665
Prkcb	-1.02006	0.0087665
Zcchc5	-0.801941	0.0087665
RGD1563437	-1.02408	0.0087665
Fam38b	0.635657	0.0087665
LOC363224	0.821447	0.0087819
Ly6al	-1.06535	0.0087819
Adm	1.68217	0.0087819
Prr11	-0.810165	0.0087819
Nlrc3	-0.572781	0.0087819
Gpld1	1.02669	0.0087819
H2afx	-0.738213	0.0087819
Pld4	-0.918922	0.0087819
Pappa	-0.839607	0.0087819
Cdk6	-1.3199	0.0087865
Hectd2	0.853768	0.0087879
Tpcn2	0.883618	0.00879509
Tpm1	-1.22138	0.00879509
Slc36a2	-1.30028	0.0088298
Prima1	0.743701	0.0088298
Bcat1	0.73401	0.0088298
LOC498996	0.656342	0.0088298
Syt8	-0.58129	0.0088298
Dntt	-1.65853	0.0088298
Matn4	-1.62559	0.0088298
Abhd14a	0.848618	0.0088298
Timp4	0.626601	0.0088298
Fgf13	0.905108	0.0088298
Rnase2	-1.12539	0.0088298
Stag1	0.568328	0.0088298
Col9a3	-1.00066	0.0088298
Cnnm2	0.708268	0.0088298
Slc7a6	0.88738	0.0088298
Dgki	-1.09132	0.0088298
Pstpip1	-1.08146	0.0088298
RGD1304929	-0.828448	0.00885258
Epx	-1.22809	0.00885258
Cd300le	-0.702515	0.00888088
Bcl2l13	0.70721	0.00888088
Tmeff1	-1.04017	0.00890138
Ednra	-0.825531	0.00890804
P2rx5	1.8575	0.00891048
Trim23	0.669435	0.00892417
Bbs9	0.645752	0.00892859
RGD1561161	0.75625	0.00892859
Satb1	-1.48627	0.00892859
RGD1310376	-1.00177	0.00892859
RGD1307399	0.542411	0.00892859
Cox6a2	-1.21386	0.00892859
Pcdh9	0.980693	0.00892859
Maf	-0.647936	0.00892859
Cugbp2	-0.964395	0.00892859
Slc35a3	0.637168	0.00892859
LOC305691	1.08916	0.00892859
Kcnk1	-0.996188	0.00892859
Acap1	-1.07306	0.00892897
Rbm38	-0.972456	0.00892897
Mcm3	-1.14761	0.00894564
Polq	-0.999687	0.00900006
Tmem63c	1.52691	0.00902097
Wdr70	0.59838	0.00903145
Art4	-0.675988	0.00903463
Mesdc2	0.584996	0.00903463
Myo1b	-1.46653	0.00903463
Mtfr1	0.580458	0.00903463
Fbp2	0.781545	0.00903463
Lnpep	0.681749	0.00910328
Lbr	-0.892877	0.00910782
Tcfe2a	-0.702582	0.00911984
Hmcn1	1.14379	0.00911984
Scn2b	0.766046	0.00911984
Sorl1	0.713193	0.00913919
Arhgap27	-1.1165	0.00916604
Fads1	-1.14412	0.00916604
Cdh2	-1.67493	0.00916604
Cenpt	-1.19487	0.00916604
Kif18a	-1.29362	0.00916886
Armetl1	0.59779	0.00916886
Myh10	0.664333	0.00916886
Hck	-1.10973	0.00918686
LOC684623	0.779896	0.00921627
Dok3	-0.987653	0.00925384
E2f1	-0.842105	0.00925384
Cd79b	-1.20931	0.00925384
Dexi	1.00258	0.0092915
Scn1a	0.688025	0.0092915
RGD1562865	-1.43863	0.0092915
Chmp5	0.669161	0.00929832
RGD1307034	0.690115	0.00929832
Ascc3	0.606686	0.00929832
Defa11	-1.13068	0.00929832
Megf9	-0.687818	0.00929832
Znf474	1.05628	0.00929832
Uap1l1	-0.579905	0.00929832
Arrdc3	0.649109	0.00929832
Klrb1b	-0.612703	0.00930726
Hmha1	-1.16155	0.00935161
RGD1305158	0.712351	0.00935589
Adamts4	-0.665217	0.00936823
Leprel1	0.811998	0.00937766
Hr	0.848383	0.00940839
Gp5	-0.602353	0.00942944
Sept5	-0.666544	0.00942944
LOC305633	-0.888018	0.00945536
Kctd9	0.624001	0.00945536
Duxbl	-0.907091	0.00945536
Clic2	0.801531	0.00946419
Pole2	-0.845934	0.0094716
Tmbim1	1.19317	0.0094716
Cthrc1	-1.58465	0.00949789
Nln	-0.622035	0.00951947
Ly86	-0.65076	0.00953014
LOC691979	-1.16569	0.00957112
Ifitm6	-1.11073	0.00957631
Fam168a	0.709359	0.00957631
RGD1564033	0.555998	0.0096091
RGD1562310	0.944432	0.00961258
Adcy7	0.68292	0.0096243
LOC684785	-0.95049	0.0096243
Dhrs3	0.721902	0.0096243
Polr2b	0.547484	0.00963944
Tspyl3	0.915286	0.00965326
Ablim3	-0.62239	0.00966394
Serpina1	2.26859	0.00968115
RGD1561797	-0.677834	0.00968115
Acads	-0.600457	0.00969418
Rnf144a	-0.620476	0.00969418
Il1r1	1.06758	0.00969418
Cmip	0.632064	0.00969418
Pip4k2a	-0.787907	0.00969418
Ccne1	-1.28717	0.00969418
Hoxb6	-0.574549	0.00971342
Amn1	0.752976	0.00972047
Cilp2	0.81995	0.00972047
Nfam1	-0.849756	0.00972047
Lcp1	-1.9146	0.00972593
Ms4a1	-0.711035	0.00972593
Ly49si2	-0.741637	0.00972593
Evl	-0.744559	0.00974399
Fech	-0.689698	0.00977477
Ifngr2	-0.600569	0.00977477
Vom2r73	-2.36329	0.00977477
Shank3	-0.763962	0.00977477
Otud1	0.721285	0.00977477
Med4	1.1077	0.00977477
Map1b	1.80547	0.00977477
Hmbs	-0.882497	0.00977477
Dbf4	-1.35396	0.00977477
Eml4	-0.968551	0.00977477
Cd1d1	-0.598833	0.00977477
Pcyox1l	0.613491	0.00977477
Col13a1	-0.699686	0.00977477
Papss2	0.734625	0.00977477
Ace	0.784429	0.00977477
Cited2	0.713282	0.00977477
Heyl	-0.684114	0.00977477
Tgfbr2	-0.632593	0.00977477
Nr4a1	-1.55754	0.00977477
Wnt10b	-0.619359	0.00977477
Ptpn6	-1.2085	0.00977477
Cenpe	-1.18626	0.00977477
Ldha	0.598986	0.00977477
Cdc42ep3	0.755496	0.00977477
Aff3	0.575427	0.00977477
Morn4	0.975131	0.00977477
Hspd1	0.65719	0.00977477
Ttpal	-0.592323	0.00977482
RGD1307749	-1.00554	0.00978075
Unc5b	-0.776031	0.00978075
Hspb1	1.59393	0.00978795
Ntn1	0.907079	0.00984364
Wnt16	1.01178	0.00984366
Baz1a	-0.714966	0.0098698
Coq10b	0.924486	0.00989378
LOC24906	-2.26983	0.0099021
Arvcf	-0.613618	0.0099021
RGD1305235	0.609814	0.00992897
LOC298795	0.605929	0.00995398
Pigw	0.65437	0.00995398
Twsg1	0.698291	0.00999001
RGD1564174	-0.595774	0.0100265
Scin	0.579567	0.0100265
Ninj2	-0.771251	0.0100569
Prelp	0.93233	0.0100652
Il13ra2	-0.832598	0.0100652
Dock2	-1.31536	0.0100773
Spry4	-0.561506	0.0100776
Glrx5	-0.601397	0.0100776
Mmp3	1.00417	0.0100776
Kcnn4	-1.0698	0.0100803
Arhgap11a	-1.29314	0.0100803
Cables1	0.546542	0.0101009
Cblb	-0.734252	0.0101009
Kpna2	-0.968786	0.0101717
Adarb1	0.839439	0.0101717
LOC680122	0.812267	0.0101717
Dot1l	-0.580174	0.0101717
Srgap3	-0.70425	0.0101717
Hist1h2bp	-1.03267	0.0101717
Htr5b	0.747129	0.0101717
Sox30	-1.12616	0.0101717
Tanc1	0.711497	0.0101842
Abtb2	0.612905	0.0102257
Hoxa10	0.852067	0.0102441
Nid1	-1.44263	0.0102441
Lrrc40	0.682587	0.0102441
Vim	0.60352	0.0102828
Reln	-0.613275	0.0102911
Csgalnact1	0.642496	0.0102934
Chst2	-0.756913	0.0102954
Sgk1	0.699499	0.0103125
Letmd1	0.585569	0.0103145
Podxl2	-0.757601	0.0103145
Serpinf1	-1.85754	0.0103211
Il4ra	-0.564156	0.0103211
Mcpt10	-1.65933	0.0103739
Sec23b	0.658431	0.0104384
Ahcyl2	0.71364	0.0104448
LOC500066	1.33908	0.0104448
Anxa3	-1.12511	0.0104448
Sstr2	-1.13557	0.010455
Fam13a1	0.652228	0.010455
Dusp14	0.734548	0.0104906
Tifab	-0.90601	0.0104934
Cntfr	1.33371	0.0104934
Tcirg1	-0.808873	0.0104934
Tmem33	0.672163	0.0104934
Gpr63	0.732812	0.0105466
RGD1304624	0.750946	0.0105938
Pbk	-1.18533	0.0106103
Capn5	-0.686985	0.0106103
Cubn	1.34251	0.0106436
Fam82a	0.594142	0.01066
Bhlhb9	0.587549	0.0106644
LOC681796	1.27125	0.0106827
LOC367808	1.33067	0.0106865
Col22a1	-0.629798	0.010693
Hspa2	0.668913	0.0106941
Sidt1	-0.631422	0.0107513
Prg3	-0.861843	0.0107652
Gab2	-0.628536	0.0107733
Tcea3	-0.679935	0.0108113
Jdp2	-0.94899	0.0108113
Ero1lb	0.767706	0.0108223
Ptprd	-0.617542	0.0108351
Ostm1	-0.904828	0.0108392
Ppp1r1b	0.899597	0.0108771
Incenp	-0.714952	0.0109044
Flnc	-0.876331	0.0109044
Cdkl3	0.636095	0.0109351
MGC112715	0.781305	0.0110191
LOC681325	-1.23394	0.0110191
LOC681355	-0.900669	0.011037
Pf4	-0.711286	0.011037
Nova1	0.945235	0.011037
RGD1565947	0.876882	0.0110662
RGD1561205	-1.47947	0.0110662
RGD1309362	-1.03211	0.0110662
Rtn3	0.81574	0.0110662
Slc36a1	-0.662376	0.0110666
Btn1a1	-0.748835	0.011088
Clpb	0.537941	0.0111519
Sap18	0.777442	0.0111675
Col24a1	-1.00235	0.0111762
Gna15	-0.988434	0.0111896
LOC686547	-0.577943	0.011274
Gprc5c	-0.877246	0.011274
RGD1306487	0.50846	0.0112785
RGD1308734	-2.04092	0.0113113
Cotl1	-1.13732	0.011325
Phex	-1.68896	0.0113547
RGD1564767	-1.72793	0.0113981
Nat13	0.596461	0.0114205
Tnfrsf14	-0.827755	0.0114669
Rin3	-0.783064	0.011507
Snf1lk	-0.769732	0.0115087
F2r	-0.669537	0.0115148
Igh-6	-1.00892	0.0115148
Zeb2	-1.37281	0.0115148
LOC367904	-0.744602	0.0115148
Tnfaip8l2	-0.616692	0.0115148
Kit	-0.616075	0.0115148
Fxyd3	0.900237	0.0115148
Abcb4	-1.21551	0.0115589
Cd109	0.691469	0.0115766
Chic1	0.514148	0.0116055
Hace1	0.528041	0.0116584
Chst1	1.24638	0.0116692
Zfyve9	0.531698	0.0116692
Emp2	0.888124	0.0116692
Clec12a	-0.795382	0.0116878
Rwdd3	0.61709	0.0117047
Dnmt1	-0.632644	0.0117106
Reep1	-0.727605	0.0117106
Foxm1	-0.846791	0.0117111
Tnfrsf11a	-0.789833	0.0117365
Capn6	-0.67892	0.0117365
Hook1	-0.57083	0.0117414
Diaph3	-1.36774	0.0117446
Cntf	0.552523	0.0117446
Irf1	-0.714434	0.0117446
Casp6	-0.542976	0.0117446
Sipa1	-0.828558	0.0117446
Crem	0.847182	0.0117446
Akt3	0.538008	0.0117446
Degs2	-1.04088	0.0117446
Hadh	-1.0053	0.011821
Pc	0.546049	0.0118845
Depdc1b	-0.90195	0.0118911
Smoc2	0.97711	0.0119387
LOC315970	-0.539355	0.0119387
Tmem19	0.737408	0.011956
Orc5l	0.599601	0.0119614
Ppp1r9a	-0.666662	0.0120106
Zbed4	-0.681349	0.0120675
Hs2st1	0.53908	0.0120675
S100b	0.660556	0.0120675
Fhl1	1.16858	0.0120675
Smap2	-0.818799	0.0120675
Lysmd2	0.810656	0.0120753
Vash1	-0.673367	0.012096
RGD1307509	0.602935	0.0121851
Ranbp1	-0.596498	0.0121851
Lyl1	-0.659453	0.0122379
Camk1	0.627207	0.0122988
Rftn2	0.549958	0.01232
Dnase1l3	-0.90988	0.0123947
LOC689919	-0.677316	0.0123947
Mtus1	0.564419	0.012437
Bin1	-0.522655	0.0124989
Dpp6	-0.647623	0.0125361
Golph3l	0.498181	0.0125415
LOC100188984	0.575172	0.0125654
Cytip	-1.40211	0.0125904
Ckb	-1.12242	0.0126372
Pole	-0.933548	0.0126372
Dusp5	-0.706335	0.0126372
Nr3c2	0.537033	0.0126372
St3gal5	-0.736138	0.0126372
Tns1	0.843595	0.0126372
LOC685045	-1.09692	0.0126372
Arsi	-1.11626	0.0126372
Fkbp11	-0.691314	0.0126372
Kcnk5	0.981687	0.0126372
Emr1	-0.704247	0.0126372
Olr1585	-0.658809	0.0126372
Cpvl	1.56128	0.0126372
Fam135a	0.619527	0.0126709
Ppl	0.646903	0.0126709
LOC689165	-0.649187	0.0126709
Rundc1	0.789419	0.0126709
Slc11a2	0.576684	0.0126798
RGD1565385	0.661985	0.0126798
Unc84a	0.503813	0.0126798
Bmf	-0.512742	0.0126798
Dscc1	-1.03828	0.0127
LOC689615	-1.09792	0.0127219
Ncapd2	-0.709442	0.0127219
Tmcc2	-0.733589	0.0127256
Adrbk2	-0.56394	0.0127256
Il2rg	-1.31295	0.0127256
Jun	-0.747144	0.0127805
RGD1309308	0.497665	0.012807
Pycard	-0.615	0.0128099
Aldh1l2	-1.07698	0.0128743
Sardh	0.525262	0.0129468
Rcbtb1	0.545545	0.0129468
Kcna6	0.73483	0.0129468
Mab21l1	0.723201	0.0129468
LOC290412	0.665655	0.0129468
Slc23a2	0.775805	0.0129592
Fgd6	-0.777981	0.0129592
Esam	-0.820132	0.0129896
Aldh3a2	0.562306	0.0129896
Sod2	0.531405	0.013005
Tgm2	0.791229	0.013005
Traip	-0.695489	0.0130079
Trdmt1	0.555926	0.0130079
Cpne8	0.527756	0.0130079
Aasdh	0.575637	0.0130102
Cdh11	-1.16643	0.0130102
Phkb	0.589159	0.0130102
Ctse	-0.857206	0.0130102
LOC298615	0.576079	0.0130111
Efha2	0.789107	0.0130111
Ift80	0.613167	0.0130551
Clecsf6	-1.27527	0.0130551
Kel	-1.57799	0.0130621
Alox15	-1.21199	0.0130973
Itgav	-0.573768	0.0131217
Gbe1	0.535406	0.0131217
Gpr68	-0.581133	0.0131274
Dna2	-0.725584	0.0131369
Fam110c	1.01322	0.0131369
Gucy1a3	-1.35611	0.0131672
Slc29a1	0.559059	0.0131783
Parvg	-0.618867	0.0131783
Bub1b	-1.60414	0.0132411
Zfp36l1	-0.765074	0.0132655
Galr2	0.652427	0.0132837
Fam180a	-0.774005	0.0133385
Sash3	-0.674255	0.0133602
Csk	-0.555079	0.0133602
Slc1a4	0.828355	0.0133663
Cdh15	-1.09374	0.0133663
Hrasls	0.836614	0.0134247
Midn	-0.509838	0.013471
LOC682889	0.575963	0.0134748
RGD1307935	-0.593427	0.0134927
Optc	0.738962	0.0135004
Myo5c	-0.614165	0.0135069
MGC94915	-0.613146	0.0135069
Egln3	1.32315	0.0135069
LOC679644	0.605173	0.0135069
RGD1562018	0.788563	0.0135088
Ptk2b	-0.971163	0.0135444
Gtpbp8	0.558079	0.0135647
Mrps33	0.556257	0.0135754
Adamts2	-0.90797	0.0135947
RGD1306866	0.632436	0.0135947
LOC293103	0.69656	0.0135947
Aff2	0.704037	0.0136184
Mfsd8	0.541492	0.0136184
Psd4	-0.865226	0.0136413
MGC72614	-1.3194	0.0136631
Trip13	-0.610337	0.0136714
rCG_64343	0.61504	0.0136714
Ankrd50	0.753766	0.0137174
Kcnma1	0.968851	0.0137174
Lcn2	-1.15654	0.0137277
Slc37a2	-1.82278	0.0137277
Lat2	-1.05769	0.0137589
Kif21a	0.560255	0.0138186
B4galnt1	-0.780109	0.0138186
Ppargc1a	0.829508	0.0138186
Plekhg2	-0.869438	0.0138186
Zim1	-0.847961	0.0138186
Bmp4	-0.506411	0.0138186
H2afy2	-0.581926	0.0138186
Psmb9	-0.698578	0.0138186
Slco2b1	-1.11356	0.0138186
Ldlrap1	-0.637558	0.0138186
Bmp5	0.720913	0.0138186
Gstm7	0.941973	0.0138186
Man1a1	0.689455	0.0138566
Steap4	-0.587368	0.0138603
Ell3	-0.510077	0.0138691
LOC307465	-0.730709	0.0139004
Pik3cb	-0.812429	0.0139004
Plcz1	0.730957	0.0139034
Tfb1m	0.664243	0.0140207
Ap1s2	-0.837808	0.0140257
Ptprz1	-1.04455	0.0140318
Ttc8	0.62188	0.0140318
Ociad1	0.590814	0.0140318
RGD1310950	0.637607	0.0140318
Tbc1d19	0.514076	0.0140318
Rasd1	-0.667746	0.0140318
Prrg1	-0.727127	0.0140576
Exoc6b	0.909815	0.0140724
Timeless	-0.58163	0.0141224
Rpl36	-0.539365	0.0141495
Klf13	-0.647225	0.0141956
Lmo2	-1.32002	0.0142051
Arap2	-0.831421	0.0142127
Ankrd12	0.538078	0.0142344
Fam176b	-0.534974	0.0142535
Ifltd1	-0.472836	0.0142535
RGD1307648	0.579737	0.0142535
Gmnn	-0.806051	0.0143105
Btbd3	0.75002	0.0143298
Fbln1	1.82415	0.0143488
Ankra2	0.549815	0.0143527
Ifi30	-1.0523	0.0144212
S1pr1	-0.954531	0.0144212
Nsg1	-0.739189	0.0144352
Pde4d	-0.549549	0.0144804
Wdr89	0.65703	0.0144887
Fads2	-0.668793	0.0144892
Cox6b2	-0.606034	0.0145812
Gmps	0.500743	0.0146772
Dll4	-0.797973	0.0147184
Ptgs2	-1.22643	0.0147184
Gprc5a	1.29052	0.0147184
Tmem123	-0.655467	0.0147184
Pdlim2	-0.557098	0.0147184
Hla-dma	-0.739376	0.0147184
Slc5a6	0.616044	0.0147385
Zfp458	0.554315	0.0147908
Adi1	0.599394	0.0148308
Ms4a2	-1.1143	0.0148308
Arv1	0.748199	0.0148308
Rasl11b	-0.546217	0.0148972
Atp2a3	-0.605901	0.0148972
Cyp2s1	-1.09453	0.0148972
Slamf6	-0.787621	0.0148972
Mgst1	-1.47251	0.0148972
Scarb2	0.602967	0.0149061
Ctsh	-0.9468	0.0149061
Churc1	0.604572	0.0149061
RGD1565512	-0.801963	0.0149095
Grin3a	-0.627139	0.0149148
Mut	0.516435	0.0149303
RGD1309051	0.530285	0.0149457
Specc1	-0.606838	0.0150089
RGD1563970	-0.936133	0.0150089
RGD1560150	-0.752047	0.0150208
Cybb	-1.64391	0.0151309
Egr3	-0.646745	0.0151509
Gmpr2	0.523646	0.0151509
Pdgfb	-1.12388	0.0151509
Kif26a	0.735342	0.0151509
Uap1	0.607167	0.0151509
LOC690190	-0.595581	0.0151509
Nkd2	-0.707568	0.0151741
LOC689593	0.738309	0.0151813
Kcnj8	0.672651	0.0151813
LOC498750	0.494434	0.0151846
Dnajb9	0.912836	0.0152159
Arid5b	-0.676755	0.015308
Afap1l2	-0.795116	0.0153202
Prom1	-1.00299	0.0153402
Pdgfrb	-0.601308	0.0153546
RGD1564507	0.726736	0.0154673
Smox	-0.671382	0.0154704
Pabpc4l	0.625414	0.0154704
Fyttd1	0.512131	0.0154704
Hist3h2ba	-1.06722	0.0154733
Eea1	0.615411	0.0154879
Creb3l1	-0.735739	0.0155829
LOC690012	-1.25002	0.0156116
Kalrn	-0.486364	0.0156116
Glb1	-0.662688	0.0156116
Anxa8	0.645258	0.0156116
Wdhd1	-0.683929	0.0156116
Mthfd1	0.559306	0.0156194
Emb	-1.40727	0.015662
Zmpste24	0.51141	0.015701
Fam33a	1.01808	0.0157311
Rps28	-0.721218	0.0157325
RGD1311575	-0.542768	0.0157325
Nlrc4	-0.752781	0.0157957
Mum1l1	0.49535	0.0158044
Nid67	1.07532	0.0158044
Tspan14	-0.510952	0.0158248
Centd3	-0.955994	0.0158299
Abca5	0.798334	0.0158401
Rhbdd1	0.552899	0.0158513
Vpreb1	-0.803088	0.0159295
Emr4p	-0.560742	0.0159618
LOC257650	0.571218	0.0159762
Gpr114	-0.711819	0.0161026
RGD1561004	-0.469888	0.0161326
Mmp23	-0.880998	0.0162278
Pacsin1	-0.828139	0.0162577
Dck	-0.707638	0.0162677
Ift88	0.535225	0.0162974
Ptpdc1	0.511007	0.0163199
RGD1306181	-0.922915	0.0163575
RGD1305645	0.919723	0.0163575
Ahr	-0.958296	0.0163575
Bin3	-0.688884	0.0163575
Glt8d4	-1.13041	0.0163575
Eif5a2	0.516647	0.0163575
LOC690139	-0.523327	0.0163575
Fam78a	-0.627608	0.0163584
RGD1559749	-0.809607	0.0163821
Tbc1d10c	-0.596338	0.0164105
Rpl29	-0.68915	0.0164178
Gmpr	-0.590561	0.0164616
Lmbrd1	0.546446	0.0164616
Ms4a6a	-1.79023	0.0164616
Rit2	1.32876	0.0164616
Il23r	1.97646	0.0164616
Itga5	0.819797	0.0164723
Serinc1	0.557529	0.0164723
Chdh	0.70203	0.016518
Prnp	0.781759	0.016518
Clca2	-0.528623	0.016518
RGD1562846	-1.14932	0.0165241
Anxa4	0.609732	0.016525
Ankrd22	-0.998466	0.0165437
Rtkn	0.574948	0.0165579
Cct6a	0.567076	0.0165579
RGD1307524	-0.872425	0.0165845
Magi2	-0.742599	0.0167135
Reep3	0.470281	0.0167222
LOC685671	-0.533863	0.0167626
Dapk1	-1.01623	0.0167914
Zmiz1	0.778758	0.0167914
Frmd3	0.60382	0.0167914
Tpo1	-0.511221	0.0168531
Polr3k	0.569652	0.0168984
Pdgfc	-0.981402	0.0168984
Fbxl5	0.560531	0.0169037
Duoxa1	-0.700964	0.0169154
RGD1563747	0.610667	0.0169154
Btk	-1.88485	0.0169154
Stil	-0.878841	0.0169154
Tmem170b	0.704827	0.0169154
RGD1561445	-1.36703	0.0169154
Bbs2	0.670051	0.0169154
Rasa3	-0.66392	0.0169154
Pcdhb4	0.626109	0.016964
Znhit6	0.581985	0.016964
Zfp238	-0.659385	0.0169859
LOC691167	0.761735	0.0170737
Meis1	0.534256	0.0171538
Arsj	0.472988	0.0171538
Cdon	0.862542	0.0172911
Rell1	0.680729	0.0173222
LOC680862	-0.523105	0.0173932
Pkm2	0.510306	0.0174208
RGD1308114	0.84011	0.0174531
Bmp6	1.17059	0.0174868
RGD1559896	-0.759829	0.0174868
Lhfp	-1.11651	0.0175932
RGD1559865	-0.742135	0.0175932
Sh3d19	0.926678	0.0176139
Enpp2	0.566058	0.0176494
LOC689820	-0.575285	0.0176737
Tbx5	-0.511179	0.0176764
Trappc2	0.527479	0.0176764
RGD1566243	-1.11348	0.0176764
Slit2	-1.36248	0.0176764
Arhgap25	-1.10128	0.0176764
LOC499235	-0.60557	0.0176764
Cluap1	0.509007	0.0176764
Cd74	-1.23538	0.0176999
Dio2	0.993911	0.0176999
Zbtb38	0.692125	0.0177157
Fyb	-1.01369	0.0177157
Sec63	0.615038	0.0177157
Fam65c	-0.488108	0.0177157
Pik3cg	-0.940081	0.0177157
Lxn	-1.2899	0.0178034
Espl1	-0.709708	0.0178034
Sema6a	-0.787387	0.0178034
Ass1	0.616715	0.0178034
Mapkapk3	-0.622763	0.0178503
RGD1564344	0.653694	0.0178656
Trmt12	0.475769	0.0178656
Rtn4ip1	0.597807	0.0178656
Nlrp3	-0.643299	0.017878
Tspan8	-1.299	0.017878
Stk17b	-1.03114	0.0178848
Lman2l	0.57352	0.017892
Rtn4rl1	-0.514659	0.017892
RGD1310110	0.655983	0.017892
RGD1310862	0.722092	0.0179443
Nipsnap1	0.574178	0.0179487
Tsn	0.61191	0.0180372
Chpt1	0.50314	0.0180372
Srp54a	0.551408	0.018053
LOC684037	-1.18696	0.0180578
Frmd4a	-0.913537	0.0180621
Chp	0.900237	0.0180621
Dpep2	-0.744429	0.0180621
Crnkl1	0.482361	0.0180621
Gramd4	-0.505248	0.0180621
Ube2t	-0.564908	0.0180621
Rspo3	-0.504385	0.0180621
Psmb8	-1.04574	0.0180621
Ide	0.516324	0.0180621
LOC691900	0.64949	0.0180621
Clip2	-0.463106	0.0180621
Atp5g2	-0.561103	0.0180621
RGD1310799	-0.623184	0.0180621
Igh-1a	-0.967757	0.0180621
Rabggtb	0.488561	0.0180621
Tcn2	-1.39139	0.0181389
RT1-CE11	-0.548077	0.0181389
Tcf15	-0.608688	0.0181389
Nr4a2	-0.701086	0.0181389
Fbxo5	-0.891814	0.0181389
Rtn1	1.11394	0.0181547
Fyn	-0.701688	0.0181949
Sept1	-0.746808	0.0181949
Fam49a	0.962578	0.0182081
Wdr44	0.495829	0.0182306
Ramp3	0.824913	0.018231
Chordc1	0.567046	0.018231
Nr1d1	0.629726	0.018231
Nap1l3	0.742265	0.018231
Cdca8	-0.634145	0.0183133
Shprh	0.468379	0.0183228
Insig2	0.580125	0.0183658
Sema5a	-0.759507	0.0184071
Rhoq	0.547277	0.0184194
Lgi4	0.795708	0.0184194
Zfp334	-0.706897	0.0184491
Sirpa	-0.502626	0.0184491
Csf1r	-1.6842	0.0184942
LOC683179	-0.623961	0.0185202
Tmem135	0.481581	0.0185202
Ano6	-0.887079	0.018549
Fam116b	0.491977	0.0185671
Cd177	-0.955696	0.018622
Tuba4a	-0.744011	0.018622
Fen1	-0.479448	0.018622
Plekhg4	-0.710448	0.018622
Snx10	-1.75101	0.018622
Elovl4	0.604653	0.018622
Hnrnph2	0.473329	0.018622
Armet	0.58816	0.0186262
LOC362845	0.669544	0.0186915
Plekhk1	-1.09071	0.0187073
Ube2g2	0.577484	0.0187073
Phgdh	-0.508	0.0187716
Itga2	-0.902315	0.0188118
St13	0.488278	0.0188207
Cs	-0.446508	0.0188273
Tead1	0.777172	0.0188508
Ppbp	-0.924148	0.0188508
Tmem66	0.57803	0.0188633
Lox	0.673506	0.0189272
Far2	-0.756811	0.018953
Tgif1	0.559822	0.018953
Rpl3l	-1.18554	0.0189608
Stxbp4	0.685221	0.0190239
Amotl1	-0.544942	0.0190239
Was	-0.7192	0.0190615
LOC679811	-1.02215	0.0190678
Il1rap	0.556528	0.0190927
RGD1311739	-0.491819	0.0191215
Numbl	-0.481722	0.0191386
Strbp	0.620507	0.0191966
Xrcc6bp1	-0.486758	0.0191966
Itpr3	0.435433	0.0192429
Gadd45g	-0.592119	0.0192663
Ibsp	-0.747537	0.0192926
Isg20	0.892496	0.019296
Gosr1	0.500302	0.0193367
Edf1	-0.527825	0.0193916
Cbx5	0.582493	0.0193916
Rad51	-0.953073	0.0194336
Ptgds	-0.542725	0.0194678
Ptgis	0.570081	0.0194678
Rnf150	-0.988819	0.0196398
Nup210l	-0.991755	0.0196584
Sntb1	-0.677024	0.019659
Hsp90ab1	0.577807	0.0196751
Pcca	0.542155	0.0196998
Pms1	0.498955	0.019708
Fhl3	-0.705137	0.0197257
Myl6	-0.513834	0.0197257
Mrpl35	0.707606	0.0197257
Itfg3	0.519379	0.0197257
Mknk2	-0.452277	0.019743
Phemx	-0.652982	0.0197607
Klhl7	0.526394	0.0197607
Iqcb1	0.549425	0.0197957
Vps52	0.631747	0.0198219
RGD1309985	0.472103	0.0198285
Cenpi	-0.530061	0.0198655
Il10ra	-0.603662	0.0198655
Tmem178	-0.882538	0.0198726
Srpx	-1.11539	0.0198966
Gusb	-0.69061	0.0198966
Aof1	-1.18217	0.0198966
RGD1564984	-0.526964	0.0199394
Rabgap1l	0.602807	0.0199646
Rnf39	0.690319	0.020058
Zbtb6	0.479625	0.0200611
Gsto2	0.669898	0.0201297
Mrpl49	0.504826	0.0201309
Mybl2	-1.17299	0.0201309
Tf	-1.84426	0.0201857
Foxo1	0.91621	0.0202064
Clec4a3	-1.06356	0.0202117
LOC687395	0.479532	0.0202133
Pard6g	-0.696927	0.0202133
Tmem62	0.486295	0.020242
Atp5e	-0.589066	0.020251
Emilin1	-0.563967	0.020251
LOC500213	0.559435	0.0202793
Pgr	-0.59614	0.020305
Armc8	0.454928	0.020314
Aoc3	1.24822	0.02033
Cpm	0.855309	0.02033
Elf1	-0.450637	0.0203911
LOC292662	-0.515298	0.0203971
Txndc11	0.563716	0.0203971
Ampd3	0.605313	0.0203982
Mmp14	-0.973597	0.0204461
Wwp1	0.446605	0.0204477
Igf2bp3	-0.484695	0.0205603
Peli2	-0.589244	0.0206142
Casp7	-0.428717	0.0206142
Plxnc1	-0.927552	0.0206142
Ero1l	0.610616	0.0206354
Ripk5	0.440009	0.0206477
Myo1g	-1.10876	0.0206516
Kifc1	-0.582754	0.02068
Sh2d3c	-0.728465	0.02068
Srgap2	-0.428081	0.02068
Idh2	-0.533397	0.0207073
Xrcc4	0.471731	0.0207457
Gtf2a2	0.656706	0.0208105
Tmem60	0.506115	0.0208833
Pja2	0.452526	0.0208833
Pla2g16	0.498734	0.0208833
Nrgn	-0.804359	0.0208833
Nudcd1	0.560202	0.0208833
Rgs12	-0.683945	0.0208903
RGD1308930	0.565676	0.0209133
Itgb2	-0.789674	0.0209287
Dock8	-0.993636	0.0209287
Alpk3	-0.7115	0.0209287
Thumpd3	0.480583	0.0209598
Il6st	0.467905	0.0210735
Rhbdl2	-1.21395	0.0210735
Il13ra1	0.567968	0.0211692
Mboat1	-0.527053	0.0211859
Cdyl2	-0.511518	0.0211872
LOC315661	0.54002	0.0211887
Snx6	0.491298	0.021193
Cct8	0.49244	0.021193
Map3k6	0.781428	0.0212113
Clpx	0.521997	0.0212662
Usp9x	0.488996	0.0213033
Cited4	-0.628925	0.0213158
Abca13	-0.625522	0.0213164
Rps26	-0.486035	0.0213323
Cd83	-0.483399	0.0213346
Ptpre	-0.622253	0.0214079
Lrp4	-0.93165	0.0214079
Setd7	0.521619	0.0214079
RGD1306928	0.476714	0.0214079
RGD1565395	-0.808017	0.0214079
LOC679469	0.495656	0.0214079
Slc6a6	0.63879	0.0214509
Tead2	-0.481072	0.0215859
Clec11a	-1.03613	0.0216283
Ctsc	-1.51796	0.0216283
RGD1308124	-0.756013	0.0216283
Nbeal2	-0.679774	0.0216283
Snx13	0.582052	0.0217033
LOC365777	-0.48598	0.0217062
Mrgprf	0.964167	0.021741
Fam123b	0.496944	0.0217488
Hap1	0.656685	0.0217497
Ighg	-0.838982	0.0217497
Dact1	0.468969	0.0217497
Col12a1	-0.704918	0.0217498
Xrn1	0.478687	0.0217498
Fos	-1.49561	0.0217637
Sh3bgrl3	-0.66328	0.0217785
Rgs18	-1.52541	0.0217986
Npl	-0.753688	0.0218576
Extl3	0.444225	0.0218576
Maz	-0.544889	0.0218576
Rnmt	0.483742	0.0219539
Gimap7	-0.602841	0.0219589
Ptprk	-0.589829	0.0220332
Gls	0.439102	0.0220673
Gart	0.436634	0.0220673
Cmtm8	-0.50721	0.0220756
LOC314655	-0.592908	0.0220756
RGD1562726	0.836261	0.0220756
Mycbp2	0.531318	0.0220976
Bicd1	0.703918	0.0221205
Gli2	0.50509	0.0221579
Epb4.9	-0.924603	0.0222078
Ttc3	0.443269	0.0222521
Sytl3	-0.627993	0.0223255
S1pr3	-1.12335	0.0223255
Pax1	-0.439155	0.0224536
Mpeg1	-0.779557	0.0225021
LOC681252	-0.973584	0.0225176
Dnajc6	-0.538283	0.0225283
RGD1565374	-1.0291	0.0225398
LOC289614	0.647358	0.0226233
Etnk1	0.820032	0.0226598
Dpysl3	-0.83932	0.0226699
Csrnp3	-0.827393	0.0226699
Ankib1	0.547643	0.0226699
Med24	0.499125	0.0227065
Alg11	0.436311	0.0227065
Aldh1b1	-0.472772	0.0227115
Sgca	-0.604497	0.0227115
Xpr1	-0.614901	0.0227273
Gm2a	-0.959211	0.0227273
Myo9a	0.569397	0.0227273
Mc2r	0.475082	0.0227459
Arhgap29	0.523731	0.0227542
LOC690930	-0.859541	0.0227556
Tcp11l1	0.604229	0.0227875
Herc1	0.472307	0.0228231
Lmbr1	0.495781	0.0228231
Igj	-1.35183	0.022861
Fgf7	0.570529	0.0228741
Lrrc33	-1.03585	0.0228899
Dcc	0.757013	0.0228899
LOC300187	0.587619	0.022891
Itpk1	-0.500899	0.0229238
Jup	-0.53082	0.0229366
Ate1	0.53237	0.0229694
Tifa	-0.850786	0.0230885
Pcsk1	-0.868716	0.0230885
Faim3	-0.563584	0.0231551
Slc25a40	0.528867	0.023271
Sypl2	-0.69746	0.023271
Acta1	-2.35566	0.0232818
B4galt6	-0.820472	0.0232818
Xtp3tpa	-0.432614	0.0232818
Zbtb41	0.454188	0.0232938
Rasgrp3	-1.17536	0.0232938
Acy1	0.680237	0.0233175
Rps12	-0.527478	0.0233178
LOC686947	-0.427185	0.0234076
Ghitm	0.513622	0.0234163
Brms1l	0.505584	0.0234163
Ppp2r5e	0.549839	0.0234163
Gtlf3b	-0.491513	0.0234395
Rabl5	0.581369	0.0234395
Fam20a	-0.499302	0.0234395
Eme1	-0.816714	0.0234395
Ankrd41	-0.87049	0.0234395
RGD1561206	-0.516087	0.0234395
Trpv2	-0.801335	0.0234395
Brip1	-0.781509	0.0234969
Ppfibp1	0.534802	0.0234969
RGD1309188	0.477242	0.0234985
Lrrc25	-0.533694	0.0236418
S1pr4	-0.743974	0.0236511
Sh3kbp1	-0.43003	0.0236511
Echdc1	0.752032	0.0236684
Gp1bb	-0.577025	0.0236745
RGD1564081	-0.548904	0.0236987
Svil	1.02016	0.0237414
Usp14	0.470316	0.0237414
Ppp1r2	0.476134	0.0237414
Slc9a6	0.53778	0.0237694
Penk1	1.1307	0.0238075
LOC688916	0.923296	0.0238193
Ramp1	-0.512988	0.0238317
Gja1	-0.757644	0.0238833
Maml2	0.679166	0.0238833
Slc40a1	-0.627156	0.0238833
Acsl3	0.642575	0.0239839
P2ry1	-0.866135	0.0240459
RGD1309079	0.502563	0.0240608
Lgmn	-0.565635	0.0240854
Slc12a7	-0.660096	0.0241493
Selenbp1	0.510228	0.0241493
Cpt1b	-0.589167	0.0241493
LOC689800	0.545881	0.0241627
Suv39h1	-0.593508	0.0241627
LOC287167	-0.970045	0.0241707
Kpna5	0.566756	0.0241707
Rap2b	-0.603419	0.0241707
Bcl3	-0.453494	0.0242296
Slc2a12	0.643521	0.0242789
Hspa9	0.419626	0.0243366
Xkr8	0.629	0.0243631
Stk3	0.480105	0.02439
Psmd1	0.436524	0.0245049
Icam1	-0.504743	0.0245049
Gzf1	0.465141	0.0245242
Hpn	-0.452328	0.0245254
Ddah1	0.552689	0.0245254
Inhbb	-0.632965	0.0245254
Pdpn	-0.556739	0.0245813
Plscr4	0.524086	0.0247485
RGD1563521	0.460664	0.0247485
Rad54l	-0.65708	0.0248015
Mme	-1.36861	0.0248676
Cnga3	0.515237	0.0248746
Il7r	-1.41103	0.0249356
Atp1a2	1.10116	0.0250421
Fktn	0.449893	0.0250535
RGD1565584	0.538979	0.0250566
Atp1a3	-0.455164	0.0250667
Podxl	-1.20071	0.0250852
Foxp1	-0.462092	0.0251034
Olr1425	0.71153	0.0251576
Cd19	-0.905094	0.0251576
Hnrpm	0.428433	0.0251579
Ktelc1	0.574491	0.0251746
Apbb1ip	-0.624469	0.0251746
Exo1	-0.670664	0.0251754
Hspa4l	0.584488	0.025247
Prkar2b	0.617294	0.025274
Igfbp2	-0.586181	0.0252854
Itga4	-0.581562	0.0253145
RGD1311357	0.520573	0.025326
Hpcal1	-0.668448	0.0253603
RGD1309501	0.540843	0.0253603
Dach2	-0.701852	0.0253603
Utp20	0.470286	0.025393
Tmem67	0.609295	0.025393
LOC314016	0.661279	0.025393
Faim	-0.45282	0.0254023
Prosapip1	0.503294	0.0254023
Rexo2	0.551051	0.0254023
Fut2	-0.946381	0.0254113
LOC690752	-0.636119	0.0254638
Trpm4	-0.553254	0.0254638
Pef1	0.742568	0.0255096
Slamf9	-1.0197	0.0256082
Herpud1	0.494023	0.0256174
Syne1	0.677781	0.0256174
Chaf1a	-0.530261	0.0256306
Tmem16a	-1.0265	0.0256306
Pi15	0.663077	0.0256306
Sema3d	0.530009	0.0256851
Pdgfrl	-0.475255	0.0257774
Lipogenin	0.7094	0.0258366
Kif1b	0.422047	0.0258785
Msrb3	0.450052	0.0258835
Sacm1l	0.639944	0.0258975
Psmd14	0.654985	0.0259171
Pctk3	-0.535322	0.0259188
LOC499602	0.702287	0.0259188
RGD1564126	0.604944	0.0259273
Chaf1b	-0.552539	0.0260196
LOC685865	0.463259	0.0260196
Bglap	-1.32059	0.0260482
RGD1566141	0.750162	0.0260579
Nudt7	0.578924	0.0261905
Prpsap2	0.434718	0.0261905
Fbxl3	0.485462	0.0262092
Col1a2	-1.03219	0.0262092
Wdr5b	0.542358	0.0262124
Antxr1	-0.774316	0.0262199
Cep72	-0.744809	0.0262199
Agfg2	0.719406	0.026259
Ncam1	-0.605222	0.026259
Fgd2	-0.624802	0.0264059
LOC364390	-0.484236	0.0264223
F11r	-0.762021	0.0264223
Clasp2	0.503392	0.0264282
Lrig2	0.484122	0.0264353
Fgfr2	0.649037	0.0264434
Chmp4c	-0.435134	0.0264469
Fcho2	0.519631	0.0264672
Tmem68	0.481679	0.0265388
Mlf1ip	-0.614347	0.0265388
Rpl32	-0.487499	0.0265626
Sgpp2	-0.587033	0.0265998
Siae	0.46919	0.026609
Actr3b	0.684448	0.0266226
Tmem106b	0.813259	0.0266652
Lgals1	-1.0472	0.026687
Rassf5	-0.508194	0.0267353
Fgfr1	-0.445987	0.0268006
Per2	0.548474	0.026953
Bbs5	0.645917	0.0269951
Fbln2	0.675332	0.0269951
Oxct2a	-0.637509	0.0270061
Slc4a7	0.459388	0.0270061
Paqr3	0.551243	0.0270061
Mansc1	0.705453	0.0270324
Fnbp1l	-0.771935	0.0270324
RGD1564513	-0.498846	0.0270324
LOC500277	0.539126	0.0271146
Cfl1	-0.677229	0.0271253
Mgst3	-0.926021	0.0271341
Cgref1	-0.765895	0.0271766
Gpr183	-0.925489	0.0271766
Sc4mol	0.589913	0.0272025
Cbl	-0.503141	0.0272025
RGD1563235	-0.506877	0.027271
Mesdc1	-0.477424	0.027271
Jsrp1	-0.51325	0.02731
Shf	-0.411957	0.0273279
Rin2	0.451735	0.0273279
Adcy1	0.89711	0.0273331
Vom2r46	0.435701	0.0273331
Parp3	0.420733	0.0273331
LOC498604	-1.14861	0.0273331
Aasdhppt	0.435914	0.0273331
LOC685049	-0.42728	0.0273331
Spag5	-0.83615	0.0273331
Smo	0.607489	0.0273331
RGD1561339	0.519247	0.0273331
Card6	-1.05954	0.0273331
Mcfd2	0.695257	0.0273331
Rag2	-1.57112	0.0273331
Obscn	-0.654	0.0273331
Ltbp2	-0.854527	0.0273331
Shisa4	-0.565226	0.0273331
RGD1560010	-0.418563	0.0273331
Gls2	0.749442	0.0273331
Nav3	-0.797473	0.0273331
Tiparp	-0.66946	0.0275111
LOC367789	0.537407	0.0275164
Ier2	-0.939064	0.0275371
LOC688211	0.581554	0.0275371
Zbtb4	0.631861	0.0275371
Sfpi1	-0.854174	0.0275371
Pgk1	0.503558	0.0275371
LOC688939	0.567399	0.027564
Ern1	0.456883	0.02761
rCG_20380	0.657995	0.02761
Kcnj15	-0.549528	0.0276127
Jak1	-0.456827	0.0276383
RGD1306148	0.454338	0.0276874
Bcl2l14	-0.482961	0.0276874
Dnajc3	0.459641	0.0276874
Clcn6	0.522247	0.0276874
Insc	-0.545474	0.0276874
Ddit3	0.601226	0.0276874
Fev	-0.412277	0.0276874
Ppp2r3a	0.661333	0.0276874
Ralbp1	-0.765451	0.0276874
Mctp1	-1.10117	0.0276874
Abcc1	0.643985	0.0276874
Fcho1	-0.887443	0.0276874
Spata5	0.518622	0.0276874
Ppp1r16b	-1.261	0.0276874
Ehhadh	0.684578	0.0277192
Ugt1a5	-0.620084	0.0277314
Trappc6b	0.462489	0.0277503
LOC685116	0.957743	0.0277503
LOC365659	0.491107	0.0277929
Sestd1	0.561547	0.0278373
Stx2	-0.439706	0.0278373
Mmrn2	-0.534785	0.0278373
Nol6	0.415669	0.0278442
Dirc2	0.640759	0.0279112
Fam171a1	-0.534413	0.0279113
Atp6v1b2	-0.880906	0.0279117
RGD1561988	1.02462	0.0279117
Frrs1	-0.776544	0.0279117
Hoxc4	0.521626	0.0279117
LOC686299	-0.468125	0.0279117
Prkcz	0.752859	0.0279117
Hmgcll1	0.727165	0.0279544
Bcl6b	-0.751463	0.0280093
RGD1304694	-0.689937	0.0280702
Myoc	1.02616	0.0280702
Lpcat4	-0.412627	0.0280896
Fabp5	-0.411735	0.0280896
Ctgf	0.60836	0.0280903
Clspn	-0.69067	0.0280987
RGD1560666	0.538534	0.0281832
Cd93	-1.16368	0.0281832
Ctla2a	-0.649668	0.0281832
LOC690102	-0.900851	0.0282268
Tie1	-1.06788	0.0282268
Neu1	-0.640387	0.0283644
Camk4	-0.479008	0.0283673
Qdpr	0.430844	0.0284576
Tm6sf1	-0.990693	0.0284638
Lrch4	-0.46992	0.0284638
Epsti1	-0.78539	0.0284638
Irf4	-0.774944	0.0284638
Tra1	0.444537	0.0284638
Jmjd1a	0.538128	0.0284638
LOC680782	0.504752	0.0284638
Slc38a1	1.23093	0.0284638
Ccdc109a	0.45815	0.0284638
RGD1307696	0.530118	0.0284638
Ptpn18	-0.869047	0.0284638
LOC681205	0.43374	0.0284638
Atp6v0a1	0.450566	0.0284638
Rage	0.607969	0.0285268
Far1	0.494044	0.0285741
Yme1l1	0.446148	0.0285741
Itgal	-0.770351	0.028627
Cst7	-0.938124	0.0287376
Np	0.493147	0.0287376
Tpbg	0.612194	0.0287582
Kctd12	-0.521731	0.0288017
RGD1565785	-1.00226	0.0288567
RGD1560808	0.463719	0.0288567
Hsf2	0.428976	0.0288567
Cd226	-0.449278	0.028887
Shq1	0.483833	0.028971
Fdft1	0.416017	0.0289853
Cdh5	-0.707081	0.0289892
Nyw1	0.600977	0.0290508
Tkt	-0.478727	0.0291709
Ptafr	-0.679945	0.0291929
Sirt4	0.465338	0.0292024
Psmd10	0.444613	0.0292048
Xbp1	0.413639	0.029306
Olfml2b	-1.02763	0.029306
Stx11	-0.568967	0.0293337
Lrrc2	-0.499435	0.0293379
March1	-0.654403	0.0294248
RGD1560873	0.44963	0.029498
RGD1308977	0.471679	0.029498
Adamtsl4	0.928267	0.0295735
Tgoln1	0.478895	0.0295735
Epm2a	0.626567	0.0295735
Hnrph1	0.404297	0.0296232
Cdc42bpa	0.563784	0.0296529
Ube2e3	0.457316	0.0296529
RGD1566191	0.634963	0.0296529
Parvb	-0.953636	0.0296529
Cpne5	-0.549793	0.0296529
Mmd	-0.570589	0.0296529
Rps15	-0.567177	0.0296529
Tmed1	0.46864	0.0296574
Rgma	0.550653	0.02966
Npal2	0.769899	0.02966
Ifit1lb	-0.772427	0.0296753
Foxred1	0.486752	0.0296753
Amd1	0.482716	0.0296839
Snx30	-0.476924	0.0297811
Tspan31	0.522485	0.0298266
Rasgrp4	-0.816043	0.0298266
Med6	0.439532	0.0298627
RGD1308878	-0.414494	0.0298865
Yap1	0.432512	0.0298865
Igha_mapped	-0.821713	0.0299288
Aifm1	0.459818	0.0299481
Hn1	-0.540697	0.0299481
Sprn	-0.775771	0.0299981
Trpv4	0.483385	0.0299981
Mbip	0.442679	0.0300685
Cacna1c	-0.490598	0.0300812
Znf710	-0.45127	0.0300812
Prkab1	-0.464145	0.0301134
Atp6v0e1	0.624318	0.0301353
Olr46	-0.538714	0.0301353
Pfkp	0.661869	0.0301353
Ptprb	-1.00411	0.030218
Zfhx4	-0.49629	0.0302191
Ahctf1	0.515974	0.030251
Lgals9	-0.685411	0.030251
LOC684626	-0.406606	0.030251
Cd68	-1.55168	0.0303035
Spg20	0.453183	0.0304376
Postn	-2.00722	0.0305494
Rhobtb1	-0.498569	0.0305494
Tmem50b	0.663554	0.0305494
Rcc2	-0.426888	0.0305494
Carhsp1	-0.702672	0.0305494
Ncf2	-0.722778	0.0305523
Plk2	-1.21517	0.0305831
Pabpc1	-0.471272	0.030605
LOC691386	-0.420065	0.0306633
RGD1304822	0.449014	0.0306847
Rsad2	-1.17321	0.0306983
Src	-0.636278	0.0307167
Eif2c3	0.506722	0.0307167
Cox5a	-0.595368	0.0307862
Ranbp6	0.565301	0.0308076
Lfng	-0.526425	0.0308172
Cog6	0.468036	0.0308172
RGD1559928	-0.602812	0.0309723
Ssh2	-0.531986	0.030981
Acsl5	-0.61223	0.0310703
Emg1	0.633194	0.0310818
Mpp5	0.435395	0.0311077
LOC687064	-0.594754	0.0311572
LOC292801	-0.58712	0.0312243
Chn2	-0.427898	0.0312243
Cobll1	0.628417	0.0312246
Zfp36	-0.83617	0.0312266
RGD1566001	0.480389	0.031262
Plscr1	-0.652876	0.031262
Ptger4	-0.569128	0.0312722
Cxcl14	-0.614053	0.0313232
Adam10	-0.867948	0.0313963
Tada2l	0.406086	0.0314581
RGD1559808	-0.500972	0.0315307
Tmem87a	0.450161	0.0315307
Thy1	-0.575739	0.0315307
Rab11fip4	0.452485	0.0315307
Ptgr1	0.538864	0.0315819
Prim1	-0.487378	0.0316375
Runx1t1	0.552929	0.0316375
Hivep3	-0.644104	0.0316888
Ebf1	-1.45557	0.031705
LOC691141	-1.11222	0.0317537
Mast3	-0.449624	0.0318203
Unc13b	-0.72607	0.0319232
Perp	0.513324	0.0320183
Ppp3ca	0.428467	0.0320289
Ppfia4	-0.455957	0.0320289
Aass	0.676666	0.0320289
Atad5	-0.554319	0.0320289
Kcnt2	-0.614691	0.0320289
Kifc3	-0.493823	0.0320289
LOC367939	0.519143	0.0320289
Uvrag	0.477425	0.0320331
Akap9	0.403718	0.032059
Drg1	0.400115	0.0320625
Sdc1	-0.747621	0.0320625
Gpr56	-0.721194	0.0320625
Plagl1	-0.483588	0.0320625
Cxcl13	1.12661	0.0321769
Inhba	0.402052	0.0321896
Lamc3	-0.62862	0.0321896
B2m	-0.415567	0.0322679
Mctp2	-0.869429	0.032282
Zpf799	0.420286	0.0323393
Olfml2a	-1.20066	0.0323393
Mertk	-0.454555	0.0323393
Lrrc1	0.494651	0.0323393
Dusp6	-0.970429	0.032494
LOC680585	-0.502265	0.0325409
Lck	-0.625229	0.032647
Scand3	0.573618	0.032647
Cd84	-1.72725	0.0326548
Stc1	-0.652995	0.0326698
Col15a1	0.414782	0.0326698
Slc16a10	-0.556429	0.0327123
Gipc3	-0.435876	0.0327123
Auh	0.478436	0.0327123
Il12a	-0.605531	0.0327285
Th	0.644684	0.0327434
Ifi204	-0.424538	0.0327458
Tulp4	0.513471	0.0327458
Gdnf	-0.491519	0.0327458
Mgat4a	0.929932	0.03275
RGD1307396	1.03303	0.0327703
Rftn1	-0.579273	0.0328542
Trak2	-0.510782	0.032866
Braf	0.470768	0.03289
Cd276	-0.418431	0.0329329
Wdr75	0.411002	0.0329782
Ggnbp2	0.38428	0.0329782
[truncated: 17,684 more rows]

## Sheet: D5 VS D0
ID	logFC	FDR
Matn3	-3.11459	6.19019e-05
Cytl1	2.35024	6.19019e-05
Fkbp5	2.68287	6.19019e-05
Stk32b	3.23776	8.38114e-05
Plce1	2.05864	0.000104158
Mmp13	-2.79068	0.000149203
Col9a1	-1.64637	0.000200063
Asb15	-2.50494	0.000200063
Nt5dc2	-1.93685	0.000237794
RGD1562963	1.54014	0.000280261
Loxl4	-1.98255	0.000280261
Mmp9	-3.47494	0.000280261
Agtpbp1	1.91228	0.000280261
Pkp1	1.95414	0.000280261
Gprc5a	2.03484	0.000299072
Adamts3	-2.10975	0.000299072
RGD1562646	-1.76837	0.000315586
Prss35	-1.65002	0.000342615
Snx10	-2.02333	0.000344655
Galnt3	-1.33429	0.000393617
Fam169a	1.35798	0.000432021
Gda	1.86065	0.000456646
Mug2	1.62943	0.000456646
Fbln1	2.04492	0.000471171
Smpd3	-1.59489	0.000482252
Mug1	1.44303	0.000484034
Hunk	-1.24299	0.000484034
P2rx5	2.06308	0.000484034
Zbtb16	2.23961	0.000484034
Ptprz1	-1.53686	0.000488656
Prkd1	1.27716	0.000488656
Aldh1l2	-1.46802	0.000550163
Cdkn3	-2.11617	0.000550163
Depdc7	1.27527	0.000564378
Hhipl1	1.55491	0.000632437
Ret	2.70151	0.00066291
RGD1560691	1.5464	0.00066291
Rasl12	1.27567	0.00066291
Sult2b1	1.67295	0.00066291
Cpz	-2.42445	0.000680474
Myo1b	-1.67598	0.00072123
LOC297568	1.37648	0.00072123
Rgs6	1.11799	0.000729464
Gprasp2	1.19773	0.000729464
Col9a3	-1.16105	0.000729464
Herc3	1.87181	0.000730186
Fmo3	2.268	0.000761934
Exoc6b	1.02682	0.000761934
Hs3st1	1.59738	0.000761934
Vdr	-2.02259	0.000761934
Dscc1	-1.14686	0.000789507
Col9a2	-1.31323	0.000789507
Pkd2	1.3203	0.000791694
Lrrc17	-1.28297	0.000814986
Pla2g7	-1.73334	0.000814986
Rcn1	-1.6766	0.000814986
Ttk	-1.89724	0.000814986
Sema4d	-1.76084	0.000814986
Adam12	-2.14057	0.000887841
Cpvl	1.46539	0.000920743
MGC72614	-1.41134	0.000923948
Bin2	-1.29652	0.000923948
LOC680231	1.14623	0.000923948
RGD1565947	1.02652	0.000931346
LOC305691	1.1505	0.000931346
RGD1566313	1.20314	0.000931346
Map1b	2.00082	0.000931346
Ntrk3	1.79147	0.000931346
Spn	-1.71225	0.000931346
Scube3	-1.89181	0.000931346
Mmp14	-1.36625	0.000931346
Kif3c	1.2337	0.000931346
Ppp1r3c	1.43455	0.000931346
Csgalnact2	1.2845	0.000931346
Gfra1	-1.71981	0.000931346
Procr	1.05423	0.000931346
Ramp	-1.13857	0.000931346
RGD1309696	1.52198	0.000931346
Bmp6	1.05154	0.000931346
Podnl1	-2.03439	0.000931346
Sulf1	1.13185	0.000931346
Prkca	0.972929	0.000931346
Pttg1	-1.46016	0.000931346
Pld5	3.67478	0.000931346
LOC691900	0.996724	0.000931346
Mcm5	-1.40292	0.000931346
Slc37a2	-2.12352	0.000931346
Cp	1.26062	0.000931346
Spc25	-1.49781	0.000931346
LOC363224	1.06192	0.000931346
Serpina1	3.58713	0.000936487
Clcn4-2	1.39654	0.000936487
Plcb1	1.0279	0.000936487
Sipa1l2	1.36627	0.000936487
RGD1561205	-1.55261	0.000936487
Kif4	-1.74836	0.000939785
Pla1a	1.41499	0.000939785
Kif20a	-1.42761	0.000939785
Fat3	-1.39279	0.000946422
Tmod2	1.13064	0.000959462
Ephx1	1.4565	0.000959462
Pacsin2	1.08273	0.000974694
Calml3	1.4196	0.000994473
Akap13	1.16095	0.000994473
Adamts14	-1.3011	0.000994473
Egr1	-1.5218	0.000994473
Ctsk	-1.88471	0.000994473
Fcnb	-2.30079	0.000994473
Hspb1	2.44011	0.00100082
Lxn	-1.41417	0.00104672
Htr1b	2.48955	0.00104672
Hist1h1a	-2.72727	0.00104672
Nrp2	-1.62579	0.00104672
Cd7	-1.13235	0.00104672
Cdca7	-0.923355	0.00104672
Gstm7	1.07302	0.00104672
Tessp6	1.6773	0.00106712
Ckap2	-1.15353	0.00106712
Bcar3	-1.74244	0.00106712
Plxnd1	-1.61274	0.00106712
Tbx18	1.06242	0.00106712
Cubn	1.44394	0.00106712
Rac2	-2.06062	0.00106712
Masp1	1.43822	0.00106712
Plat	1.20747	0.00106712
Cd72	-1.99759	0.00106712
Clstn2	1.66434	0.00106712
rCG_28701	1.25071	0.00106712
RGD1561734	2.806	0.00106712
LOC306962	-2.41549	0.00106743
Usp18	1.1	0.00106743
Bmp1	-0.972224	0.00106755
Hadh	-1.09624	0.00106755
Cry2	1.1705	0.00106755
Prkg2	-2.12964	0.00106755
Fam70b	1.2614	0.00106755
Hist1h2bb	-1.87212	0.00106755
Hsph1	1.61079	0.00111805
LOC684623	0.938111	0.00112478
Fam111a	-4.05402	0.00114157
Lonrf1	1.21218	0.00115489
Gdpd2	-1.24293	0.00115489
Mthfd1l	1.15526	0.00115489
Nid2	-1.29226	0.00115489
RGD1308734	-2.07056	0.00115489
Arhgap18	-1.35452	0.00115489
Mpdz	0.893021	0.00115489
Nid1	-1.46462	0.00115489
Fam115c	1.83057	0.00115489
Asam	-1.42136	0.00115489
Tyms	-1.30412	0.00116549
Cyfip2	-1.88839	0.00116549
Rassf4	-2.0771	0.00116549
RGD1565731	1.4148	0.00116549
Sgms2	-1.20634	0.00117722
Gpr75	1.1663	0.00118502
Gpnmb	-1.97781	0.00121483
Satb2	-2.11268	0.00121483
Lgr6	1.30317	0.00121816
Mtmr7	1.31312	0.00121816
Apobec3f	-0.82973	0.00121816
Galntl2	1.84156	0.00121816
Enah	-0.944613	0.00122167
Chst3	1.28691	0.00122167
Cdca3	-1.43517	0.00123324
Fam180a	-1.15443	0.00123324
Ccnb2	-1.87167	0.00123324
Rhbdl2	-1.55271	0.00123324
LOC684611	-1.44888	0.00124796
Adhfe1	1.42034	0.00126341
Ptx3	-1.15485	0.00126363
Apold1	-1.27705	0.00127396
LOC681252	-1.20849	0.00127396
Ston2	-0.942473	0.00127769
Cdh2	-1.80197	0.00128167
Lrrn2	1.99879	0.00128167
Fat1	-1.16075	0.00128167
Dtl	-1.66059	0.00128167
Phf17	0.838672	0.00128167
Serpinb6b	-1.13916	0.00128167
Hist1h2bl	-1.80558	0.00128771
Ect2	-1.814	0.00128771
Uhrf1	-1.71278	0.00128896
Akap12	-1.30176	0.00129463
Mastl	-0.906824	0.001298
Prkg1	1.01935	0.00132276
Il16	1.57814	0.00134088
Bard1	-1.47515	0.00134464
Dsn1	-1.20072	0.00134464
Hist1h2bm	-1.40117	0.00134682
RGD1307201	-1.83229	0.00134682
Il17rb	2.0522	0.00134682
Shroom4	1.18572	0.00134682
Fkbp4	0.999171	0.00134682
Tmem2	1.01581	0.00134682
Fgf14	1.28825	0.00134682
LOC501799	1.40306	0.0013701
Mfng	-1.42086	0.00137142
Tspyl3	1.03669	0.00137205
Coro1a	-2.12394	0.00137205
Bub1	-1.31125	0.00137205
RGD1561445	-1.34957	0.00137205
Gpr68	-0.950571	0.00137205
Phex	-1.9994	0.00137205
Palmd	1.10664	0.00137205
Uhrf1bp1l	0.95777	0.00137205
Hmcn1	1.35295	0.00137205
Kntc1	-1.06486	0.00137205
Cenpf	-1.73206	0.00137205
Cilp	1.06341	0.00137205
Vom2r44	0.966322	0.00137433
Nek2	-1.60292	0.00138015
Ifi30	-0.970874	0.00138015
Col1a2	-1.02793	0.00138381
Il1r1	1.07432	0.00138381
Hsp90aa1	1.07946	0.00139216
Stip1	1.16952	0.00139216
Btg1	-0.883587	0.00142103
Tpcn2	0.889317	0.00142103
Mtr	0.889115	0.00142103
Tnfrsf11b	0.855018	0.00142103
Alox12	1.69531	0.00142103
Gsn	1.15653	0.00142103
RGD1562220	1.87634	0.00142103
Tyrobp	-1.57671	0.00142528
Cthrc1	-1.90666	0.00142528
Eml5	1.83076	0.00142528
Pkd1	1.20037	0.00142528
A2m	-1.12266	0.00142904
Plk4	-1.46463	0.00143223
Olfml2b	-1.09574	0.00143944
Asf1b	-1.30183	0.00146695
Rapgef5	-1.06725	0.00146695
St6gal1	1.48609	0.00146695
RGD1559914	-0.924745	0.00147085
Tmed4	0.902671	0.00149706
Wnt16	1.43211	0.00151195
Clec11a	-1.25513	0.00151195
Fhl1	1.06802	0.00151195
Srpx	-1.3132	0.00151195
Wdr91	-0.909663	0.00151195
Dmp1	-1.7593	0.00152785
Lasp1	-1.06142	0.00152832
Dcn	1.37787	0.00155438
Ela2	-1.95324	0.00155438
Prrg1	-1.11855	0.00155438
Phospho1	-1.06319	0.00156393
LOC687426	-1.10245	0.0015696
Aurkb	-1.37158	0.0015696
Ccnb1	-1.49579	0.0015696
Rag1	-1.94684	0.00158227
Csf1r	-1.65757	0.00158227
Bst1	-1.61248	0.00158227
Col24a1	-0.98732	0.00158931
Pmepa1	1.19418	0.00159294
Slc13a5	-1.18397	0.00159294
Arrdc3	0.825701	0.00159684
Fam110c	1.37249	0.00159684
Tm7sf4	-1.48466	0.00162374
Rassf2	-1.01546	0.00163465
LOC688634	0.86882	0.00164631
Nr3c2	0.810375	0.00164631
Cxcl14	-0.956369	0.00165922
RGD1562018	0.927062	0.00165922
LOC682649	-1.92254	0.00165922
Tgm2	1.10733	0.00165922
Sema3a	0.834852	0.00165922
Pak1	-0.903211	0.00165922
Rnf144a	-0.804809	0.00165922
Lcp2	-1.88061	0.00165922
Far2	-0.840732	0.00165922
Hist1h1b	-2.17436	0.00166147
Egln3	1.04241	0.00166147
Il13ra2	-0.982959	0.00166147
Racgap1	-1.24751	0.00166147
Smpdl3b	0.958789	0.00166147
Spp2	1.19413	0.00166147
Adamts9	-1.21863	0.00166218
Ldlrad3	-1.30063	0.00170954
Pola2	-0.849291	0.00171024
Hist1h4m	-0.968578	0.00171024
Per2	1.28332	0.00171123
Srgap1	-1.12009	0.00171123
Dusp4	-0.963949	0.00171959
Glt25d2	1.3918	0.0017235
Adamts6	1.01794	0.0017235
Mefv	-0.979306	0.0017235
Rnd1	-0.913297	0.0017235
Camk4	-0.877377	0.00172455
Coro2b	1.21463	0.00172753
Agt	1.50308	0.00172753
Cpxm1	-2.25167	0.00172753
Rtn3	0.966111	0.00172753
Limd2	-1.39426	0.00172753
Hspb8	1.74363	0.00173393
Aff3	0.909148	0.00173393
Tle1	0.807143	0.00176407
Slc38a1	1.30354	0.00177606
Cd37	-1.67139	0.00177606
Zcchc5	-1.18188	0.00177606
Iqgap3	-1.0669	0.00177705
Mrvi1	0.999862	0.00178507
Laptm5	-1.94065	0.00179164
Top2a	-2.3956	0.00179164
Serpinf1	-1.70383	0.00179164
Kpna2	-0.910664	0.00179164
RGD1311317	1.3152	0.00179164
Tcirg1	-0.973147	0.001794
Igf2	-1.04656	0.00180051
Srgap3	-0.953654	0.00180051
Podxl2	-0.786447	0.00180051
Unc5c	-1.43328	0.00180051
Bcl2	1.11728	0.00180893
Rasgrp1	-0.766384	0.00181087
Nfam1	-1.03756	0.00181087
Stmn1	-2.09538	0.00181087
Cldn10	-1.242	0.00181231
Zhx2	0.969648	0.00182095
Casp8	-0.900673	0.00182095
Hist1h2ail	-1.4103	0.00182447
Nr4a2	-0.921351	0.00182452
Myo10	-1.23505	0.00185751
Abcd3	0.735091	0.00187253
C1galt1c1	0.900262	0.00190774
Pacsin1	-0.828274	0.00190774
Map3k6	1.1308	0.00190774
Traip	-0.737521	0.00190774
Fam20c	-0.842578	0.00190774
Cyb5a	0.998381	0.0019099
Tcn2	-1.29418	0.00193238
Hnrnpc	0.72945	0.00193787
Mme	-1.60417	0.00194018
Epha2	-1.1834	0.00195084
RGD1309926	-0.968489	0.00195787
Sccpdh	0.755066	0.00195899
Sult1a1	1.44428	0.00195899
Cdh11	-1.22517	0.00195899
Tgfbi	1.04762	0.00195899
RGD1562846	-1.36651	0.00196636
Atp6v1b2	-1.1179	0.00201591
LOC305633	-1.19455	0.00202051
LOC687079	-1.57316	0.00203185
RGD1564996	-1.06999	0.00205778
Lef1	-1.17562	0.0020599
Dok3	-1.072	0.00206122
Grasp	-1.06731	0.00206122
Pcdh9	0.861667	0.00206122
Kbtbd5	1.44301	0.00206122
Cdc20	-1.03142	0.00206122
Dnaja1	1.00342	0.00209582
RGD1560020_predicted	-2.51298	0.00209582
Car1	-2.86604	0.00209582
Pappa	-0.902567	0.00210042
Abca8a	-0.977622	0.00210042
Robo2	-1.23864	0.0021115
Art3	-1.20537	0.0021115
Slc36a2	-1.55304	0.0021115
Klhl29	0.923828	0.0021115
Cxcl12	-1.5355	0.0021115
Pdzrn4	-1.48928	0.00211806
Btk	-1.67642	0.00211806
Ahi1	0.755412	0.00211806
Lipc	-1.36741	0.00211806
Gramd1b	-0.708784	0.00212451
Tuft1	0.940976	0.00212463
Pik3ap1	-2.00836	0.00213998
Sdc4	0.936143	0.0021465
Enc1	-1.58207	0.0021465
Dot1l	-0.804637	0.0021631
Depdc6	-0.782943	0.0021631
Il2rg	-1.40656	0.0021631
Id2	1.00029	0.00217426
Ly75	-1.40495	0.00217426
Sept11	-1.25183	0.00217485
Tie1	-1.1222	0.00217485
Aldh3a2	0.811516	0.00218049
Gnb4	-0.789728	0.00218832
Slc2a12	0.792932	0.00220948
Hist2h2ac	-1.35977	0.00221713
Tll1	1.16574	0.00222128
Pip5k1b	-1.63962	0.00222128
Tmem178	-1.24539	0.00222128
Pabpc4	-0.822917	0.00222554
Kcnma1	1.03283	0.00222672
Mmp19	-0.864763	0.00222672
Camkk1	0.850209	0.00222672
Ak2	-0.739421	0.00222672
Prkch	-1.29877	0.00225533
Gria2	-1.44024	0.00225533
C7	-1.84002	0.00225533
Ppic	-0.700385	0.00225533
Actr3b	0.717696	0.00225533
RGD1562310	1.23245	0.00227493
Pde4d	-0.8443	0.0022763
Dio2	0.812702	0.00227888
Col1a1	-0.831953	0.00227888
Tctn3	0.898494	0.00227888
Scgb2a2	0.824734	0.00227888
Vcan	1.60225	0.00227888
Ugp2	0.678592	0.00229001
Tmtc2	-1.34563	0.00229101
Capn6	-0.986543	0.00229101
LOC298615	0.715169	0.00229101
Atp1b1	-1.40049	0.00229274
Gprasp1	1.25183	0.00229274
Dgki	-1.42263	0.00229274
Zfp367	-0.840542	0.00231343
RGD1565496	1.00129	0.00231343
Cklf	-0.755957	0.00231343
Epb4.1l2	-0.799997	0.00231343
Mt3	-1.43856	0.00231343
Grb14	-1.06762	0.00231875
Vash1	-0.81682	0.00231875
Pstpip1	-1.31151	0.00231875
LOC688916	1.05223	0.00231875
Ccna2	-1.88581	0.00233186
Rage	0.763093	0.00233186
Gmfg	-1.14248	0.00233186
Sgol2	-1.27795	0.00233186
Kctd3	0.745489	0.00233186
LOC683626	-0.856491	0.0023566
Rasgrp2	-1.21659	0.00236649
Acpl2	0.882619	0.00236649
Shisa2	-0.724608	0.00236649
Myo1e	-0.814699	0.00237816
Syt11	0.934302	0.00237816
Ano6	-0.941998	0.00241811
Arhgap30	-1.07977	0.00245612
Penk1	1.30701	0.00245612
Atp8a1	-1.63425	0.00245998
Eml4	-1.12338	0.00249008
Lyn	-1.42893	0.00250201
Nuf2	-1.44889	0.00250201
Nova1	1.10073	0.00250201
RGD1564125	0.860396	0.00250201
Lgals5	-0.925314	0.00254197
Reck	0.837159	0.00254197
Slit3	-1.53391	0.00254933
Tmem63c	1.07959	0.00260155
Dapk2	-1.33649	0.00260653
Clmn	0.878013	0.00261151
Lrmp	-1.43095	0.00261151
Sema6a	-0.789653	0.00261151
Mt2A	0.969123	0.00261151
Vamp1	1.28846	0.00261151
Arhgap27	-0.960377	0.00261151
Zfp385b	1.03216	0.00261151
Slit2	-1.61014	0.00262268
Gfpt2	1.15245	0.00263668
Lgr4	0.876997	0.00264777
Ppbp	-0.757137	0.0026542
Stap1	-1.04122	0.0026542
Chst1	1.78643	0.0026542
Irf8	-1.59286	0.0026542
Adamts4	-0.769501	0.00267225
Thbs2	1.98554	0.00267225
St3gal1	-0.9835	0.00267225
E2f8	-1.0493	0.0027
RGD1563322	1.06252	0.00273248
Ezh2	-0.977001	0.00273248
FAM120C	0.789868	0.00273977
Bcl6	0.944952	0.00274691
Mtss1	-1.27959	0.00274691
Ptgis	0.742441	0.00274691
Lyrm2	0.646367	0.00276078
Gfod1	-0.775179	0.00276178
Itgax	-1.10239	0.00276686
LOC680615	-2.03082	0.00277208
Matn1	-0.837686	0.00277208
Sox6	0.722013	0.00277208
RGD1304693	-1.29872	0.00277208
RGD1562979	-1.88407	0.00277574
RGD1563888	-1.2541	0.00281668
Ube2v2	0.924617	0.00281819
Slco5a1	-1.0078	0.00281819
Dhx32	0.800973	0.00282389
Rasa3	-0.817226	0.00282389
Hectd2	0.959886	0.00282967
Notch1	-0.788511	0.00285109
Sorbs1	0.753302	0.00287045
Ostm1	-0.978069	0.00288822
Entpd3	-0.893939	0.00288822
Pdgfc	-1.06668	0.00288822
Arsk	0.689727	0.00288822
Ns5atp9	-1.83754	0.00290659
Pde3b	1.14167	0.00290659
Styxl1	0.761119	0.00292517
Mpo	-2.63472	0.00294101
Rnd3	-0.780002	0.00295402
Plk2	-1.35539	0.00295475
Ndc80	-1.85842	0.00295475
Bmp3	-1.48765	0.00295475
LOC314860	0.765763	0.00300884
Glt8d4	-1.27748	0.00301845
Syne1	0.708436	0.00301845
Hspa4	0.812121	0.00301845
Ankrd22	-1.05529	0.00301845
LOC684785	-1.20979	0.00303473
Casr	1.01382	0.00305203
Clca2	-0.63665	0.00307119
Hjurp	-1.27672	0.00308504
Kcnk1	-0.988446	0.00308996
Trim72	-1.34067	0.00308996
Phyh	0.720941	0.00308996
Hck	-0.986108	0.00308996
Sh3d19	0.886712	0.00310247
Qser1	0.714416	0.0031247
Hcls1	-1.38829	0.0031247
Zmiz1	0.804919	0.0031247
LOC300225	-0.682806	0.0031247
Itpr2	0.747591	0.0031247
Lmnb1	-1.48224	0.0031247
Myo6	0.851652	0.0031247
Mxd4	-0.670421	0.0031247
Siglec15	-1.05386	0.0031247
Ptprk	-0.917817	0.0031247
Aspm	-1.56782	0.0031247
Klhl6	-2.46502	0.0031247
C3	-1.4904	0.00313368
Fmo5	0.694918	0.00313368
Mn1	1.50945	0.00313368
LOC684771	-0.911045	0.00313368
Trim14	-0.66838	0.00313368
Aarsd1	0.778159	0.0031529
Cdh5	-0.916894	0.00315826
Accn1	1.3251	0.00320265
Ckb	-1.32497	0.00320887
Grrp1	-0.69416	0.00321609
Hist1h2ao	-1.49827	0.00322497
Tacc3	-1.54276	0.00323643
Ndrg2	0.854449	0.00323643
Duxbl	-1.17332	0.00323643
RGD1308541	-1.12483	0.00323643
Lyl1	-0.918945	0.00323643
Itpr3	0.709366	0.00323643
Fxyd3	1.28676	0.00323643
Pde3a	1.11686	0.00323643
Atp6v0d2	-1.87139	0.00323885
Tubb5	-0.872347	0.00323885
Ttyh3	-0.927718	0.00325944
Hoxa10	0.934447	0.00326144
Kcnj8	0.883979	0.00326144
Rasl11b	-0.641198	0.00326144
Ranbp1	-0.671332	0.00326144
Ptpn7	-0.880097	0.00326144
RGD1310778	-1.04603	0.00326144
Cxxc4	0.737783	0.00326144
Nrp1	-1.50551	0.00326522
Mcoln3	-1.38562	0.00328967
Frmd4a	-1.0097	0.0033092
Runx2	-0.924018	0.0033092
Dock8	-1.13403	0.0033092
Hsd17b11	0.861791	0.0033092
Sema7a	-1.52379	0.00332044
Cdh17	-0.985795	0.00334658
Hist2h3c2	-1.36696	0.00336737
Atl3	0.825382	0.00336737
Frrs1	-1.13118	0.00336962
Elmo1	-1.61509	0.00337675
Evl	-0.847742	0.00338525
Plekho1	-1.27634	0.00339918
Nckap1l	-1.52146	0.00340102
Acta1	-2.51676	0.00340147
Clu	1.42885	0.00340958
Slc40a1	-0.890823	0.00341992
Dusp5	-0.666243	0.00341992
Tec	-1.26737	0.00341992
RGD1307524	-1.02537	0.00341992
Adam10	-0.897431	0.00341992
Vps52	0.664306	0.0034226
Map4k1	-1.29329	0.00344673
Cxcr4	-1.63364	0.00344673
LOC293553	0.728422	0.00344673
Snupn	0.788892	0.00345412
Slc29a1	0.691131	0.00345639
Clecsf6	-1.45156	0.00345639
Ugdh	0.657729	0.00345639
RGD1566244	0.742175	0.00345639
Aasdh	0.706058	0.00345639
Chd3	-0.886663	0.00345639
Snf1lk2	1.01943	0.00345639
LOC297785	0.883267	0.00345639
Marcksl1	-0.66585	0.00345748
Mepe	-1.42047	0.00346582
Cxcl13	2.12923	0.00348711
Spon1	-1.00185	0.00351569
Mtmr15	0.88057	0.00351569
Ccr1	-1.67943	0.00351569
RGD1307034	0.746438	0.00351569
Pald	-0.771611	0.00351822
RGD1308114	0.824761	0.00351856
Cytip	-1.5789	0.00352505
Hlf	0.918985	0.00353209
Sh3bp2	-0.853478	0.00353442
Map4	0.631991	0.0035546
Dcc	0.795651	0.0035651
Hrasls	0.855587	0.0035947
Plac8	-2.05013	0.00361519
Serpinb10	-1.6728	0.00361519
Lat2	-1.25173	0.00361519
Ppl	0.878221	0.00361519
Prelp	1.01841	0.00361519
Dll4	-0.708961	0.00361519
Rit2	1.71656	0.00363179
Xkr4	-0.975326	0.00364401
Filip1	0.80859	0.00364401
Npas2	-0.962313	0.00364401
Cntfr	1.61145	0.00364401
Rtn4rl1	-0.68784	0.00364804
Emilin1	-0.660845	0.0036502
Adamtsl2	1.2829	0.0036502
Casc5	-2.26797	0.0036502
Anxa7	0.852186	0.00365505
Aig1	0.624739	0.00365832
Pcolce	-0.933332	0.00366311
Vim	0.67529	0.00366311
Col13a1	-0.699428	0.00368551
St3gal5	-0.933163	0.00368846
Plxna2	-1.04811	0.00369348
Xylt1	0.732897	0.00369564
Kazald1	-1.03335	0.00369564
MGC72627	0.694225	0.00369806
Vsig4	1.12361	0.00369806
Jdp2	-0.995325	0.00369806
Dsel	0.811725	0.00372905
Tubgcp5	0.636949	0.00375017
LOC367808	1.23498	0.00375017
E2f1	-1.00321	0.00375982
Sema5a	-0.806012	0.00377662
Igf1	-1.30607	0.00377662
Lama4	-1.02079	0.0037835
Hist1h2bn	-1.13033	0.00379671
Cd68	-1.66369	0.00380933
LOC366036	0.733222	0.00381685
Spire1	0.648734	0.00385521
RGD1566191	1.00652	0.00386952
Sphk1	-0.688141	0.00387409
Kif23	-1.39112	0.00389723
Mcm3	-1.14692	0.00389723
Ppargc1a	0.987529	0.00389723
Nr4a1	-1.56388	0.00390619
Lcp1	-2.17777	0.00392061
Ugt1a5	-0.763707	0.00392459
RGD1561709	-0.614783	0.00393524
Plekhg1	-0.660623	0.00394003
Glipr1	-1.36516	0.00395989
Clec7a	-1.31329	0.00396688
Fam65c	-0.657343	0.00398285
Phf15	0.773448	0.00398861
Bin1	-0.684733	0.00401623
Mki67	-2.67716	0.00401623
kif13B	0.615846	0.00401623
Parvb	-1.24973	0.00401623
Gcom1	-1.20353	0.00401623
P2ry4	0.619141	0.00401623
Tead1	0.811672	0.00401623
RGD1560364	0.632397	0.00401623
Adarb1	0.870298	0.00401623
RGD1563437	-0.936434	0.00401623
Plxna4a	1.13602	0.00401623
Jmjd1c	0.770109	0.00401623
Satb1	-1.83026	0.00402319
Cyth4	-1.38725	0.00402319
LOC681355	-1.00863	0.00402319
Trpv2	-0.98475	0.00402566
Ucp2	-1.58908	0.00402566
Traf3ip3	-0.959108	0.00402566
Amotl1	-0.855593	0.00403349
Pdgfrl	-0.731407	0.00403798
Sidt1	-0.679201	0.00405348
Dntt	-1.69933	0.00405748
Hdac4	0.643948	0.00407086
LOC685045	-1.14175	0.00407415
Ero1lb	0.808887	0.00407698
Pla2g4a	-1.00874	0.00407698
Bhlhb3	0.904791	0.00409597
Dpp4	-2.00143	0.00409597
Panx3	-1.46777	0.00409597
Bin3	-0.713136	0.00409597
Gprc5c	-1.07535	0.00409597
Atp7b	-0.69555	0.00409597
LOC691167	0.630678	0.00409597
Cd84	-1.84971	0.00410658
Plcl2	-1.11061	0.00411368
Pik3ip1	1.17934	0.00413529
Cotl1	-0.85771	0.00415421
Lmo2	-1.32391	0.00419401
Cnnm2	0.717448	0.00420178
Tgfbr3	0.816484	0.00421144
Ctsc	-1.67374	0.00421208
Slc7a6	1.03722	0.00422693
Csf1	-0.898525	0.00422982
Slc35a3	0.620156	0.00426058
MGC112715	0.720572	0.00426062
Inpp5d	-1.3101	0.00427358
Sox30	-1.0583	0.00427358
Hyou1	0.860815	0.00427358
Kcns1	-0.710882	0.00427358
Ms4a3	-2.05621	0.00427358
Ephx2	-1.10953	0.00427358
Blnk	-1.79572	0.00427358
Kif22	-0.873043	0.00427358
RGD1307100	0.595155	0.00427358
RGD1565772	0.956686	0.00428865
Fermt3	-1.03314	0.00428865
Tns1	0.886417	0.00428865
Ppcdc	0.630388	0.00428865
Chdh	0.844294	0.00430221
Olfml2a	-1.48934	0.00431145
Zbtb38	0.793139	0.00431845
Rrm2	-2.02746	0.00431845
Il6ra	1.3433	0.00432633
Ehhadh	0.675034	0.00433695
Cdca2	-0.970494	0.00433967
S1pr1	-1.14328	0.00438453
Ppp1r9a	-0.864291	0.00442691
Pcyox1l	0.732923	0.00443607
Irx5	-0.966523	0.00443607
Ptgds2	-1.27717	0.00443607
Cd93	-1.4287	0.00443621
Gucy1a3	-1.24373	0.00444302
Kit	-0.770383	0.00444302
Pard6g	-0.838036	0.00444302
Hemgn	-2.10931	0.00446804
Slc7a2	0.97015	0.00450551
Depdc1	-1.80105	0.00451043
Adamtsl4	0.998001	0.00455708
Chaf1a	-0.729992	0.00455708
Coro6	-0.649224	0.00455708
Trdmt1	0.678188	0.00455708
Raph1	0.667104	0.00455708
Gm2a	-0.971811	0.00455708
Cpm	0.783514	0.00455708
Arl6ip5	0.734492	0.00456055
Pde10a	1.16305	0.00456774
Tmeff1	-1.00283	0.00456989
Ctsh	-0.955232	0.00459156
RGD1565416	0.795381	0.00459156
Cryzl1	0.695449	0.00460349
Idh2	-0.684716	0.00462416
Lgi4	0.963245	0.00464013
RGD1310862	0.761079	0.00464013
Ptgds	-0.691096	0.00464013
Ccdc88a	0.667764	0.00467843
Rnf150	-1.14893	0.00469305
Hmgb2	-1.70844	0.00469305
LOC691418	-0.584824	0.00469305
Mtus1	0.678773	0.00469305
Tfpi2	-0.797457	0.00469305
Vav2	-0.733116	0.00469305
Cdt1	-1.07032	0.00469305
Maf	-0.816484	0.00470766
LOC688574	0.737617	0.00472714
RGD1560997	1.00388	0.00475221
Creb3l1	-1.00488	0.0047524
Smox	-0.763143	0.0047524
Zfr	0.691072	0.0047524
Acap1	-1.32317	0.00477678
Sema6d	-1.28222	0.00481121
Tcfe2a	-0.742419	0.00481121
Col11a1	-0.580708	0.00481121
Prc1	-1.59856	0.00481121
Gpr63	0.82975	0.00481859
Cdk6	-1.36074	0.00483734
LOC303823	0.87251	0.00483734
Slco2b1	-0.863703	0.0048414
LOC689593	0.819037	0.0048414
Ptges3	0.720941	0.0048414
Abhd2	0.674795	0.0048476
Snx16	0.630282	0.00485161
Treml2	-0.823069	0.00485161
Sept6	-0.580681	0.00486657
Tcea3	-0.747227	0.00486657
Rnase17	-0.679932	0.00488549
Il23r	1.26101	0.00489093
Dnase1l3	-0.946462	0.00489552
Ccdc88c	-0.889842	0.00489552
Tifab	-0.782661	0.00489552
Chd7	-0.99179	0.00489552
Itgav	-0.660523	0.00489552
Plk1	-1.1505	0.00489552
LOC100174910	0.599458	0.0049032
Heph	-0.731797	0.0049032
Aer61	0.583312	0.004913
Kitlg	-1.28167	0.00491999
Hist2h4	-1.35911	0.00493502
Bbs9	0.607574	0.00494131
F2r	-0.750597	0.00498353
Spata18	-0.920991	0.00499944
Adrbk2	-0.763598	0.00499944
Sstr2	-1.08421	0.00500313
Cd109	0.629505	0.00500573
Fads2	-0.778426	0.00500757
Kcnab2	-0.637543	0.00501261
RGD1565104	0.803629	0.00502533
Myo9a	0.647495	0.00502942
Smoc2	1.03138	0.00503039
Il10ra	-0.727935	0.00504188
Slc5a6	0.740861	0.00505271
Maml2	0.635301	0.00505448
Svil	0.683535	0.00505448
Cmah	-1.37374	0.005068
Efnb1	-0.809491	0.00507064
Olr779	1.11762	0.00507064
Enpp5	-1.031	0.0051143
Arsb	-1.09211	0.00512488
Prr11	-0.801442	0.00514904
Atp10d	-1.06939	0.00515083
Sema3e	0.78357	0.00515083
Pmf1	-0.871055	0.00519339
LOC364063	0.623368	0.00519616
Fut8	0.606859	0.00520987
Gart	0.578247	0.00522315
Atp6v1e1	0.973799	0.00526245
Kif2c	-1.69138	0.00526245
Cenpt	-1.31768	0.00529099
Prima1	1.11118	0.00529099
Pip4k2a	-0.775341	0.00531271
Hspa13	0.699504	0.00531271
Ptpn6	-1.34569	0.00531859
Mapk10	0.837625	0.00531859
Ifitm6	-1.35286	0.00532488
Hopx	-0.906695	0.00532488
Ift57	0.890255	0.00532488
Akt3	0.558295	0.00534861
Epx	-1.1694	0.00535725
Clpb	0.590774	0.00535725
Xrcc6bp1	-0.609406	0.00535725
Syt8	-0.866363	0.00535725
Ankrd50	0.681551	0.00538296
Adcy1	0.888459	0.00538296
Etnk1	0.793159	0.00539268
Egfl7	-0.872888	0.00539268
Necab1	0.753183	0.00539268
Sec23b	0.661704	0.00540487
Nup210	-1.37433	0.0054063
Kif18a	-1.48003	0.00540701
Tmem56	0.978643	0.00540743
Pdgfrb	-0.833573	0.00542041
Leprel1	0.772376	0.00542518
Rtn1	1.3976	0.00542518
Runx3	-1.05233	0.00543957
Ms4a6b	-0.964546	0.00546602
Ptk7	-0.565435	0.00546602
Prg2	-1.97031	0.00546602
Myot	-1.96007	0.00546602
Cd53	-1.52	0.00546602
Hspa5	0.657553	0.0054742
Plcb2	-1.18455	0.00548327
Susd1	-0.827318	0.00548327
Blvrb	-0.864657	0.00548327
Tpx2	-1.52818	0.005491
Mgat4a	1.48219	0.00549154
Tpm1	-1.51811	0.00552552
Bcl6b	-1.10257	0.00553385
Grin3a	-0.723994	0.00553385
RGD1563556	0.939381	0.00555265
Tgfbr2	-0.673591	0.00555265
Ppp2r5b	0.825683	0.00555265
Tmcc2	-0.833427	0.00555884
Enpp6	-1.25504	0.00556073
Ttc39b	-0.646004	0.00557163
Sla	-1.01059	0.00557896
Sfxn1	0.693206	0.00558423
Arvcf	-0.672677	0.00558977
Midn	-0.678745	0.00558979
Orc5l	0.564055	0.00560276
Tmbim1	1.32035	0.00560276
Rps28	-0.802903	0.00560276
Ifitm1	-1.14588	0.00560276
Cblb	-0.845499	0.00560599
Fads1	-1.24388	0.00560599
Matn4	-1.65904	0.00563123
Prim1	-0.683516	0.00563243
Amotl2	-0.56158	0.00563243
Kif21a	0.560917	0.00564723
Gimap6	-0.760383	0.00567551
Angpt1	-2.02141	0.00567551
Lrp4	-1.06818	0.00567551
Fam13a1	0.700776	0.00567551
Btn1a1	-0.60299	0.00567551
Pik3cd	-1.02688	0.00567596
Ide	0.602553	0.00567596
Ppm1l	-0.879322	0.00567616
Cited2	0.808848	0.00570921
Ednra	-0.669649	0.00570921
Rasgrp4	-0.810181	0.00575195
Ndufa4	-0.735414	0.00575218
Fgf13	0.98671	0.00575218
Lamc3	-0.631635	0.00575218
Ptp4a1	0.596913	0.00576288
Plk3	-1.07714	0.00576288
Scn1a	0.886638	0.00577198
Sypl2	-0.895462	0.00578677
Col11a2	-0.608031	0.00578751
Cacna1e	-0.816576	0.00579807
RGD1305645	1.14901	0.00581193
Rtkn	0.755667	0.00581338
Lbr	-0.892637	0.00582959
Ctnnb1	-0.552806	0.00582959
Gfi1	-1.04316	0.00583374
LOC366864	0.626427	0.00586082
Wdr89	0.70216	0.00587204
Chrdl2	1.60631	0.00590186
St8sia4	-1.10325	0.00590186
Siglecg	-0.8831	0.00592287
Dna2	-0.883414	0.00593073
Rbm38	-1.06821	0.00593073
Lrrc16a	0.532745	0.00593073
Vav1	-1.41047	0.00593657
Cmip	0.698877	0.00594834
Rasgrp3	-1.20403	0.00596431
Csk	-0.590918	0.00596431
Cdc2	-1.39942	0.00596631
Rtn4ip1	0.661683	0.00607252
Hsp90ab1	0.609354	0.00611889
Wisp1	-0.8004	0.00611889
Pdk3	-0.668457	0.00613009
Pdpn	-0.865004	0.00613009
LOC290412	0.878408	0.00614271
Igfbp4	-0.724911	0.00615228
Unc5b	-0.730886	0.00615228
Smap2	-0.835117	0.00615228
RGD1564174	-0.548116	0.00615228
RGD1307966	-0.776444	0.00616727
Rnase10	0.676502	0.00616727
Zfp365	0.823273	0.00616727
RGD1307218	0.935396	0.00621907
Anxa4	0.749604	0.00621907
Cfl1	-0.613472	0.00621907
Hus1	0.682548	0.00623541
Ankrd12	0.582347	0.00625311
Fcer1g	-1.88896	0.00625311
Fhl3	-0.809162	0.00625311
Kctd9	0.583385	0.00625779
Prnp	0.928125	0.00626478
Lpin1	0.995366	0.00626732
Bach1	-0.551212	0.00626732
Cobll1	0.817051	0.00626732
Rabgap1l	0.585317	0.00631589
LOC680069	1.02805	0.0063531
Ahcyl2	0.636916	0.0063531
S1pr3	-1.01025	0.0063531
Rps26	-0.547833	0.00637017
RGD1561230	-0.65458	0.00640361
RGD1560248	-0.769582	0.00640381
Gimap7	-0.772105	0.00640381
Ifit1	-1.15129	0.00640381
Aass	0.655109	0.00640628
RGD1559743	1.07977	0.00640847
Camp	-1.37743	0.00644054
Aurka	-0.720667	0.00644054
Hr	0.937552	0.00644054
Sap18	0.880353	0.00644054
Lhfp	-1.27047	0.00644337
Megf10	-0.817089	0.00644337
Ablim3	-0.652125	0.00646049
Ebf3	-1.08323	0.00648283
Susd2	1.11317	0.00648283
Bmper	-0.682825	0.00649803
RGD1566107	0.534057	0.00652314
Spib	-2.07479	0.00654339
RGD1559896	-0.838854	0.00654517
Zfp238	-0.713089	0.006579
Ccnf	-1.49782	0.00658997
Lysmd2	0.867686	0.00658997
Fam176b	-0.554104	0.00659393
LOC313946	-0.613849	0.00659393
Mlf1ip	-0.723275	0.00660166
RGD1304929	-0.869846	0.00662266
Ptk2b	-1.04711	0.00669944
Mertk	-0.837267	0.00669944
LOC688257	0.600523	0.00669944
Mcph1	-0.594754	0.00674726
Arid5b	-0.873379	0.00674726
Nkx6-1	0.82984	0.00674726
Cry1	1.32833	0.00674726
Unc84a	0.535257	0.00681717
RGD1565168	-0.620407	0.00681717
Siae	0.550262	0.00682555
RGD1561988	0.942035	0.00683783
LOC679469	0.525747	0.00683783
Lgmn	-0.653992	0.00683783
Mist	0.981733	0.00683783
P2ry1	-0.832431	0.00683783
Fech	-0.637298	0.00683783
Asl	1.03811	0.00683894
Slc12a7	-0.886154	0.00683926
Fkbp7	-0.902148	0.00683926
Mkln1	0.525558	0.00686535
Kcna6	0.859673	0.00687615
Csgalnact1	0.649157	0.00688915
Kif11	-1.45716	0.00691814
Psd4	-0.868272	0.00691814
LOC306096	-0.555777	0.00691814
Ankrd44	-0.855776	0.00694603
Med4	1.08313	0.00694603
Ifngr2	-0.64278	0.00694603
Extl3	0.560059	0.00695308
Zmpste24	0.513375	0.00696605
RGD1561004	-0.530413	0.00696605
Znhit6	0.62424	0.00696605
Timeless	-0.619311	0.00696605
Pter	-0.643812	0.00699374
Irf1	-0.850146	0.00699374
Mcm10	-1.00547	0.00700791
Mtmr10	0.558597	0.00700791
RGD1564142	-1.29409	0.00700791
LOC686547	-0.713239	0.00701088
Psmb9	-0.647532	0.00701088
Bcat1	0.956809	0.00701088
H2afx	-0.699204	0.00701088
Stk17b	-1.04533	0.00704731
Col22a1	-0.638788	0.00705226
Camkv	-0.751053	0.00705226
Myo1f	-1.5237	0.00705226
Lepre1	-0.632908	0.0070758
Pik3cb	-0.957027	0.0070758
RGD1561963	-1.49118	0.0070758
RGD1310427	0.723098	0.00709289
Cgref1	-0.837588	0.0071033
S100a9	-2.60953	0.0071033
Wipi1	-0.5111	0.00710905
Srgn	-2.0317	0.00711263
RGD1564318	-1.18787	0.00711399
Emp2	0.927401	0.00713138
B4galnt1	-0.856624	0.00713138
Rcc2	-0.632544	0.00714575
Fbxo15	0.957047	0.00716275
LOC360974	-0.534421	0.00726093
LOC367436	0.739209	0.00726241
Ttll1	0.650738	0.00726681
Gmpr	-0.753354	0.00726839
Gimap8	-0.722749	0.00726967
Cdc42bpa	0.599748	0.00728313
Gusb	-0.758097	0.00731355
B3gnt7	0.745021	0.00731502
Blk	-1.00637	0.00734007
Hivep2	0.548825	0.00737236
Ikzf3	-1.0335	0.00737621
Pfdn6	-0.531314	0.00741684
Zfhx4	-0.730396	0.0074186
Mettl7a	0.77021	0.00744922
Plekhg4	-0.817092	0.00744922
Ids	0.498777	0.00748599
LOC680782	0.617655	0.00748599
Psmb8	-1.00752	0.00748933
Arhgap11a	-1.18407	0.00748933
Pik3cg	-0.905902	0.00749963
LOC681325	-0.989625	0.00749963
Tfpi	-0.740701	0.00750574
Apobec1	-0.991466	0.00751643
Fgfr2	0.545392	0.00751736
LOC499235	-0.768709	0.00751952
Mfsd8	0.56254	0.00752344
Sirt4	0.560466	0.00755784
Arl13b	0.567996	0.00755784
Serf1	-1.00576	0.0075683
Emcn	-1.27881	0.00758062
Gng11	0.833153	0.00758149
Id3	-0.889238	0.00759238
Tef	0.586492	0.00759535
Chsy1	-0.606806	0.00759535
S100b	0.71171	0.00759545
Pdgfd	-1.18438	0.00761994
Esam	-0.725441	0.00763039
Ctgf	0.841945	0.00763374
Shank3	-0.611095	0.00763374
Fsip1	-0.575407	0.00763563
Reep3	0.501166	0.00763563
Bcl11a	-1.20557	0.00764641
Tanc1	0.714664	0.00769819
Mgst2	1.04757	0.00769843
Lrrc40	0.618876	0.00771511
Rundc1	0.77401	0.00771511
RGD1310335	-1.01959	0.00773896
Hspd1	0.634948	0.00774504
Ccbe1	0.853823	0.00774504
LOC500066	1.38244	0.00775769
RGD1561444	1.05857	0.00775769
Atp10a	0.62564	0.00776044
LOC680312	-1.53254	0.00777698
Itga2	-0.849333	0.00781119
Net1	0.769872	0.00791123
Mas1	-0.718723	0.00791476
Podxl	-0.972129	0.00791678
Il1r2	0.741158	0.00793215
Grn	-0.612506	0.00793966
LOC313443	0.73593	0.00793966
Ptprd	-0.640101	0.00793966
RGD1562865	-1.43262	0.00794116
Il1rap	0.59483	0.00796317
Tulp4	0.619186	0.00799391
Pcgf5	0.702797	0.00803453
Gpr39	-0.79083	0.00804076
Dock2	-1.42297	0.00804076
Lamb1	-0.995181	0.00804076
Ap1s2	-0.786879	0.00804076
Fgf2	1.53276	0.00804076
Tek	-1.58238	0.00809552
LOC680511	-0.819926	0.00809552
Dusp6	-0.936246	0.00809552
Arap2	-0.895475	0.00809552
Dnajc12	0.888372	0.00809552
Zswim4	-0.632967	0.00809552
Tpcn1	-0.681039	0.00809552
RGD1565760	0.661391	0.00809552
RT1-CE10	0.743027	0.00809552
Isg20	0.781152	0.00809552
Polr3k	0.647064	0.0080959
Mbp	-0.745546	0.00811639
Ass1	0.874048	0.00811639
Prg4	0.519038	0.00811684
Pcnx	0.570214	0.00811684
Rab23	0.568105	0.00816774
Bub1b	-1.78159	0.00816774
Arl6	0.597403	0.0082029
Hyal1	-0.623209	0.00821487
Btbd11	0.623428	0.00821782
St6galnac2	-0.870134	0.00823076
Rin3	-0.719195	0.00827698
Rspo3	-0.788121	0.00829472
Adm	1.30102	0.00829472
Slc14a1	-0.761837	0.00829472
LOC688211	0.601693	0.00829472
Slc25a27	0.578014	0.00829472
Abtb2	0.510188	0.00832327
Ngp	-2.68347	0.0083615
RGD1561955	-0.582436	0.0083615
RGD1565512	-0.726391	0.00840941
Dnajc10	0.612445	0.00840941
Pdgfb	-1.26073	0.00840941
Ptgs2	-1.413	0.00840941
Zfp334	-0.639385	0.00840941
Card6	-0.905127	0.00840941
Ldlrap1	-0.601756	0.00841049
Bcl2l13	0.647593	0.00841049
Mthfd1	0.565667	0.00841164
Stxbp4	0.813312	0.00841279
Polq	-0.854793	0.00842091
Sox4	-0.888682	0.00845729
Hfe2	-0.8007	0.00846343
RGD1305269	-1.01972	0.00847472
Gramd4	-0.594034	0.00852222
Phtf2	0.704275	0.00852481
Zim1	-0.993375	0.00852481
Cdca8	-0.657808	0.0085527
Eea1	0.63292	0.00856963
Pabpc1	-0.582736	0.00857596
LOC314016	0.658571	0.00858861
Pfkfb3	0.803546	0.00860108
Megf9	-0.621442	0.00863239
Pbk	-1.10451	0.00868616
Ctsg	-1.41734	0.00868985
Srgap2	-0.612812	0.00868985
Smoc1	0.566661	0.00868985
LOC367904	-0.76748	0.00870382
Tspan8	-1.21191	0.00872045
Rarres1	-1.05973	0.0087249
Lfng	-0.60923	0.00878939
Nxph4	1.08949	0.0087989
Lpar4	-0.78509	0.00882746
Prtn3	-0.971061	0.0088727
Plagl1	-0.573157	0.0088727
Ibsp	-0.609236	0.0088727
Exoc6	-0.569031	0.00893453
Agfg2	0.803349	0.00895025
Anxa3	-1.05554	0.00895747
Nav3	-0.945919	0.00896303
Tm4sf19	-1.29931	0.00896949
RGD1309969	-0.528653	0.00896949
Wdr36	0.538694	0.00907102
Nusap1	-1.56648	0.00914014
Fcho2	0.542955	0.00915122
RGD1561394	0.827791	0.00915122
Uap1l1	-0.579302	0.00915695
Nat13	0.51452	0.0091876
LOC685060	0.526727	0.0091876
Itga5	0.953847	0.00927316
Hmha1	-1.1031	0.00930207
Ppfia4	-0.643092	0.00931133
Znf710	-0.617398	0.0093452
Tmem119	-0.530913	0.00937598
Far1	0.562802	0.00937598
Arhgap24	-0.652292	0.00939246
Gja1	-0.842872	0.00939602
Xpr1	-0.647236	0.00943012
Ncam1	-0.725249	0.0094532
Tead2	-0.510661	0.00945786
Hspa4l	0.722689	0.00945838
Fam123b	0.62695	0.00945838
Kalrn	-0.539294	0.00945838
Ccnjl	-0.651839	0.00945838
Syk	-1.36667	0.00945908
RGD1564344	0.726143	0.00945908
Traf4af1	-0.680774	0.00945908
Timm23	-0.590978	0.00947805
Stk39	-0.654012	0.00948945
Adi1	0.595403	0.00950659
RGD1310950	0.61233	0.00950931
Adamts2	-0.872915	0.00952909
Flt4	-0.562837	0.00953795
Troap	-0.685095	0.00954616
Ncapd2	-0.77532	0.00955655
Abca3	0.521437	0.00958532
Trpc1	0.946632	0.00958698
RGD1564387	-0.715699	0.00959146
Zbed4	-0.555634	0.00967578
RGD1563628	1.07992	0.00967578
Itga4	-0.849105	0.00969072
Sept5	-0.683299	0.0097417
Ptpdc1	0.523034	0.0097417
Ermap	-1.07687	0.00976868
Spats2	-0.477127	0.00976892
Wdr5b	0.517434	0.0097829
RGD1309522	-0.65248	0.00986905
Fbxo5	-1.11962	0.00986905
Fnbp1l	-0.905652	0.00986905
Napsa	-0.705144	0.00987002
RGD1309362	-1.14219	0.00989894
Mrpl50	0.641948	0.00995514
Fzd8	0.586404	0.0099614
Hist3h2ba	-1.28172	0.00996216
Cdh15	-0.897307	0.0099674
Chmp5	0.572272	0.00998286
Itfg3	0.728717	0.00998672
Fcrla	-1.44783	0.00998672
Crebl2	0.541668	0.0100011
Fgd3	-1.05188	0.0100011
Iqgap1	0.486608	0.0100237
Asph	0.576669	0.0100388
Phactr2	-0.68466	0.0100388
Mcm6	-0.689828	0.0100388
Grem1	1.32873	0.010039
Ddah1	0.595921	0.0100668
Slamf6	-0.690982	0.0100668
Lnpep	0.615374	0.0100668
Camk1	0.677007	0.0100668
Cnrip1	-0.769169	0.0100668
Ppp2r3a	0.652654	0.0100863
Kpna5	0.610639	0.0100863
Git1	-0.587682	0.0100863
Eif4b	-0.518689	0.0100863
Magi2	-0.722958	0.0100973
Ahnak	0.506944	0.0101233
Rpl29	-0.678813	0.0101233
S100a6	0.994016	0.0101336
RGD1561797	-0.572438	0.0101417
Fam49b	-0.539108	0.0101724
LOC687064	-0.553387	0.010203
Htr5b	0.742126	0.010203
RGD1563163	-0.625278	0.0102355
Snx6	0.484968	0.0102451
RGD1565385	0.664506	0.0102467
Rbm3	-0.620982	0.0102472
Abca5	0.820454	0.010251
Gabarapl1	0.789681	0.0102744
Gmpr2	0.501565	0.0102752
Cdc25a	-0.670849	0.0102786
Fyb	-0.930447	0.0102947
LOC680039	0.495414	0.0102963
Selplg	-1.08284	0.0102963
Slc26a2	0.514856	0.0103414
Hbq1	-0.787094	0.0103414
Gna15	-0.955919	0.0103426
F5	-1.30411	0.0103465
RGD1564507	0.712334	0.0103465
RGD1311309	0.737599	0.0103465
RGD1307749	-0.792488	0.0103465
Pcsk1	-1.25998	0.0103465
Coq10b	0.806831	0.0103465
Arhgap21	0.582527	0.0103465
Fam78a	-0.582019	0.0103465
Ccdc68	0.794192	0.0103715
Mobkl2a	-0.628075	0.0103715
Capg	0.973404	0.010393
Ezh1	0.516475	0.010393
RGD1560150	-0.705065	0.0103978
Bglap	-1.43751	0.0103978
Ankib1	0.541683	0.0104036
RGD1307509	0.489935	0.010409
Cdc42ep3	0.651926	0.010424
Ggta1	0.778486	0.0104288
Antxr1	-0.998228	0.0104288
Pkn1	-0.524967	0.0104493
Ociad1	0.534124	0.0104493
RGD1311575	-0.555554	0.0104948
Dusp14	0.817692	0.0105081
LOC688939	0.597701	0.0105258
Tuba4a	-0.717687	0.0105258
Fam117a	-1.05949	0.010535
Tcp11l1	0.5182	0.010535
Prosapip1	0.662543	0.0105371
Ncor2	0.490395	0.010547
Sipa1	-0.820883	0.01055
Angptl1	0.798003	0.010558
Cdk4	-0.529093	0.010558
Phkb	0.479689	0.0105715
Rrm2b	0.601309	0.0106125
Anxa8	0.699769	0.0106199
Eif5a2	0.862574	0.0106199
Rpl32	-0.52644	0.0106199
Xylt2	-0.611615	0.0106199
Cnga3	0.57424	0.0106215
Mapkapk3	-0.593742	0.0106215
Scin	0.556153	0.0106538
Slc25a15	1.03447	0.0106538
Chn2	-0.644863	0.0106587
Hspb11	0.583257	0.0106735
Cbx7	0.692519	0.0106735
Pld4	-0.867554	0.0106735
Rbaf600	0.516483	0.0106737
Clcn6	0.66316	0.0106992
RGD1310061	-0.536098	0.0107034
RGD1312005	-0.532181	0.0107984
Unc93b1	-0.881294	0.0109025
Frmd3	0.608636	0.0109025
Wdhd1	-0.762303	0.0109073
Zpf799	0.518906	0.0109249
Cct8	0.519953	0.0109813
Chp	0.99307	0.0109865
RGD1560050	0.667825	0.011001
Ptp4a3	-0.526476	0.0110266
Pkp4	-0.774414	0.0110294
Cox6a2	-1.05159	0.0110294
Defa8	-0.624471	0.0110332
Slc25a24	0.60888	0.0110333
LOC314655	-0.700456	0.0110333
Hebp1	0.617957	0.0110333
Rcor2	-0.558492	0.0110333
Fgd6	-0.873533	0.0110997
Slc38a4	-0.584498	0.0111122
Vpreb1	-0.758297	0.0111122
Sbno2	-0.53101	0.0111333
LOC305194	0.546306	0.0111358
Atp5s	0.576675	0.0111358
Col27a1	-0.479151	0.0111358
LOC315661	0.621607	0.0111358
Car2	-2.12422	0.0111358
Tp53i11	-0.87089	0.0111873
Bckdhb	0.597359	0.0111922
Dhrs3	0.578272	0.011198
Col8a2	0.761157	0.0112406
Adcy5	-0.651241	0.011252
RGD1564117	-0.637582	0.011252
RGD1562717	0.800923	0.0112557
LOC689919	-0.693633	0.0112577
Tspo	0.891322	0.0112577
Nkg7	-1.45948	0.011267
Thoc4	-0.524905	0.011267
Cdc6	-1.08468	0.011267
Twsg1	0.66974	0.011267
Wdr70	0.485843	0.0112827
Ttn	-2.50421	0.0113003
Bid	-0.669687	0.0113013
Tagap	-0.806357	0.0113189
Insc	-0.608126	0.0113189
Ttpal	-0.530586	0.0113267
Baz1a	-0.579613	0.0113292
Magi3	-0.588546	0.0113724
Rhoq	0.596925	0.0113862
Ctse	-0.913695	0.0113862
Btla	-0.553048	0.0113887
Slc38a10	-0.474639	0.0113938
Cdc42ep2	-0.564623	0.0114186
Lck	-0.643465	0.0114883
Sfrs12ip1	-0.956	0.0115124
Sh2d3c	-0.692076	0.0115152
Fam83d	-0.736227	0.011518
Reps2	-0.800219	0.0115519
Arhgdib	-1.61776	0.011577
Uap1	0.58703	0.011577
LOC292801	-0.540371	0.0116106
Adcy7	0.658776	0.0116106
Mgst1	-1.31437	0.0116106
Mmp8	-1.68325	0.0116106
Lgals2	-0.497431	0.011631
Eif4e2	-0.480804	0.011631
RGD1563747	0.977564	0.011631
Rgs12	-0.635355	0.011631
Fgfr1	-0.527988	0.0116884
Atp5e	-0.663204	0.0116884
Dbn1	-0.498066	0.01169
Stc2	0.702843	0.0116928
Tbc1d19	0.487914	0.0116928
Ankdd1a	-0.712436	0.0116928
Hivep3	-0.686453	0.0116928
Mgst3	-1.02931	0.0117357
LOC290704	-0.506362	0.0117851
Def6	-0.524364	0.0117963
Myh9	-0.868678	0.0118218
Epb4.2	-1.25482	0.0118218
Nyw1	0.639446	0.0118288
Tpo1	-0.530385	0.0118453
Cog6	0.513249	0.0118453
Pde1a	-0.629096	0.0118453
Pid1	0.642452	0.0118453
Ptcd3	-0.515749	0.0118457
Np4	-1.77824	0.0118457
Melk	-0.725906	0.0118595
V1rj2	-0.628638	0.0118715
RGD1305158	0.540493	0.0118767
Nos1ap	-0.492667	0.0118767
Galr2	0.741114	0.0118916
LOC689031	0.614426	0.0118916
Rcbtb1	0.604211	0.0118916
Cse1l	0.521581	0.0119026
Crem	0.770299	0.0119034
Mmrn2	-0.740094	0.0119808
LOC293103	0.697591	0.0119839
Cenpi	-0.563387	0.0120486
LOC685671	-0.676766	0.0120486
Cdc7	-0.64169	0.0120486
Ssh2	-0.641874	0.0120547
Rpsa	-0.465306	0.0120547
Katnal1	0.595529	0.0120547
RGD1307935	-0.641334	0.0120547
Sod3	0.919654	0.0120547
Ranbp6	0.597031	0.0120547
Rps12	-0.498752	0.0120547
Foxo1	0.872409	0.012065
Thy1	-0.68079	0.012113
Ppfibp1	0.467632	0.0121225
Ptgr1	0.509357	0.0121225
Fxyd1	0.793717	0.0121229
Atp6v0a1	0.50573	0.0121384
Tnfrsf11a	-0.641248	0.0121384
Timp4	0.5736	0.0121554
Bcl2l11	-0.686519	0.012168
Specc1	-0.602058	0.0121804
Sgk1	0.945906	0.0122378
LOC688261	-0.599541	0.0122378
Chst13	-0.546856	0.0122389
Srp54a	0.500666	0.012278
Tspan14	-0.527508	0.0122819
Tmem44	-0.669853	0.0122819
Zbtb4	0.660824	0.0122819
Schip1	-0.522266	0.0122819
Slc16a6	-0.685986	0.0122964
Slc10a2	0.941349	0.0123174
Sfrp5	0.833318	0.012326
Tmem33	0.596837	0.012326
Rpl18a	-0.519639	0.012326
LOC690012	-0.98851	0.012326
Frmd4b	0.448023	0.012326
LOC686753	-0.555619	0.012326
Pls1	-0.693039	0.0123381
Bcat2	0.689237	0.0123816
Cep72	-0.91376	0.0123885
LOC501110	-0.584379	0.0123894
Rpl27	-0.488373	0.0124818
Cox5a	-0.53541	0.0124829
RGD1560010	-0.468427	0.0124844
Casp3	-0.712041	0.0124906
Sdc3	-0.692278	0.0124906
Rhobtb1	-0.576325	0.0125303
Zfyve9	0.452801	0.0125917
Lyz2	-2.05876	0.0125917
Fam168a	0.752299	0.0125917
Slc36a1	-0.671093	0.0125917
Cdc42ep1	-0.793575	0.0126581
Acox1	0.470362	0.0126721
LOC688972	-2.73024	0.0127111
Arhgap15	-1.3799	0.0127353
Slc16a1	-0.608069	0.0127353
LOC288294	0.535264	0.0127353
Cdc14a	-0.692336	0.0127353
Steap4	-0.57737	0.0127353
Efnb2	0.677329	0.0127353
Incenp	-0.661222	0.0127353
Sh2d1b	-0.853527	0.0127427
Gper	-0.638975	0.0127444
Nadsyn1	0.503118	0.0127444
RGD1562835	-0.496659	0.0127623
RGD1305110	0.508895	0.0127936
Plekhk1	-1.19415	0.0127936
Per3	0.505483	0.0128046
Ppp2r5e	0.546421	0.0128046
Frmd7	-0.666604	0.0128046
Dnase2b	-0.924535	0.0128061
Cd4	-1.18213	0.0128215
Tmod4	-1.05635	0.0128491
Ube2g2	0.650819	0.0128538
Notch3	-0.912375	0.0128669
Hist2h2bb	-1.13946	0.0128749
Kif1b	0.456631	0.0129161
Lect1	-1.03391	0.0129558
Brip1	-0.959998	0.012976
Clasp2	0.442367	0.0130268
Slc1a4	0.933243	0.0130321
Snx30	-0.55933	0.0130321
Strbp	0.634493	0.0130354
Thumpd3	0.529593	0.0130487
LOC689165	-0.57821	0.0130681
Serpina3n	2.1075	0.0130746
Sobpl	0.459047	0.0130746
Rpl14	-0.477564	0.0130882
Lypd6b	0.766667	0.0130882
Oscar	-0.859716	0.0130942
Ttc3	0.49178	0.0130966
Atp5g2	-0.5152	0.013107
LOC686031	-0.584946	0.013107
RGD1310376	-0.912754	0.013107
Jmjd3	-0.506773	0.0131396
Acvr1	0.500199	0.0131531
Trim24	-0.560821	0.0131531
Lphn3	-0.840815	0.0131531
Tmem62	0.543559	0.0131712
Cst7	-1.14512	0.0132001
Mmp23	-0.679219	0.0132267
Sec63	0.576363	0.0132824
Tnxa	1.26037	0.0132992
Eltd1	-1.30261	0.0133826
Selenbp1	0.523844	0.0133826
Mesdc2	0.466807	0.0134083
Fam49a	0.683392	0.0134327
Ubxd4	0.53093	0.0135039
Tmem106b	0.779199	0.0135039
LOC691979	-1.03569	0.0135235
Amica1	-0.61814	0.0136216
Gas2l3	-0.492091	0.0137398
Mex3a	-0.546021	0.0137453
Serpinb1a	-1.97753	0.0137813
RGD1565590	-0.543913	0.0137813
LOC307465	-0.709355	0.0138153
Rala	-0.513764	0.013816
Sod2	0.587311	0.013816
Stag1	0.498586	0.013816
P4ha2	0.573392	0.0138278
Gtlf3b	-0.555709	0.0138449
Msrb3	0.448701	0.0138449
Cd300lf	-0.61384	0.0138998
Ptprc	-1.69829	0.0138998
RragB	0.497371	0.0139021
Pole2	-0.920246	0.013912
RGD1564033	0.946024	0.013919
Gmnn	-0.796203	0.0139401
Cmpk2	-0.69961	0.0139572
Chi3l1	-1.031	0.0139897
B4galt6	-0.848687	0.0140655
Mcm2	-0.474147	0.014082
Pear1	-0.444104	0.014082
Myl6	-0.449307	0.0141543
Cfd	-0.856827	0.014155
Abca6	-0.464159	0.0143056
RGD1306349	-0.669299	0.014317
Npl	-0.848225	0.014332
Il4ra	-0.547574	0.0143985
RGD1309985	0.431633	0.0143985
Ahctf1	0.543639	0.0143985
Igf2r	-0.533588	0.0143985
Tnfrsf14	-0.654242	0.0144422
Olr1341	0.532633	0.0144509
LOC498750	0.470127	0.0144639
Ptafr	-0.647471	0.0145054
Flt1	-0.93121	0.0145065
Fgd4	-0.591782	0.0145071
LOC685205	0.69397	0.0145122
Tbxa2r	-0.579032	0.0145122
Slc25a1	-0.459879	0.0145223
Eya4	-0.796281	0.0145497
Slc31a2	0.462459	0.0145664
Dnajb9	0.893981	0.0145664
Kcnip3	0.524579	0.0145937
Gpr171	-0.529955	0.0146349
Dbf4	-1.18758	0.0146349
Olr199	-0.572386	0.0146349
Aff2	0.61873	0.0146349
Itga10	0.607595	0.0146349
Kif20b	-1.11708	0.014653
LOC500591	0.816316	0.014653
Pef1	0.976221	0.0146665
Plekhg2	-0.708166	0.0146665
Afap1l2	-0.802162	0.0146665
Gpld1	1.18902	0.0146665
Nrgn	-0.754834	0.0146927
Tgoln1	0.52765	0.0147018
Slc11a2	0.521945	0.0147018
Slc4a8	0.440494	0.0147018
Was	-0.723373	0.0147348
Jun	-0.650423	0.014767
Xbp1	0.446401	0.0147833
Emb	-1.67281	0.0147833
Th	0.875462	0.0147833
Adfp	-0.522949	0.0147833
Atp6v0e1	0.75936	0.0147861
RGD1565395	-0.858271	0.0147861
Setd7	0.685797	0.0147861
Ghitm	0.429576	0.0147861
Apbb1ip	-0.827417	0.0147861
Cpne8	0.46275	0.0147861
Il17ra	-0.688803	0.0147861
RGD1560808	0.861759	0.0147861
Tmem66	0.602549	0.0147951
Cyp39a1	0.602432	0.0147951
Pigt	-0.592159	0.0149222
Thsd1	-0.500665	0.0149396
Fos	-1.50814	0.014994
Herc2	0.521902	0.0149961
Tbc1d20	-0.481766	0.0150089
RGD1305664	0.683393	0.0150089
Gosr1	0.480527	0.0150089
Prom1	-1.0428	0.0150139
Clcn7	-0.493885	0.0151116
Mall	-0.666708	0.0151356
RGD1310799	-0.660809	0.0151666
Rnase2	-1.29354	0.0151699
Fat4	-0.695664	0.0151816
RGD1311357	0.429295	0.0152114
B3galt1	-0.66302	0.0152734
LOC679840	-0.806381	0.0152753
Lrrc25	-0.589755	0.0152757
Mycbp2	0.463241	0.0152757
Nfkbiz	-0.622671	0.0152852
Ttc8	0.552494	0.015291
Ms4a2	-1.06172	0.0153217
Xrn1	0.424937	0.015326
LOC679811	-1.02028	0.015326
Mef2c	-0.79144	0.0153502
RGD1563273	0.467768	0.0153502
Fyn	-0.607426	0.0153565
Snf1lk	-0.633296	0.015369
Neb	-2.39403	0.0153895
Sel1l	0.454081	0.0153934
Sugt1	0.486668	0.0154014
Sgcd	-0.649017	0.0154166
Rwdd3	0.551071	0.0154166
RGD1563235	-0.574033	0.0154166
LOC681162	-1.12805	0.0154166
RGD1311739	-0.498265	0.0154166
RGD1559951	-0.618311	0.0154166
Nfatc2	0.899823	0.0154166
LOC500213	0.53827	0.0154321
Myo1g	-1.00061	0.0155141
Rpl3l	-1.20316	0.015517
Hook1	-0.554748	0.0155178
Wdr47	0.467768	0.0155178
LOC24906	-2.1504	0.0155277
Cfp	-0.72542	0.0155289
Hexb	-0.659753	0.0155606
Ccne1	-1.34009	0.0156066
Ldb1	-0.443102	0.0156441
Nfkbie	-0.829167	0.01565
Ehd3	0.46884	0.0156544
Clec14a	-0.916794	0.0156744
Scn2b	0.630301	0.0156899
RGD1560135	-0.479831	0.0156899
RT1-CE11	-0.648627	0.0156899
Clip1	0.670523	0.0156899
Dagla	0.48791	0.0156918
Fmnl1	-1.03435	0.0156918
Actn1	-0.441027	0.0157149
Glis1	0.711552	0.0157149
Tsku	-0.466719	0.015766
Rad51	-0.789122	0.0157849
Cd276	-0.462414	0.0157867
LOC312273	1.2563	0.0157867
Olr545	-0.427599	0.0158048
Ninj2	-0.680349	0.015827
Cox7a2l	-0.512965	0.0159354
Itgb7	-0.57933	0.015971
LOC679752	1.14913	0.0159891
LOC366879	0.570719	0.0160439
Wrb	0.4469	0.0160583
Zeb2	-1.35792	0.0160642
Mcm4	-0.555223	0.0160734
Dlgap5	-0.775393	0.0160734
Setd3	0.469635	0.0160735
Scarf1	-0.711607	0.0160776
Fam135a	0.456908	0.0160776
Slamf9	-1.17633	0.0160776
Xrcc4	0.479523	0.0161197
Slc10a6	-0.562481	0.0161828
Cep55	-0.948882	0.0162517
Gramd2	0.590888	0.0162852
Pmvk	0.589601	0.0162852
St3gal6	-0.588438	0.0162852
Mal	0.658828	0.0162932
Cyp1b1	-0.670046	0.0162994
Lgals1	-1.13401	0.0163267
Kirrel	-0.448009	0.0163557
Myh10	0.539027	0.0163749
Prkab1	-0.506211	0.0164028
Fbxl5	0.514268	0.016412
Lman2l	0.451554	0.0164288
Mccc2	0.472291	0.0164288
Cyp2s1	-0.94951	0.0164782
RGD1304592	0.506982	0.0164921
Rbpms2	-0.557066	0.0165109
Tspan33	-0.569976	0.0165144
Mrps35	0.47599	0.016519
Gab2	-0.577651	0.0165754
Hla-dma	-0.695341	0.0165754
RGD1561246	-0.496028	0.0166028
Bmf	-0.514712	0.0166028
RGD1308432	0.570897	0.0166125
RGD1559865	-0.692424	0.0166125
Ptprm	-0.442429	0.0166289
Prrt1	0.49509	0.0166633
Fkbp11	-0.585699	0.0166707
Znf622	0.506773	0.0166707
Chst2	-0.850538	0.0166707
Aldh6a1	0.585632	0.0166707
Rab13	-0.472846	0.0166735
Rpl36	-0.526695	0.0167902
Lrfn3	0.963081	0.016805
Ate1	0.453589	0.0168506
Olr623	-0.711926	0.0168506
Nipsnap1	0.51325	0.0168833
Alcam	-0.601697	0.0168845
Cd1d1	-0.590013	0.0169079
Hpcal1	-0.760139	0.0169296
Clstn1	0.620969	0.0169296
Sc4mol	0.560571	0.0169296
Pcdh19	-0.788687	0.0169735
Herpud1	0.530678	0.0170965
Enox1	0.488533	0.0171172
Centd3	-1.04519	0.0171299
Adamts17	-0.438472	0.0171299
Rg9mtd2	-0.504335	0.0171299
Fbxl3	0.495202	0.0171299
Ncf4	-0.797402	0.0171545
Rftn1	-0.631597	0.0171545
Dnmt1	-0.563368	0.0171625
Slc9a7	-0.931879	0.0171971
RGD1307648	0.513644	0.0172202
Ptgs1	0.552251	0.0172202
Zfp36l1	-0.64794	0.0172202
Tnfrsf26	0.514422	0.0172202
Sept1	-0.693214	0.0172202
LOC257650	0.457749	0.0172202
Plekhb1	0.58724	0.0172202
LOC689820	-0.475948	0.0172836
Msi1	-0.424223	0.0173118
Epsti1	-0.860008	0.0173222
Xkr8	0.994592	0.0173222
Adpgk	-0.570041	0.0173222
Nudt12	0.601344	0.0173222
Stk3	0.467223	0.0173222
Rcan2	-0.737507	0.0173413
Ppp1r3b	-0.954345	0.0173429
Sept4	-0.829442	0.017351
Il11ra1	0.561836	0.0173536
Col5a2	-0.462874	0.0173536
Sfpi1	-1.06076	0.0174057
Casp7	-0.441013	0.0174215
RGD1310845	0.442177	0.0174218
Diaph3	-1.07474	0.0174345
Kifc3	-0.543032	0.0174525
Pbxip1	0.55727	0.0174725
Dnmt3l	-0.534884	0.0174749
Sardh	0.5768	0.0174749
Tc2n	0.867008	0.0174749
RGD1562625	-0.545698	0.0174749
Nkd2	-0.597511	0.0174749
Gp1bb	-0.514661	0.0174749
Ampd3	0.572759	0.0174806
RGD1561161	0.615939	0.017501
Galnt5	-0.752487	0.0175051
RGD1308124	-0.713716	0.0175067
Tm7sf3	-0.514621	0.0175146
Marveld1	0.864534	0.0175423
LOC498996	0.560499	0.0175423
Esm1	-0.792551	0.0176008
Usp14	0.42199	0.0176008
Lrp12	0.693968	0.0176072
Stil	-0.816165	0.0176154
Defa	-2.51371	0.0176215
Cdk2	-0.461533	0.0176764
Gpr183	-0.940366	0.0176782
Tcf7	-0.573232	0.0176782
Mb	-1.24662	0.0176782
Zfp385a	0.680704	0.0176782
Ica1	0.531324	0.0176782
Dpep2	-0.837654	0.0177412
Eraf	-2.78438	0.0177658
Tmprss3	-0.640626	0.0177658
Arsi	-1.04863	0.0177733
Lmo7	-0.467732	0.0177849
Herc1	0.428094	0.0177862
Snx8	-0.469413	0.0177981
Ptma	-0.472183	0.0177981
Cenpe	-1.0983	0.0177981
Serpinh1	-0.538404	0.0178128
RGD1309079	0.560943	0.0179829
Rftn2	0.446728	0.0179912
Reep1	-0.663036	0.0180127
Mmp2	-0.713169	0.0180236
Fen1	-0.436688	0.0180249
Cuedc2	-0.438162	0.0180293
Scpep1	-0.588948	0.0180507
Obscn	-0.769788	0.0180507
Pabpc4l	0.575153	0.0180507
Scarb2	0.535402	0.0180507
Mphosph10	0.473078	0.0180972
Sh3kbp1	-0.570555	0.0181453
Zcwpw1	0.587793	0.0182379
Eif2c3	0.485745	0.0182379
Gadd45b	0.780048	0.0182379
Myl1	-2.72423	0.0182671
Lrg1	-0.633769	0.0182698
Vom2r73	-1.1211	0.018295
Mtmr6	0.469919	0.0183141
Wnt10b	-0.431071	0.0183141
Braf	0.441031	0.0183141
LOC315970	-0.59254	0.0183629
Abhd14a	0.720283	0.0183779
Klhdc8a	-0.622437	0.0183779
Efha2	0.68168	0.0183779
Afaf	-0.842696	0.0183909
Gbp5	-0.697894	0.018437
LOC680588	-0.456721	0.0184651
Kcnk5	0.920692	0.0184689
Cacnb3	-0.686554	0.0184689
Samd9l	-0.522911	0.0185822
RGD1304624	0.505673	0.0185935
Armet	0.564509	0.0185935
Tbx2	-0.580377	0.0185935
St13	0.470872	0.0186329
LOC689963	-0.462476	0.0186329
LOC500956	-0.417391	0.018659
Dak	0.443129	0.0186802
Tf	-1.74998	0.0187176
Spc24	-0.578222	0.0187176
Col12a1	-0.92281	0.018728
Lycat	0.516475	0.01875
Gli2	0.465726	0.0187543
Fanca	-0.638456	0.0187654
Sulf2	0.679032	0.0188132
Gna12	0.488859	0.0188252
Rexo2	0.575523	0.0188344
Slc23a2	0.805244	0.0188623
Galnt10	-0.628228	0.018868
Pde8a	-0.766077	0.0189309
Tgif1	0.488971	0.0189421
Fktn	0.406027	0.0189665
Serinc1	0.482013	0.0189886
Sash3	-0.735826	0.0190259
Id4	0.487651	0.0190259
Letm1	0.482149	0.0190259
Alpk3	-0.735174	0.0190455
RT1-N2	-0.578664	0.0190455
Cs	-0.407159	0.0191216
Gnptab	-0.553328	0.0192178
Wwp1	0.414048	0.0192178
Aff4	0.535951	0.0192301
Bmp5	0.587696	0.0192452
Nap1l5	0.480769	0.0192452
Wnt5b	-0.876139	0.0192809
Sdk2	0.452703	0.0192953
LOC691877	0.515668	0.0192953
Ramp3	0.815572	0.0192953
Topbp1	-0.475891	0.0192973
Slc35c2	0.669664	0.0193477
Ppargc1b	-0.691732	0.0193569
Casp1	-1.22459	0.0193569
RGD1560539	0.517905	0.0193762
Papss2	0.661442	0.0194037
Col6a2	-0.45892	0.0194051
Nln	-0.586584	0.0194109
RGD1309188	0.468259	0.0194366
Mns1	-0.664588	0.0194467
Myc	-0.455416	0.0194467
Oxr1	-0.484648	0.0194467
Ift88	0.410516	0.0194467
Mrpl35	0.719148	0.0195547
RGD1562622	-1.07062	0.0195907
Epm2a	0.655586	0.0195988
Chordc1	0.582053	0.0196628
Tmem67	0.631226	0.0196628
Ms4a6a	-1.80778	0.0196628
Pthr1	-0.71334	0.0196638
Nap1l2	0.513259	0.0196638
Kif26a	0.776474	0.0197195
Csrnp3	-0.538711	0.0198109
Bcr	0.501561	0.0198109
Cdon	0.685686	0.0198109
RGD1309051	0.445201	0.0198187
Ptpns1l3	-0.488791	0.0198282
Plek	-0.773587	0.0198782
Ivns1abp	0.476327	0.0198982
Pctk3	-0.59831	0.0198982
Tmem43	0.456323	0.0199514
LOC499644	0.435604	0.0200053
Ecop	0.634752	0.0200053
Polr2b	0.434747	0.0200053
Olr653	-0.44164	0.0200053
Ddit3	0.589762	0.0201254
Tmem51	-0.40623	0.0201729
Ccnb3	0.865695	0.0201729
Hoxc4	0.440208	0.0201729
Il17b	1.16429	0.0201729
Arv1	0.651081	0.0202357
Tpst1	-0.452399	0.0202931
Rps7	-0.454504	0.0203103
RGD1560011	0.431814	0.0203789
Myom1	-1.11956	0.02038
Klhl30	-0.423142	0.0204127
Mrgprf	0.952961	0.0204127
Cpsf3l	0.402637	0.0204127
LOC499499	0.561921	0.0204127
Golph3l	0.399079	0.0204254
Ddr1	0.703846	0.0204455
RGD1564942	-0.451111	0.020467
Gli1	-0.435095	0.0204979
Nr3c1	0.537282	0.0205341
MGC125086	-0.419159	0.0205341
Gpr172b	0.51304	0.0205341
Kifc1	-0.556964	0.0205341
Rhoh	-0.877113	0.0205341
RGD1563348	-0.511569	0.0205488
RGD1306520	0.495412	0.0205488
LOC679771	0.659507	0.0205488
RGD1310784	-0.574587	0.0205561
Narg2	0.415112	0.0205897
Osbpl3	-0.442114	0.0206149
Nap1l3	0.721669	0.020724
Acy1	0.814712	0.020734
Tbx5	-0.613633	0.020734
Fam174a	0.494233	0.0207628
Ppp3ca	0.423383	0.0207716
Etv4	-0.485162	0.0207716
Tkt	-0.426381	0.0207908
Cmtm7	-0.509276	0.0207966
RGD1564795	0.618053	0.0207966
Ppp1r1b	0.82771	0.0208058
Hmbs	-0.892275	0.0208985
Pcbp3	0.716121	0.0209049
Ccdc23	-0.722249	0.0209318
Foxm1	-0.769953	0.020961
Maz	-0.546742	0.0210361
Cdc25b	-1.02206	0.0210394
Slc7a7	-0.448062	0.0210394
Pdpk1	0.467005	0.0210882
Sprn	-0.837899	0.0210882
Srp19	-0.445068	0.0210882
L3mbtl3	-0.502158	0.0210882
Irf4	-0.811523	0.0210998
Slitrk6	-0.663282	0.0211236
Gpx1	-0.436197	0.0211489
Rras	0.550086	0.021153
Spag5	-0.931449	0.0211693
Eef1g	-0.405266	0.0211693
S100a8	-2.16163	0.0212449
Tmem170b	0.456353	0.0212449
Ankk1	0.51972	0.0212456
Elovl6	-0.690942	0.0213015
Mlf1	-0.838283	0.021382
Np	0.566972	0.0213843
RGD1310748	0.677402	0.0214135
Khdrbs3	-0.988761	0.0214192
RGD1564921	-0.511777	0.0214192
Abcb4	-1.24474	0.0214245
Lipogenin	0.713397	0.0214277
LOC680299	0.445762	0.0214277
Akr1c14	-1.15373	0.0214277
Ktelc1	0.571616	0.0214277
RGD1307789	-0.625996	0.0214743
Cxadr	-0.574221	0.0214743
Zfp458	0.462777	0.0214743
Bag3	0.595098	0.0215048
Hmgb3	-0.567141	0.0215076
Loxl3	-0.465569	0.0215197
RGD1564534	-0.985836	0.0215197
Idi2l	1.61654	0.0215197
Cilp2	0.906935	0.0215257
Hist1h2bp	-0.826639	0.0215265
Sort1	0.411358	0.0215404
Galk2	-0.396868	0.0215419
Zswim6	-0.465227	0.0215699
Insig2	0.422543	0.0215739
Lilrc1	-0.497087	0.0216215
Npal2	0.81124	0.0216829
Pde2a	-0.740019	0.0216829
RGD1564984	-0.486493	0.0217744
LOC679578	0.512116	0.0217892
Ift80	0.476948	0.0218088
Psmd14	0.610211	0.0218984
Rilpl1	-0.39562	0.0218984
Atp8b1	-0.510482	0.0219255
Dck	-0.610909	0.021928
LOC503346	0.632936	0.0219456
Icoslg	-0.504877	0.0219456
Arhgap25	-0.981454	0.0219704
Utp18	0.527021	0.0219839
Plxnc1	-0.621829	0.0219839
RGD1310429	0.390241	0.0220594
Ceacam1	-1.17638	0.0221565
Serpine1	0.556488	0.0222899
RGD1565459	0.578852	0.0222899
Klhl24	-0.427127	0.0222899
Mbd2	-0.414805	0.0222899
Clspn	-0.687364	0.022451
Ifltd1	-0.436477	0.022451
LOC683495	0.405121	0.0224686
C2	-0.570714	0.0224686
V1rf3	0.485593	0.0226138
RGD1311066	0.474987	0.0226142
Rab38	-0.584572	0.0226142
[truncated: 17,684 more rows]

## Sheet: D15 VS D0
ID	logFC	FDR
Stk32b	3.02642	4.85168e-05
Cytl1	2.71864	0.000112461
Hemgn	-2.82235	0.000206478
Htra4	2.55231	0.000206478
Prkg2	-2.96796	0.00028902
Mug1	1.61414	0.000393688
Ccna2	-2.20414	0.000399498
Ephx1	2.1638	0.000399498
Gda	2.20002	0.000399498
LOC297568	1.59879	0.000399498
Matn3	-3.10401	0.000399498
Mug2	1.67632	0.000399498
Pld5	3.68921	0.000399498
Adam12	-2.25618	0.000552576
Clcn4-2	1.49524	0.000552576
Dcn	2.15444	0.000552576
Plk4	-1.52298	0.000565786
Fhl1	1.68506	0.000616509
LOC688972	-3.29346	0.000616509
Plce1	1.85647	0.000616509
Rcn1	-1.56184	0.000616509
Ret	2.01122	0.000616509
Car1	-3.07576	0.000627571
Adamts3	-2.201	0.000640861
Loxl4	-1.95246	0.000640861
RGD1562646	-1.89776	0.000640861
Phospho1	-1.55114	0.000668643
Alox12	1.52598	0.000732299
Cd72	-2.01742	0.000732299
Ela2	-2.32307	0.000732299
Enah	-1.56518	0.000732299
Fam180a	-1.5433	0.000732299
Fat1	-1.43278	0.000732299
Plat	1.76344	0.000732299
Ttk	-1.8568	0.000732299
Bard1	-1.60144	0.000736536
Il17rb	2.79477	0.000736536
Vdr	-2.20664	0.000755642
Scube3	-2.07232	0.000759391
RGD1566313	1.3272	0.000783929
Nuf2	-2.00963	0.000877016
A2m	-1.66157	0.000894717
Bcl2	1.38305	0.000894717
Depdc7	1.16992	0.000894717
Eraf	-3.87618	0.000894717
Galntl2	2.01091	0.000894717
Hunk	-1.34339	0.000894717
Iqgap3	-1.26625	0.000894717
Serpina1	4.52298	0.000894717
Spc25	-1.71051	0.000894717
Tnfrsf11b	1.26412	0.000894717
Pla1a	1.61062	0.000910003
Adamts14	-1.46623	0.000918208
Hist1h2ail	-1.91802	0.000918208
Kif4	-2.03319	0.000918208
Smpd3	-2.22272	0.000918208
Rag1	-2.08201	0.000935184
RGD1560020_predicted	-3.14176	0.00094491
Glt25d2	1.26776	0.00097769
Cyb5a	1.46167	0.00100192
Dnajc12	1.22852	0.00101923
Aldh1l2	-1.99958	0.00103124
Ccnb1	-1.60761	0.00103124
Cpz	-2.8349	0.00103124
RGD1561205	-1.66883	0.00103124
Gstm7	1.34349	0.00104038
Col9a3	-1.41448	0.00106778
Ect2	-2.06597	0.00106778
Galr2	1.46406	0.00106778
Kif23	-1.86951	0.00106778
Pacsin1	-1.11181	0.00106778
RGD1307201	-1.87018	0.00106778
Prkd1	1.11776	0.00110017
Procr	1.30165	0.00110017
Sema3a	1.19239	0.00112947
RGD1562220	1.06361	0.00113729
Hist1h1a	-3.54468	0.00115108
Nt5dc2	-2.17238	0.00117701
Serpinb6b	-1.14806	0.00117701
Dscc1	-1.30474	0.00118728
Ccnb2	-2.15508	0.0012062
Cd14	1.29247	0.00121471
Siglec15	-1.19662	0.00121471
Agtpbp1	1.43222	0.0012226
Alas2	-2.12898	0.0012226
Gsn	1.49542	0.0012226
Herc3	1.54191	0.0012226
Kntc1	-1.23562	0.0012226
LOC306962	-3.19961	0.0012226
Mki67	-3.61112	0.0012226
Pcdh9	1.12736	0.0012226
Rhag	-2.21917	0.0012226
Rnase4	1.06934	0.0012226
Slc4a1	-2.82091	0.0012226
Tgfbr3	1.3017	0.0012226
Top2a	-3.0958	0.0012226
Sulf1	1.21217	0.00123445
Fam49a	1.45452	0.00123809
Dgki	-1.65845	0.00124572
Il16	1.27036	0.00124572
Aurkb	-1.59417	0.00125298
Cdkn3	-2.37654	0.00125298
Dapk2	-1.69663	0.00125298
Hs3st1	1.55849	0.00125298
Ppp1r3c	1.12979	0.00125298
Mcm5	-1.04023	0.00125655
Chdh	1.26805	0.00126367
Cenpf	-2.23668	0.00130015
Clu	1.86236	0.00130015
Col9a2	-1.6002	0.00130015
Casr	1.25385	0.00131282
Ckap2	-1.17869	0.00131282
Col24a1	-1.26814	0.00131282
Cubn	1.12981	0.00131282
Dsn1	-1.21153	0.00131282
Gfra1	-1.0566	0.00131282
Pttg1	-1.69143	0.00131282
Rnase10	1.33638	0.00131282
Snx10	-2.14433	0.00131282
Thbs2	1.97041	0.00131282
Gdpd2	-1.31117	0.00131747
Pla2g7	-2.33902	0.00131747
Eml4	-1.47873	0.00132081
Arsk	1.00293	0.00134788
Hist1h2ao	-2.02555	0.00134788
Ndrg2	1.01843	0.00136748
Tpx2	-1.92011	0.00136748
Hspb8	1.49256	0.00138047
Kif20a	-1.63717	0.00141014
RGD1304693	-1.57719	0.00141014
Adhfe1	1.64295	0.00141283
Bub1	-1.64535	0.00141283
Tmed4	1.12033	0.00141809
Shroom4	0.97662	0.00143297
Gfpt2	1.58181	0.00144632
Arhgap18	-1.02707	0.00146598
Ccnf	-1.80107	0.00146598
Hist1h2bl	-2.19109	0.00146598
LOC687079	-1.90757	0.00146598
Nek2	-1.92082	0.00146598
Nid2	-1.53581	0.00146598
RGD1311317	1.44651	0.00146598
Rtn3	1.06341	0.00146598
Wnt16	1.19046	0.00146598
Sdc4	1.08918	0.00148333
Akap13	0.988907	0.00151833
Pkd2	1.12196	0.00152534
Rrm2	-2.515	0.0015271
Asf1b	-1.38926	0.00153409
Igf2	-1.339	0.00153409
LOC687426	-1.54067	0.00153409
LOC691900	0.965464	0.00153409
Nova1	1.50488	0.00153409
Plcl2	-1.57274	0.00153409
Spn	-2.06341	0.00153409
Cilp	1.1507	0.00161891
Casc5	-2.49816	0.00163544
RGD1562979	-2.04217	0.00163544
Bmp1	-1.22854	0.00164034
Fcnb	-2.70425	0.00165233
Pip5k1b	-1.81914	0.00165233
Mpo	-3.42034	0.00165471
Fbln2	1.18689	0.00165695
Plcb1	1.2309	0.00165695
Traip	-1.0089	0.00166087
Srgap1	-1.61246	0.00167138
St3gal5	-1.00533	0.00167316
Grasp	-0.967066	0.00169972
Chd3	-1.24989	0.00170105
RGD1565496	1.23554	0.00173327
Ecm1	1.56486	0.0017564
Hist1h2bb	-1.90143	0.0017564
Limd2	-1.41511	0.0017564
Myo1b	-1.87049	0.0017564
Racgap1	-1.5761	0.0017564
Car2	-2.88024	0.00176112
Bmper	-1.15465	0.00176301
Cdh15	-1.52651	0.00176301
Cldn10	-1.20401	0.00176301
Cyfip2	-2.47496	0.00176301
Gmfg	-1.46657	0.00176301
Gpr75	1.19986	0.00176301
Hist1h4m	-1.66359	0.00176301
Hist2h2ac	-1.82755	0.00176301
Kcnk1	-1.31351	0.00176301
Ns5atp9	-2.19753	0.00176301
Pde10a	1.13745	0.00176301
Smpdl3b	1.08797	0.00176301
Srgn	-2.48659	0.00176301
Stmn1	-2.38885	0.00176301
Sult2b1	1.16804	0.00176301
Tll1	1.39372	0.00176301
Twsg1	1.1183	0.00176301
Bst1	-1.26996	0.00177078
Hmgb2	-2.07811	0.00177078
Slc13a5	-1.17237	0.00177078
LOC682649	-2.63886	0.0018029
Mthfd1l	0.912795	0.0018029
Mcm3	-1.2746	0.00182393
Ugdh	1.18394	0.00183878
Uhrf1	-1.92189	0.00183878
Rhbdl2	-2.07586	0.00184236
Cdca2	-1.22443	0.0018568
Hmcn1	1.11696	0.0018568
Unc5c	-1.40065	0.0018568
Oxct2a	-1.19621	0.00186335
Stap1	-1.30274	0.00188572
RGD1307218	1.32216	0.00189704
Gpld1	1.42144	0.00189872
Itgb8	1.13725	0.00189872
MGC72627	0.867977	0.00192486
Scin	0.923755	0.00195532
Zfp385b	1.07667	0.00195532
Ninj2	-0.994143	0.0020076
Clec2dl1	1.83941	0.00201715
Penk1	1.61395	0.00203174
Sgol2	-1.55013	0.00203174
Smoc2	1.21509	0.00203174
Rhd	-1.41496	0.00204534
Palmd	1.19885	0.00205392
H2afx	-1.03108	0.00206059
Irx5	-1.14631	0.00206059
LOC305691	1.31192	0.00206059
RGD1562846	-1.61275	0.00206059
Slc36a2	-1.6533	0.00210355
Cdca7	-1.3673	0.002129
LOC680511	-1.34223	0.00213443
Ndc80	-2.26023	0.00213443
RGD1309696	1.40539	0.00213443
Reck	1.14472	0.00218358
Cdt1	-1.11205	0.00220223
Entpd3	-1.00398	0.00221338
Fgf13	1.26076	0.00221338
Grem1	0.913422	0.00221338
Ermap	-1.41419	0.00221434
Hspa13	0.907275	0.00221434
Plekhb1	1.13732	0.00221434
RGD1559914	-1.03762	0.00224533
Tbx18	0.938322	0.00225362
RGD1560691	1.43469	0.00226596
Vim	0.897809	0.00226596
Lonrf1	1.20029	0.00227481
Sod2	0.962417	0.00227481
Apobec3f	-1.04904	0.00227963
Hist2h3c2	-1.58392	0.00229986
Hjurp	-1.55859	0.00229986
Cxcl14	-1.23964	0.00233122
Hist1h1b	-3.14887	0.00234415
Mcph1	-0.873955	0.00234415
Kif11	-1.79264	0.00234608
Tessp6	0.987148	0.00234608
Uap1	0.994257	0.00234608
Nr3c2	1.00163	0.00236623
Il13ra2	-1.05828	0.00239348
RGD1309362	-1.04176	0.00242847
Phex	-3.22984	0.00243075
Gria2	-1.57688	0.00243151
LOC363224	1.06822	0.00243703
Aldh3a2	0.842097	0.00246886
Col9a1	-2.81603	0.00246886
Glrx5	-1.17584	0.00246886
Hist2h2bb	-2.14408	0.00246886
Ldlrad3	-1.07216	0.00246886
Lmnb1	-1.76599	0.00246886
LOC366036	1.14354	0.00246886
LOC683626	-1.05652	0.00246886
Pla2g2a	2.62607	0.00246886
RGD1563888	-0.984112	0.00246886
Sult1a1	1.50007	0.00246886
Tmem178	-1.21596	0.00246886
Vamp1	1.03266	0.00246886
Asam	-1.03446	0.00251348
Lypd6b	1.36713	0.00251348
RGD1310335	-1.15267	0.00251348
Ablim1	0.918015	0.00252175
Bin2	-1.24866	0.00252175
Arhgap27	-1.05882	0.0025225
Ms4a3	-2.22536	0.0025225
Rasgrp2	-1.53901	0.0025225
Np	0.931908	0.00253062
Sgk1	1.12376	0.00253062
LOC680782	1.04358	0.00254355
Ntn1	1.24401	0.00254355
Per2	1.05903	0.00254355
LOC684611	-1.50819	0.00255996
Anxa4	1.0235	0.00257984
Grb14	-1.50645	0.00258076
Spib	-2.52441	0.0025978
Ptx3	-0.89001	0.00261019
Vcan	2.13389	0.00265508
E2f8	-1.05653	0.00267305
Myo10	-1.58512	0.00267305
RGD1305645	1.50837	0.00267305
Tmod2	1.34312	0.00268943
Asl	1.06696	0.00270224
Col13a1	-0.953626	0.00270224
Tyms	-1.3071	0.00270224
Exoc6b	0.781644	0.00275028
Mcm10	-1.36136	0.00276152
Capns1	1.08814	0.00277043
Polq	-1.20952	0.00277043
Rnf144a	-1.01924	0.00277043
Sfrp5	1.45217	0.00277043
Spta1	-2.45927	0.00279097
Rasl12	1.39914	0.00279909
Ppbp	-0.967779	0.00280591
Flt4	-0.847635	0.00280909
Gimap8	-0.82869	0.00283269
Nrp2	-1.37397	0.00283269
Ass1	1.24218	0.00283687
Bmp6	1.28356	0.00283687
Cenpt	-1.62919	0.00283687
Map4k1	-1.41563	0.00283687
Ralbp1	-1.20123	0.00283687
Susd2	1.43477	0.00284034
Sgms2	-1.10384	0.00284267
Cpxm1	-2.18882	0.00285703
Bmp3	-1.51511	0.00287475
Dtna	1.00389	0.00287528
Mefv	-1.02254	0.00287528
Bcl6	0.947954	0.0028834
Kctd9	0.932541	0.00288827
Kif20b	-1.32441	0.00289243
Col27a1	-0.867	0.0028933
Lipc	-1.0412	0.00290697
Cdc7	-0.892908	0.00291873
LOC680615	-2.52118	0.00292414
Prkca	0.896536	0.00292414
Ptgs2	-1.21852	0.00292414
Ptpn7	-0.85723	0.00292414
Sema4d	-2.0595	0.00293237
Mme	-2.40311	0.00296644
Calml3	1.07555	0.00297004
Hopx	-1.06347	0.00297004
Zmpste24	0.786389	0.00298377
Anxa1	0.761051	0.00298813
RGD1562717	1.05357	0.00298829
Dusp14	1.08779	0.00299392
Nup210	-1.53339	0.00301247
Prkg1	0.81939	0.00301296
Ptprz1	-1.91911	0.00301954
Prelp	1.23936	0.00302332
Mmp9	-4.22491	0.00302378
Aspm	-1.97165	0.00303422
Pla2g4a	-0.821956	0.00303422
RGD1564996	-1.43051	0.00303422
Cdc6	-1.52575	0.00304131
Ezh2	-1.00458	0.00304131
Mt2A	1.43968	0.00304131
Lef1	-1.21947	0.00304687
Cdh2	-2.83401	0.00306448
Cmpk2	-0.782399	0.00307556
Crebl2	0.789484	0.00308876
Pik3ip1	0.961085	0.00308876
Plac8	-2.46623	0.00308876
LOC305194	1.01084	0.00309006
Pmf1	-1.19068	0.00309006
Anxa7	0.952188	0.00311151
Hrasls	0.96236	0.00311151
Pcsk1	-1.39485	0.00311151
Spata18	-1.09052	0.00316905
Cd7	-1.04737	0.00320291
Fgd3	-1.04246	0.00320291
Id4	0.89423	0.00320291
Arsj	0.763227	0.00324796
Pkp1	1.67497	0.00328178
Ctsg	-1.75066	0.00329019
Adamts9	-1.57506	0.00330723
Dpp4	-2.06137	0.00330723
Ghitm	0.839549	0.00330723
Ppp1r3b	-1.10881	0.00333923
Spcs2	0.954055	0.00333951
LOC680312	-1.99575	0.00336079
Satb2	-3.17714	0.00336079
Eml5	1.46027	0.00336662
Rgs6	1.16157	0.00336662
St6gal1	1.1367	0.0033808
Ikzf3	-1.36061	0.00341777
Coro1a	-2.25136	0.0034185
Hsd11b1	0.860537	0.00347482
RGD1307749	-1.15748	0.00347482
Tacc3	-2.00938	0.00347482
Tmcc2	-0.990306	0.00347482
Il12a	-1.05367	0.00348563
Pald	-0.955125	0.00353825
LOC684771	-1.06936	0.00354509
Runx2	-1.06176	0.00354509
Evl	-0.939409	0.00356049
Sema3e	0.956393	0.00356049
Serpinb10	-1.99304	0.0035681
LOC687064	-0.992962	0.00357494
RGD1308734	-2.2411	0.00357494
Adamts18	-0.971155	0.003583
Clstn2	1.66525	0.003583
Gpr37	1.16783	0.003583
Gprasp1	1.21808	0.003583
Gramd4	-0.754923	0.003583
Kazald1	-1.40807	0.003583
Kif22	-1.03406	0.003583
LOC679840	-1.47449	0.003583
Mepe	-2.40139	0.003583
Ppp1r1b	0.946352	0.003583
Rac2	-2.42281	0.003583
Satb1	-1.67683	0.003583
Wdr91	-1.05557	0.003583
Acap1	-1.18111	0.00358891
Dnase2b	-1.36174	0.00358891
Kif18a	-1.52247	0.00358891
Abhd14b	1.14027	0.003607
Bcat1	0.969093	0.003607
Btk	-1.70564	0.003607
Efemp1	1.57813	0.003607
Fam20c	-0.970001	0.003607
Fzd8	0.848715	0.003607
Hhipl1	1.18707	0.003607
Ly6al	-1.23824	0.003607
Ppap2b	0.967359	0.003607
Styxl1	0.89022	0.003607
Syt8	-0.826817	0.003607
Robo2	-1.60534	0.00361168
Arhgap11a	-1.2404	0.00367649
Zfp334	-0.8528	0.00367661
Kif2c	-1.88893	0.00369076
Plk1	-1.21898	0.00369076
Clcn6	1.01554	0.00369498
Fnbp1l	-0.872542	0.00369776
Itfg3	0.919363	0.00371241
C3	-1.54182	0.00372618
Tnxa	1.76395	0.00372874
Rnd1	-0.877696	0.00375751
Slc38a1	1.27073	0.00375751
Shisa2	-0.725098	0.00376322
Steap3	1.13624	0.00376322
Atp6v0d2	-2.68888	0.00378653
Cdca3	-1.54555	0.00378653
Klhdc8a	-1.06265	0.00378653
Pqlc3	0.911432	0.00378653
Tm7sf4	-1.45406	0.00378653
Cmah	-1.45318	0.00383751
Bcl11a	-1.44679	0.00384684
LOC683179	-0.993469	0.00384684
Chd7	-0.851036	0.00385211
Cpeb1	1.45189	0.00385211
Depdc1	-1.89615	0.00385211
Itgax	-1.0302	0.00385211
LOC24906	-2.84425	0.00385211
Rsad2	-2.12435	0.00385211
Fsip1	-0.789107	0.00387205
Melk	-0.963144	0.00387205
RGD1310427	0.929724	0.00387205
Tle1	0.780508	0.00387205
Smap2	-1.05489	0.00388232
Fmo3	1.5707	0.00392402
Lmbrd1	0.886728	0.00392402
Mfng	-1.56486	0.00392402
RGD1564142	-1.50051	0.00392402
Sema7a	-1.94698	0.00392402
Tmem196	1.13014	0.0039334
Rapgef5	-0.813925	0.00395288
Klrb1b	-0.801381	0.00397464
RGD1566191	0.91095	0.00397464
Traf4af1	-0.932613	0.00397464
Cebpe	-0.823586	0.00400528
Cry2	1.06046	0.00400528
Dntt	-1.76004	0.00400528
Dtl	-1.6773	0.00400528
Hsd17b11	0.822978	0.00400528
Sept5	-0.900431	0.00400528
Tspyl3	0.888246	0.00400528
Adamts4	-0.753651	0.00400648
Zhx2	0.837964	0.00401272
Lbp	2.35176	0.00402632
Ptprd	-0.971104	0.00402751
Polr3k	0.8649	0.00407546
Serinc1	0.84275	0.00409597
Ifitm6	-1.58143	0.00412301
Camkk1	0.816766	0.00415755
Ccne1	-1.75448	0.00415755
Ehhadh	0.720247	0.00415755
LOC691979	-1.62598	0.00416103
Cd109	0.759873	0.00416668
Tnfrsf14	-0.882219	0.00416668
Chic1	0.732868	0.0041804
Prg4	0.726332	0.0041804
Ankrd22	-0.997097	0.00418897
Tmem43	0.914999	0.00418897
Atl3	0.860361	0.00419629
Rrm2b	0.829098	0.00419629
Timp4	0.93455	0.00420436
Grrp1	-0.811162	0.00422374
Sod3	1.21907	0.00422374
RGD1310862	0.930807	0.00422678
Hist1h2bn	-1.41389	0.00424183
Slc6a6	1.02784	0.00424183
Wisp1	-1.22796	0.00424183
Atp8a1	-1.34943	0.00424442
Hk2	1.09365	0.00424442
Ttyh3	-0.892317	0.00424801
Ero1lb	0.765822	0.00427001
Txndc13	0.728398	0.00427001
Aig1	0.983231	0.00434007
Lppr4	1.52099	0.00434007
Prc1	-1.58084	0.00434007
Rhbdd1	0.806002	0.00434007
Ston2	-1.03869	0.00434007
RGD1565947	0.877517	0.00439362
RGD1562865	-1.82293	0.00440269
Pappa	-1.26936	0.00440375
Gprasp2	0.820615	0.00442264
Prg2	-2.98366	0.00442264
Sell	-0.860342	0.00442264
Bcar3	-1.89164	0.00445845
Panx3	-1.51656	0.00445845
LOC689800	1.24521	0.00446873
Gfod1	-0.778328	0.00448249
Klhl6	-2.59655	0.00450536
Lass2	0.776023	0.00450536
Plekho1	-1.09735	0.00450536
Tmem100	1.60395	0.00450536
Slit2	-2.71862	0.00450816
Epx	-1.27743	0.0045225
Hist1h2bp	-1.27516	0.00453849
Lasp1	-0.830479	0.00454552
Slc7a2	0.878236	0.00454552
Lxn	-1.03097	0.00456435
Ctgf	0.83819	0.00461575
Sstr2	-1.16069	0.00462973
RGD1561445	-1.06343	0.00465094
Sccpdh	0.765095	0.00465094
LOC501427	1.90594	0.00470841
Fat3	-1.96471	0.00476568
Eif5a2	0.803613	0.00479271
Cdh17	-1.4368	0.00480385
LOC300225	-0.819548	0.00480385
Creb3l1	-1.21226	0.00484127
Mcoln3	-1.35349	0.00484127
Morn4	1.24176	0.00484127
Rasd1	-0.924095	0.00484127
RragB	0.864857	0.00484127
Maml2	0.771271	0.00486147
Necab1	0.847216	0.00488293
Tmem2	0.847446	0.00488824
Unc13b	-0.804691	0.00488824
Dnajc10	0.811885	0.00489051
kif13B	0.680575	0.00489051
Slc14a1	-0.961809	0.00489051
St3gal1	-0.779719	0.00489051
Tmeff1	-1.27769	0.00489051
Phyh	0.828097	0.00493399
RGD1561709	-0.696398	0.00496682
Dot1l	-0.820648	0.00498354
Rnase17	-0.762177	0.00498943
Ms4a2	-1.26944	0.00500031
Tfb2m	0.766256	0.00500236
Amotl1	-0.718959	0.00504625
Dna2	-0.986714	0.00504625
Cntfr	1.51829	0.00506335
Fhdc1	-0.992121	0.00511254
Traf3ip3	-0.991345	0.00513591
Adamts6	0.82568	0.00516844
RGD1307524	-1.13168	0.00517159
Lgals5	-0.874954	0.00523262
Lrmp	-1.39698	0.00523494
Siae	0.70492	0.00523494
Dpysl2	0.957711	0.00527074
Srgap3	-1.15094	0.00529978
Susd1	-0.84378	0.00530121
Ankrd44	-0.942049	0.00530908
LOC685601	-0.838442	0.00530908
Srgap2	-0.685893	0.00530908
Srpx	-1.3102	0.00530908
Cmc1	-1.14489	0.00532823
Hspa5	0.794172	0.00535861
Vav2	-0.779421	0.00535861
Camp	-1.59857	0.00540875
Tns1	0.993235	0.00540875
Cd55	1.18042	0.00541165
Dusp4	-0.971914	0.00542838
Meox2	1.10341	0.00544887
Slc2a12	1.0694	0.00544999
Nav3	-0.988906	0.00549422
Fut8	0.82596	0.00549749
Cdc2	-1.3498	0.00550457
Rnf150	-1.24033	0.00550457
Gpr114	-1.00028	0.00552878
Pik3r3	-0.866492	0.00552878
RGD1563946	-0.700092	0.00552878
Hmbs	-0.978014	0.00553861
Il1r1	0.953528	0.00554279
Lrrc61	0.767942	0.00554671
Nr1d1	0.802436	0.00555747
Fcrla	-1.78396	0.0056059
Crip	1.39513	0.00566127
Xkr8	0.982137	0.00567428
Ldlrap1	-0.800863	0.00568082
Tlr4	0.888307	0.00568082
Unc5b	-1.00768	0.00568082
Pdzrn4	-1.18465	0.00569862
Pik3ap1	-2.1902	0.00569862
Stk17b	-0.796668	0.00569862
Sdc3	-0.912505	0.00572759
Abca13	-0.851843	0.00582782
Scara3	0.943562	0.00586312
Mrpl50	0.828623	0.00588598
Adrbk2	-0.981064	0.00593033
Cd177	-1.59852	0.00593033
Nos1ap	-0.646734	0.00593033
Ablim3	-0.720711	0.00594005
Prtn3	-1.05577	0.00594177
Cxcr4	-1.89352	0.00597019
Btn1a1	-0.713065	0.00598816
Emp1	0.852619	0.00598816
Fxyd1	1.09637	0.00598816
Nkg7	-1.62825	0.00598816
RGD1565512	-0.908658	0.00599149
Cyp4f18	-0.889752	0.00599226
B4galnt1	-0.876164	0.00600038
Grk5	0.725738	0.00600038
LOC689064	-2.08357	0.00602432
Hspa4l	0.856177	0.00604269
Clic2	1.01463	0.00606592
Fam65c	-0.675689	0.00606605
Tmem66	0.767189	0.00608517
Slc29a1	0.882135	0.00608754
Akr1c14	-1.67364	0.0061147
Cdk6	-1.17673	0.0061147
Csgalnact1	0.92824	0.0061147
Gfra2	0.792291	0.0061147
Mdh1	0.668802	0.0061147
Mtus1	0.656432	0.0061147
Stil	-1.1591	0.00615807
Dok3	-1.51809	0.00619311
Abcd3	0.63498	0.00620384
E2f1	-1.05618	0.00621194
Anxa8	0.879521	0.0062694
Duxbl	-0.97365	0.0062694
Cyb561	1.18357	0.006278
Pole2	-0.99358	0.00628724
Mxi1	0.92098	0.00628931
Pard6g	-1.11964	0.00628931
Epb4.2	-1.58057	0.00629324
Cd180	1.13158	0.00634405
Gnptab	-0.880349	0.00634603
Ezh1	0.659651	0.00635038
Cyb5b	0.693667	0.00638319
RGD1560150	-0.886371	0.00638319
Spag5	-1.2872	0.00638319
LOC298615	0.669231	0.00642167
Cd37	-1.30472	0.0064314
RGD1561988	1.08995	0.00648244
Fign	-1.05342	0.00648792
LOC682999	0.682335	0.00648792
Pip4k2a	-0.901839	0.00648792
Tmem184c	0.738496	0.00648792
Siglecg	-0.932597	0.00650478
Snf1lk2	0.723986	0.00650912
Fxyd3	1.10322	0.00651811
Kcnma1	0.938471	0.00653051
Arl6	0.675228	0.00655324
Cep72	-1.05648	0.00655324
Golph3l	0.649262	0.00655324
Fgf2	1.47102	0.00658511
Podnl1	-1.91158	0.00658511
Zfp367	-0.87257	0.00658511
Mt3	-1.45739	0.00660134
Laptm4b	1.16685	0.00662264
Adam10	-0.832985	0.00666027
Cdh13	1.2796	0.00666027
Kel	-1.87101	0.00666027
Rras	0.822891	0.00666027
Rspo3	-0.721404	0.00666027
Ube2v2	0.699207	0.00666027
Lamp2	0.876518	0.00671747
Enpep	0.631479	0.00673279
Fam117a	-0.955668	0.00673279
Gnb4	-0.683496	0.00673279
Gstp1	1.02323	0.00673279
Mcpt10	-2.83242	0.00673279
Rnase2	-1.48518	0.00673279
Sox4	-0.910319	0.00673279
Tmx2	0.754128	0.00673279
Tnfrsf26	0.780608	0.00673279
Zbtb38	0.664251	0.00673279
Zim1	-1.25964	0.00673279
Serpina3n	2.40079	0.0067621
Ace	0.994299	0.00677551
Gp1ba	-0.906752	0.00677618
RGD1566107	0.713296	0.00677618
Cdc25b	-1.11918	0.00678805
Chst13	-0.775942	0.00678805
Dkk1	-1.33198	0.00678805
rCG_64343	0.827011	0.00682957
Txnip	0.763877	0.00682957
Pbk	-1.25472	0.0068753
Btg1	-0.687926	0.00690524
Mtmr9	0.638973	0.00690524
Slc37a2	-2.13068	0.00690524
Smox	-0.996542	0.00690524
Ucp2	-1.86747	0.00690524
Cenpe	-1.44464	0.00692567
Plxnd1	-1.63407	0.00699102
Gtpbp8	0.690925	0.0070204
Rnasel	-0.830511	0.00710171
Sugt1	0.670129	0.00710331
Ampd3	0.927668	0.00715106
Kalrn	-0.667735	0.00721425
Ahi1	0.64799	0.00721714
Akap12	-1.24792	0.00721714
Emp3	1.11549	0.00721714
LOC686753	-0.612042	0.00721714
Tbc1d19	0.699389	0.00721714
Fbxo15	0.893336	0.0072545
Sema6d	-2.08342	0.0072545
Eme1	-0.684708	0.00725675
Gfi1	-1.61736	0.00731867
Chaf1a	-0.827081	0.00731949
FAM120C	0.778483	0.00731949
Plagl1	-0.688502	0.00733337
RGD1564387	-0.967208	0.00733337
Aldh6a1	0.801657	0.00733784
Blnk	-1.61327	0.0073808
Rhoh	-1.3243	0.00740163
Ppa1	-1.17697	0.00740346
RGD1564767	-2.08748	0.00742347
Acp2	0.636226	0.00742807
Nup210l	-1.18708	0.00742807
Unc84a	0.696823	0.00742807
RGD1307947	0.656737	0.00744522
Bhlhb3	0.892499	0.00745532
Gpr68	-0.970772	0.00745532
LOC502907	-0.805538	0.00745532
Lyve1	1.48414	0.00745532
Pabpc4	-0.608396	0.00745532
Pcp4l1	1.52879	0.00745532
Spp2	2.61273	0.00746304
Aurka	-0.946842	0.00750631
Foxm1	-0.944538	0.00750631
Tcfe2a	-0.740217	0.00750631
Col11a1	-0.864937	0.00750654
LOC679771	0.715726	0.00752524
Rad54l	-0.767137	0.00754384
Plxna2	-1.27173	0.00755583
Slc35f2	0.789569	0.00755583
Hist2h4	-1.64838	0.00756159
LOC500213	0.768332	0.00756159
Plxdc1	0.932953	0.00756159
Epb4.9	-1.2251	0.00758649
Fkbp5	2.05777	0.00758649
Il6st	0.65004	0.00758649
LOC501038	-0.634226	0.00758649
RGD1565590	-0.699522	0.00758649
Rpl10	0.982471	0.00758649
Timp3	0.930174	0.00758649
Fut2	-1.33998	0.0076011
Gp1bb	-0.73719	0.0076011
Sept1	-0.812548	0.0076011
Slc25a24	0.799944	0.00761448
Sorl1	0.679952	0.00761448
S100a4	1.1795	0.00761882
Ctsb	0.758882	0.0076275
Sft2d2	0.859472	0.0076382
Mfsd8	0.690057	0.00764545
Cct8	0.712235	0.00766305
Optc	1.02398	0.00766305
Hist3h2ba	-1.35229	0.00767377
Arhgap29	0.629372	0.0076757
Dlgap5	-0.91333	0.00769977
Ms4a1	-0.721297	0.00769977
RGD1311122	0.768375	0.00769977
Frmd4b	0.6926	0.00770595
Has1	0.790103	0.00770595
Hrh3	-0.596433	0.00770595
Map1a	0.76845	0.00779979
Arvcf	-0.870721	0.00785107
Specc1	-0.797268	0.00791714
Lat2	-1.31492	0.00792655
Magi2	-1.04122	0.00792655
Shank3	-0.8059	0.00792655
Chst1	1.37145	0.00794889
RGD1562639	-0.730712	0.00795349
Cep55	-1.00126	0.00796321
F13a1	0.842998	0.00796321
RGD1309308	0.629617	0.00796321
Depdc1b	-0.986479	0.0080105
LOC688916	0.804148	0.0080105
Mettl7a	0.937919	0.0080105
RGD1311575	-0.636355	0.0080105
RGD1563628	1.04019	0.0080105
Lrrn4cl	1.70239	0.00802185
Cd84	-2.26087	0.00803501
Mfi2	0.757519	0.00803501
Dmp1	-2.17136	0.0080401
Fkbp7	-0.781816	0.0080401
Hnrnpc	0.596529	0.0080401
Sema6a	-0.761718	0.0080401
Tubb2a	0.964427	0.0080401
Nxph4	0.844514	0.00804963
Ptprk	-0.682283	0.00806739
Ang1	0.664671	0.00806908
Fcho2	0.750288	0.00806908
Hadhb	0.732163	0.00808225
Serping1	0.7456	0.00808225
Arhgap15	-1.5182	0.00808893
Cxcl13	3.43735	0.00808893
Emp2	1.08848	0.00811129
Tnni2	-1.24059	0.00811129
LOC500591	0.742536	0.00812339
Angpt1	-1.74478	0.00812886
Cfl2	1.02061	0.00813153
Cryzl1	0.634432	0.00813153
Pef1	1.00048	0.00815482
Sp7	-0.908263	0.0081558
Fbln1	1.6343	0.00817001
Clec11a	-1.15581	0.00817417
LOC686661	0.772086	0.00818259
Lin52	0.811621	0.00818609
Ibsp	-0.942952	0.00824463
Ptplb	0.588588	0.00826011
LOC685045	-0.755129	0.00826844
Sfxn3	0.766115	0.00833723
LOC501799	1.31776	0.00836573
Pik3cb	-0.935877	0.00838235
LOC293553	0.877185	0.00841222
LOC287167	-1.71209	0.00841244
Mmp14	-0.995573	0.00841244
Hbb	-2.20179	0.00841358
Espl1	-1.10001	0.00844503
Tcf12	0.602406	0.00845929
Emilin1	-0.78063	0.00846198
Notch1	-0.740761	0.00846198
Selenbp1	0.665797	0.00846198
Figf	1.30694	0.00847581
Ppargc1a	0.827132	0.00847714
Ccbp2	1.26217	0.00853043
Ccdc109b	0.80866	0.00853285
Cthrc1	-1.62495	0.00853285
Tceal1	1.06714	0.00853285
Ube2t	-0.654851	0.00853285
Tp53i11	-0.914789	0.00854533
Atp6v0a4	1.0177	0.00856198
Ift57	0.648622	0.00856198
Zfp238	-0.68489	0.00856198
Itga10	0.653706	0.00857629
RGD1562617	0.761944	0.00860333
Ccdc88c	-1.04175	0.00862336
Arf2	0.705497	0.00866388
Bcap31	0.786006	0.00866388
Sept11	-0.744692	0.0086657
Stk39	-0.728197	0.0086657
Tfrc	-0.876315	0.0086657
Marcksl1	-0.626292	0.00867604
Apold1	-0.854491	0.00869286
Glud1	0.73896	0.00869286
LOC689919	-1.02483	0.0087
Tmem176b	0.857031	0.0087
Tgoln1	0.696367	0.00870098
Angptl1	1.0744	0.00873985
Gnai1	0.653404	0.0087786
Napsa	-0.68398	0.0087786
Ahcyl2	0.668375	0.00880687
RGD1309926	-0.994276	0.00880687
Slfn4	-0.688454	0.00880687
Tgfbi	0.998909	0.00880687
Zbtb16	1.21152	0.00880687
Incenp	-0.849431	0.00883417
Csgalnact2	0.794365	0.00885719
Ltbp4	1.02792	0.00885719
RGD1563348	-0.76955	0.00885719
Gucy1a3	-1.23846	0.00888624
Abcb4	-1.21897	0.00888717
Txndc12	0.67829	0.00888717
Rela	0.671111	0.00890454
Il13ra1	0.719456	0.00891761
Mtmr7	1.3868	0.00891761
Ociad1	0.606293	0.00891761
Tc2n	1.13503	0.00891761
Tiparp	-0.800155	0.00891761
Col11a2	-0.890668	0.0089221
Prnp	1.0084	0.00894245
Ppp2r1b	0.635396	0.00894572
Gpnmb	-1.23067	0.00899748
H2afy2	-0.673986	0.00901624
Bub1b	-1.81486	0.00903104
Gramd1b	-0.598692	0.00903104
RGD1308124	-1.0653	0.00903104
Tspan33	-0.70992	0.00903104
Tspan14	-0.702305	0.00903701
Ncam1	-0.852848	0.00906155
Tmem60	0.693048	0.00906155
Cgref1	-1.16495	0.00907481
Ankrd12	0.709317	0.00909221
Galnt5	-0.640145	0.00911796
RGD1309522	-0.87672	0.00912277
Auh	0.685884	0.00913596
LOC367260	0.769784	0.00913596
Ankrd41	-1.13432	0.00914296
Dsel	0.826027	0.00914296
Gpr97	-0.839028	0.00914296
Pde4d	-0.64295	0.00914296
Prom1	-1.13291	0.00914296
RGD1565416	0.773724	0.00918707
Dcun1d2	0.614614	0.00927147
Dysf	-0.949986	0.00927147
Slc6a12	1.22243	0.00927147
Kbtbd5	0.936365	0.00929138
Clecsf6	-1.24787	0.00930315
Rin2	0.76373	0.0093592
Magt1	0.831673	0.00936053
Nrgn	-1.135	0.00936053
Sfrs12ip1	-1.47291	0.00936053
Ppp3ca	0.668638	0.00936768
Vwce	1.06479	0.00937326
Hspb1	1.78341	0.00941189
Olfml2b	-0.84811	0.00941189
Cdyl2	-0.634205	0.00941836
Phlda1	0.658369	0.00955893
Myo5c	-0.733432	0.00958419
Myoc	1.39976	0.00961378
Vash1	-0.580218	0.00961889
Tm4sf19	-1.13623	0.00962264
Erap1	0.597675	0.00963169
Ugp2	1.01895	0.00963169
LOC683494	0.693683	0.00966323
C1r	0.997767	0.00966633
Tyrobp	-1.66129	0.00968592
Klf15	0.674293	0.00970471
Tmtc2	-1.49876	0.0097184
Pabpc1	-0.598949	0.00975549
Adamts5	0.668373	0.00977298
LOC688241	-0.91509	0.00977298
Nusap1	-1.63508	0.00977298
Slc16a1	-0.565712	0.00977298
Imp3	1.09516	0.00982026
Axl	0.741904	0.00986037
Ndrg1	0.75981	0.00987814
Pik3cd	-0.956993	0.00989622
Mxra8	0.640935	0.00992167
Fkbp11	-0.80535	0.00993782
Gprc5c	-1.06909	0.00995683
Oscar	-0.915753	0.00995683
RGD1564318	-1.11178	0.00995683
Zcchc5	-0.754394	0.00996437
Fbxo5	-1.14617	0.00996602
Pcyox1l	0.716837	0.00996602
Glt8d4	-1.36797	0.0099762
Ftsjd1	0.692873	0.00999373
RGD1563163	-0.749036	0.0100516
Armetl1	0.650729	0.0100623
Cblb	-0.815541	0.0101179
Il15	0.646904	0.0101179
Mucdhl	0.830685	0.0101179
Pola2	-0.885974	0.0101179
Samhd1	-0.629581	0.0101179
Uhrf1bp1l	0.636243	0.0101397
Letmd1	0.570193	0.0101444
Snx26	-0.661567	0.0101444
Tnfrsf11a	-0.74559	0.0101444
Abhd2	0.722443	0.0102069
Esd	0.655192	0.0102069
Lrrn2	1.41659	0.0102069
Tbx2	-1.22036	0.0102069
Ccnb3	1.06372	0.0102483
Hsp90aa1	0.830965	0.0102629
Car5b	1.29913	0.0102664
Rit2	1.59366	0.010321
Cenpi	-0.842901	0.0103386
Dpp6	-0.755598	0.0103467
S100a9	-3.38482	0.0103467
Clec5a	-0.656252	0.0103771
Rps28	-1.01015	0.0104059
Ppap2c	0.879557	0.010436
Podxl2	-0.866386	0.0104562
RGD1565168	-0.739306	0.0105654
LOC681355	-0.909538	0.0106311
Sipa1l2	0.821332	0.0107611
Topbp1	-0.616188	0.0108071
B3gnt7	0.67147	0.0108153
Ceacam1	-1.22769	0.0108212
Ctnnb1	-0.672751	0.0108212
Il1rl2	0.632471	0.0108338
C4-2	1.79928	0.0108399
C7	-2.03194	0.0108399
Mastl	-0.98881	0.0108749
Cdc20	-0.989562	0.0108945
Amn1	0.797834	0.0109671
LOC367808	1.11282	0.0109671
Reps2	-1.07172	0.0109868
Adamtsl4	0.85022	0.0110143
Chp	1.14551	0.0111111
Tmem87a	0.669185	0.0111497
Slc5a6	0.691142	0.0111618
Itga4	-0.873135	0.0111792
LOC681325	-1.20933	0.0111969
Kcnk5	0.715735	0.0112101
Gmpr	-0.856998	0.0112236
RGD1308977	0.57516	0.0113975
Tfpi2	-0.763424	0.0113975
App	0.591328	0.0114169
Hoxa10	0.989703	0.0114169
Camkv	-0.878165	0.0114457
Rcor2	-0.907842	0.0114457
Lhfp	-0.998735	0.0114772
Pdgfb	-0.963427	0.0114772
Tifa	-1.35397	0.0114772
Fyb	-1.22405	0.0115131
Emb	-1.80172	0.0115172
Jdp2	-1.34832	0.0115172
Tcea3	-0.596827	0.0115172
Tmbim1	1.1265	0.0115172
Pde3a	0.979643	0.0115498
Lepr	0.802517	0.0116027
Nope	-0.607963	0.0116027
RGD1310845	0.722466	0.0116091
Enpp3	0.727315	0.0116272
Arsb	-1.43792	0.0116291
LOC499235	-0.65092	0.0116291
Prkch	-0.895894	0.0116291
Syngr1	-0.701446	0.0116291
Timeless	-0.671979	0.0116291
Igh-1a	-1.12998	0.0116295
Kpna2	-0.635854	0.0116634
Ppp2r3a	0.796011	0.0117165
RGD1563556	0.709525	0.0117165
Tmem106b	0.932139	0.0117165
Serpinb1a	-1.92948	0.0117481
Tmem176a	0.836014	0.0117481
Tcp11l1	0.600186	0.0117548
Cfp	-0.673709	0.0117599
Mpp7	0.874216	0.0117663
Ppm2c	0.615492	0.0117991
Tmem154	0.617998	0.0117991
Pgpep1	0.615993	0.0118106
Wdr89	0.663296	0.0118645
Nampt	0.558613	0.0119077
Psme1	0.660024	0.01195
Plscr4	0.86215	0.0119655
Hoxd10	0.746777	0.0120195
Plk2	-0.802537	0.0120195
Syk	-1.71628	0.0120598
Mmp8	-2.20301	0.0120704
Nap1l2	0.565935	0.0120704
Cr1l	0.622898	0.0121347
Nipsnap1	0.684882	0.0121462
Tmem32	0.652976	0.0121462
Sytl2	-0.834038	0.0121513
Galnt3	-1.31755	0.0121651
Ift80	0.666803	0.0121668
Rb1	-0.626021	0.0121668
Qser1	0.560974	0.0122084
Tcirg1	-0.871946	0.0122275
Hsph1	1.0872	0.0122423
Il1rap	0.679384	0.0122448
Irf8	-1.20885	0.0122448
LOC315970	-0.579309	0.0122448
Prr11	-0.942183	0.0122448
RGD1308541	-1.129	0.0122448
Xylt1	0.66555	0.0122448
Hecw2	-0.568875	0.0122655
Lman2l	0.677159	0.0123177
LOC680588	-0.625241	0.0123177
Elmo1	-1.33637	0.0123469
Man1a1	0.761204	0.0123559
Casp8	-0.787907	0.0123578
Prss35	-1.80654	0.0123578
Runx3	-0.969241	0.0123578
Ankdd1a	-0.8842	0.0123925
Lims2	0.679909	0.0123925
Clpb	0.646749	0.0124148
Ifngr2	-0.771006	0.0124148
Mxd4	-0.673476	0.0124148
Unc119	-0.7294	0.0124148
Nov	1.59788	0.0124409
Cldnd1	0.709034	0.0124559
Dbp	0.778012	0.0124559
Atp6v1b2	-0.766943	0.0124866
Mcm4	-0.606433	0.0124866
Myo6	0.629657	0.0124866
Naaa	0.857822	0.0124866
Xkr4	-0.946045	0.0124866
RGD1560248	-0.745936	0.0124873
Ostm1	-0.795422	0.0125608
RGD1565395	-0.937631	0.0126026
Camk4	-0.756372	0.0126491
Tbc1d10c	-0.740516	0.0126491
Blk	-1.05208	0.0126872
Fam38b	0.686696	0.0127119
Troap	-0.736954	0.012759
Ell3	-0.559624	0.0127635
Ipo5	0.60993	0.0127672
LOC300187	0.799336	0.0127918
Nap1l3	0.904772	0.0128442
Rage	0.575301	0.0128992
Ubox5	0.620372	0.0129115
Chad	0.72996	0.0129387
LOC364964	0.62179	0.0129488
RGD1561339	0.708022	0.0129488
Fktn	0.55096	0.0130454
Diaph3	-1.12543	0.0130542
LOC312273	1.42048	0.0130542
Bmp5	0.846415	0.013057
Fn1	0.699849	0.013057
Il2rg	-0.992585	0.013057
Atp1b1	-1.22135	0.0130595
Ptgds	-0.715933	0.0130595
Tubgcp5	0.523341	0.0130595
Frmd4a	-0.733477	0.0130867
Camlg	0.625037	0.0130899
Dll4	-0.651478	0.0130927
RGD1310951	-0.61635	0.0130927
Sdcbp	0.645745	0.0130927
Mcm6	-0.792279	0.0130945
Slc12a6	-0.594371	0.0130945
Egfr	0.578804	0.0131809
Dbt	0.632096	0.0131911
S1pr4	-0.702842	0.0131911
C1galt1c1	0.936481	0.0132105
Dnmt3a	-0.685119	0.0132105
Lgr4	0.681656	0.0132105
Mtmr15	0.623665	0.0132105
Spint2	1.15333	0.0132105
Hck	-0.802618	0.0132206
LOC685707	0.590711	0.0132216
Serpinb6a	0.841204	0.0132384
Zfp862	-0.701245	0.0133086
Ngp	-3.34002	0.01331
Alox15	-1.5512	0.0133149
Cbx7	0.653465	0.0133197
Ifit1lb	-0.984193	0.0133197
LOC681578	0.57492	0.0133197
Nt5e	0.801717	0.0133219
Ankh	0.6565	0.0133395
Ptges3	0.667335	0.0133395
LOC306096	-0.529029	0.0133514
Cercam	-0.521387	0.0134342
Fam13a1	0.67371	0.0134342
RGD1305158	0.549571	0.0134342
RGD1563970	-1.1	0.0134342
LOC292801	-0.586186	0.0134469
Clspn	-0.817603	0.0134694
LOC305633	-0.572714	0.0135042
Atp10d	-0.719699	0.0135075
RGD1308114	0.663725	0.0135075
Sept4	-1.26214	0.0135075
Tsn	0.645463	0.0135075
Ids	0.599927	0.0135368
Gfap	-0.750249	0.0135457
Insc	-0.934623	0.0135475
Wnt5b	-1.01795	0.0135475
Gng5	0.784074	0.0135514
RGD1306866	0.706669	0.0135889
Gmnn	-0.85348	0.0136016
Oat	0.737362	0.0136016
Ddx25	-0.539245	0.0136018
Fanca	-0.750848	0.0136018
Itgb5	0.627909	0.0136018
Nlrc4	-0.878927	0.0136018
RGD1311066	0.600756	0.0136018
Stk4	-0.974666	0.0136018
Pigw	0.761718	0.0136444
Ddit3	0.71485	0.0136734
Hook1	-0.575501	0.0136734
RGD1562726	1.04096	0.0137251
Daam2	-0.639759	0.013732
LOC680069	1.46814	0.013732
Fxyd5	0.736316	0.0137365
Myh10	0.582196	0.0137504
Tbkbp1	-0.737195	0.0137723
Agtr2	-0.863173	0.0138238
Ckb	-0.983967	0.0138238
Cse1l	0.592162	0.0138238
Dnase1l1	0.69642	0.0138238
LOC499499	0.844973	0.0138238
Lrp4	-1.77337	0.0138238
Pctk3	-0.699549	0.0138238
Sh3d19	0.705528	0.0138238
Cox7a2l	-0.665997	0.0138664
Hivep3	-0.7606	0.0138664
Lama4	-0.554684	0.0138999
Znhit6	0.785481	0.0138999
Dock8	-0.813577	0.0139237
Slc38a5	-0.756984	0.0139582
LOC691167	0.799737	0.0139813
Suox	0.638244	0.0140042
Cpvl	1.04224	0.0140044
Pcnp	0.562557	0.0140044
RGD1561734	1.72724	0.0140044
Rab13	-0.610886	0.0140344
Rassf4	-1.89828	0.0140344
Slfn8	-0.940508	0.0140344
Cd79b	-1.24454	0.0140378
Fam76a	0.532559	0.0140378
Ndufs4	0.700485	0.0140378
Pck2	-0.575353	0.0140378
Rundc1	0.651993	0.0140378
Inpp5d	-1.57816	0.0140529
RGD1561955	-0.528224	0.0141048
Peli2	-0.644533	0.0141303
RGD1304624	0.636056	0.0141843
Trip13	-0.598019	0.014196
Cdh1	-0.819322	0.0142134
Plekhk1	-1.10732	0.0143015
Csrnp3	-0.680453	0.0143043
Tmem19	0.717274	0.0143043
Isyna1	0.519122	0.0143125
Nadsyn1	0.577139	0.0143125
Ntrk3	1.31038	0.0143125
Ptpn6	-1.26602	0.0143125
Ubc	1.64157	0.0143125
Adcy1	0.7248	0.0143135
Igj	-1.77272	0.0143135
Rassf9	0.746114	0.0143135
Sox6	0.59272	0.0143135
LOC313946	-0.691256	0.0143719
LOC500956	-0.563044	0.0143719
Hbp1	0.675885	0.0144052
Gapdh-ps2	0.635354	0.0144381
Gp5	-0.710043	0.0144381
Nat13	0.580492	0.0144381
Treml2	-0.864667	0.0145231
Ddc	-0.72391	0.0145619
Fam168a	0.689584	0.014603
RGD1559808	-0.585091	0.0146228
Atxn3	0.559012	0.0146444
Manea	0.65752	0.0146751
Hmha1	-1.06495	0.0146765
Ppp1r9a	-0.859615	0.0146813
Egr3	-0.700778	0.0147279
Map3k6	0.876174	0.0147279
Rad51	-0.989024	0.0147428
Ctsk	-2.02068	0.0147462
Gart	0.549357	0.0147462
Serpine1	1.09385	0.0147462
Tmem67	0.710054	0.0147462
Degs2	-0.970737	0.0147615
Slc43a3	0.99055	0.0147615
Lck	-0.646699	0.0147917
RGD1307935	-0.635981	0.0148427
RGD1565687	-0.846843	0.0148945
Sptlc1	0.555486	0.0150016
Wdr70	0.52619	0.0150016
Dusp5	-0.53463	0.0150185
Hist1h2bm	-1.18837	0.0150185
Kdsr	0.596461	0.0150368
S100a1	0.795039	0.0151167
Mab21l2	0.593187	0.0151368
Itpr3	0.632951	0.0151404
Ptgs1	0.681825	0.0151404
Slc43a2	0.654588	0.0151404
Slc25a18	-0.595858	0.0151505
Cdca7l	-0.639484	0.0151762
RGD1307509	0.568417	0.0151887
St8sia4	-1.11012	0.0151921
LOC288294	0.587906	0.0151951
Pdgfd	-0.809047	0.0151951
Arsi	-1.36235	0.0152137
Isg20	0.6461	0.0152267
Fgfr2	0.562237	0.0152321
Slc23a2	0.704885	0.0152321
Csf3r	-0.844672	0.0152384
Ak2	-0.65097	0.0152931
Atad5	-0.707926	0.0152931
Ap2b1	0.534096	0.0153176
Trappc4	0.822932	0.0153499
Arap2	-1.00557	0.0153579
LOC689820	-0.61935	0.0153721
Gabarapl1	0.727285	0.0153892
Lect1	-1.69444	0.0153892
Basp1	-0.533763	0.0154271
RGD1311648	0.512309	0.0154271
Rbpsuh	0.865294	0.0154629
C1s	1.4436	0.0154922
Pstpip1	-1.22609	0.015531
Trpv2	-0.767507	0.0155898
Fam83d	-0.641157	0.0156102
Erc2	-0.568947	0.0156307
Tob1	0.633695	0.0156307
Ide	0.515495	0.0156611
Paqr3	0.634668	0.0157087
Rarres1	-0.93935	0.0157087
Tmem33	0.664626	0.0157474
Hnrnph2	0.568393	0.0157501
Sirt4	0.557168	0.0157634
Mlf1ip	-0.698812	0.015864
LOC314655	-0.861332	0.0158925
Scarb2	0.593603	0.015916
Nfu1	0.569813	0.0159718
Lnpep	0.584979	0.0159805
Igh-6	-0.871018	0.0160736
Tmprss3	-0.851631	0.0160736
Abhd14a	0.75596	0.0161476
Anxa2	0.723102	0.0162519
RGD1306939	-1.0585	0.0162519
RGD1310429	0.500365	0.0162519
Znf622	0.835636	0.0162519
RGD1564174	-0.667291	0.016272
Ttc8	0.587114	0.016272
Ly6c	-1.2539	0.016275
Lrrc40	0.582568	0.0163162
LOC687502	-1.21126	0.0164047
Coq10b	0.867062	0.0164577
Gusb	-0.781856	0.0164577
Igf2bp3	-0.591579	0.0164601
Kifc1	-0.640682	0.0164601
Hbq1	-0.735218	0.0164867
Pja2	0.568412	0.0164867
ND1	0.53251	0.0165123
Asph	0.552643	0.016514
Klhl9	0.571709	0.0166048
LOC684402	0.686037	0.0166048
Lyn	-1.38224	0.0166048
Mybl2	-1.27041	0.0166048
Pak1	-0.937885	0.0166048
Prrt1	0.591907	0.0166048
Zfhx4	-0.733225	0.0166048
Ktelc1	0.656018	0.0166386
Ndufb6	1.20438	0.0166545
Rag2	-1.84277	0.0166545
LOC307465	-0.743248	0.016657
Plec1	0.61859	0.016657
Ppfia4	-0.608635	0.016657
Lifr	-0.897359	0.0166643
LOC100192313	0.554759	0.0166643
Zfp40	0.528158	0.0168277
Col1a2	-0.868655	0.0168456
Xiap	0.556308	0.0168456
Hmgcll1	0.757581	0.0169497
Rasl11b	-0.558926	0.0169535
Inhba	0.961822	0.016978
Arl6ip5	0.646904	0.0169962
Tpo1	-0.863532	0.0169962
Rtn4rl1	-0.611279	0.0169966
Dazap1	-0.524465	0.0170429
Perp	0.676908	0.0170747
LOC684785	-0.789693	0.0170992
mrpl24	0.519726	0.0170992
Dnttip2	0.591901	0.0171673
Olr1532	0.508476	0.0171673
Tra1	0.516133	0.0171673
Ube2c	-0.686421	0.0171673
Hyou1	0.788117	0.0172695
Cav1	0.898728	0.0172877
Far2	-0.662917	0.0172877
Il8rb	-1.39946	0.0172877
Myo1e	-0.494356	0.0172877
Ppic	-0.512983	0.0172877
RGD1560050	0.627751	0.0172877
Nrp1	-1.43446	0.0172921
Lgals9	-0.943943	0.017299
Cyb5r3	0.711957	0.0174218
Gzf1	0.506609	0.0174251
Pgam5	0.58559	0.0174388
RGD1563235	-0.580354	0.0175753
Chst3	0.907357	0.0176934
LOC288990	0.968236	0.0177023
Smo	0.592505	0.0177405
Tmem123	-0.684951	0.0177405
RGD1309104	0.579607	0.0178357
Hbegf	1.28685	0.0178419
Xylt2	-0.676221	0.0178419
Insig2	0.605224	0.0178649
Kif18b	-1.1004	0.0178649
Zswim1	0.576518	0.0178649
Bcl6b	-0.883087	0.017877
Hells	-0.659698	0.017877
Cadm1	-1.33172	0.0178917
Klf1	-0.702672	0.0179747
Fgd6	-0.861555	0.0180989
Pgrmc2	0.615923	0.0180989
Plcb2	-1.1374	0.0180989
Ssh2	-0.719585	0.0180989
Map1b	1.15777	0.0181029
Gtlf3b	-0.570062	0.0181502
Slit3	-1.59385	0.0181502
Centd3	-1.24253	0.01816
Pthr1	-1.13528	0.0181759
RGD1310376	-0.87601	0.0181902
Dbf4	-1.15153	0.0182562
Nfe2l2	0.529413	0.0182726
Slc6a20	-0.614105	0.0183064
Dnaja1	0.547479	0.0183135
Psmb8	-0.913039	0.0183219
Acy1	0.879691	0.0183268
Ctxn3	-0.670113	0.0183268
Msi1	-0.809896	0.0183437
Gper	-0.561726	0.0183522
Phf15	0.608523	0.0183522
Vps28	0.568297	0.0184059
Efnb1	-0.90784	0.0185123
Cbx2	-0.480325	0.018553
Dcbld1	-0.595744	0.018553
Nqo1	1.07065	0.018553
Plekhg1	-0.53369	0.018553
RGD1561004	-0.497122	0.018553
Smarcc1	-0.559833	0.018553
Lgals3	1.04465	0.0186457
Mrpl35	0.7756	0.0186457
Cdc14a	-0.567871	0.0187314
LOC682889	0.684691	0.0187314
RGD1560364	0.488201	0.0187314
Tcf15	-0.713993	0.0187314
Tspan31	0.618905	0.0187314
Ap1s2	-0.743232	0.0187865
Fam135a	0.512651	0.0187865
Lysmd2	0.743136	0.0187865
Rab38	-0.674888	0.0187865
Rarres2	1.05602	0.0187865
Src	-0.791228	0.0188571
Brip1	-0.857515	0.0188896
rCG_28701	0.976692	0.0188988
Ggcx	0.535611	0.0189073
Tmem188	0.50194	0.0189088
Npal2	0.907191	0.0189255
Aof1	-1.20589	0.0189448
Cdc42ep3	0.647574	0.0189448
S1pr3	-1.46223	0.0189448
Nsun4	0.516623	0.0189502
Slco4a1	-0.590789	0.0189502
Ahnak	0.541307	0.0189756
Arrdc3	0.542458	0.0189756
Cish	-0.717295	0.0189756
Dck	-0.698174	0.0189756
Gm672	-0.587815	0.0189756
E2f3	-0.548246	0.0189802
Hexim1	0.752907	0.0189935
Slc9a6	0.594227	0.0190177
Fads1	-0.697197	0.0190545
Ppl	1.10409	0.0190961
Defa10	-0.663697	0.019105
Znf575	-0.5941	0.0191097
Mobkl3	0.654401	0.0191143
Pfn2	0.681705	0.0191979
Arhgap25	-1.22382	0.0192069
Fen1	-0.503002	0.0192069
LOC681252	-1.02154	0.0192069
Ranbp6	0.672698	0.0192069
Sdc1	-0.791613	0.0192492
Hlf	0.670997	0.0192719
Mrpl4	0.494508	0.0193405
Dnajb9	0.906816	0.0193624
Gpr1	1.27347	0.0193624
Oxsr1	0.50474	0.0193624
Tubb5	-0.696231	0.0193624
Snx16	0.604304	0.0193825
Atp1a3	-0.531513	0.0194531
Clca2	-0.47641	0.0194531
RGD1310651	-0.65275	0.0194531
Ica1	0.540199	0.0194951
Aer61	0.538186	0.0195318
Dcc	0.689163	0.0195318
LOC498996	0.545249	0.0195318
LOC688261	-0.586699	0.0195318
Mab21l1	0.929197	0.0195318
Pcdh7	-1.16144	0.0195318
Rab2b	0.609428	0.0195318
RGD1311117	-0.625652	0.0195318
RGD1565104	0.71016	0.0195318
Tifab	-0.763132	0.0195318
Ccnjl	-0.67419	0.0195765
Hibadh	0.517013	0.0195765
Mitf	0.697797	0.0196852
Csk	-0.624091	0.0197337
Klhl7	0.522695	0.0197503
Mthfd1	0.520903	0.0198896
RGD1563441	-0.651894	0.0198901
Znf474	0.843842	0.0198901
Spats2	-0.554732	0.0199362
Tfdp2	-0.817549	0.0199429
Smtn	-0.584431	0.0200286
Afap1l2	-0.850724	0.020048
LOC680813	0.53263	0.0200595
Ppt1	0.533759	0.0200595
RGD1566244	0.539167	0.0200595
RGD1309138	0.58774	0.0200722
Atp6v0e1	0.703642	0.020091
Gstk1	0.612565	0.020091
LOC367789	0.62626	0.020091
MGC72973	-1.99275	0.020091
Nfam1	-0.708572	0.020091
Np4	-2.19463	0.020091
Sec62	0.502441	0.0201243
Psmb4	0.752994	0.020181
Gstm1	1.03644	0.0201884
Igfbp6	1.51636	0.0201884
Pepd	0.815075	0.0202082
RGD1307390	-0.4813	0.0202377
Rgma	0.577685	0.0202398
Pkn1	-0.634997	0.0203032
Ccbe1	0.744178	0.0203449
Pitpnm3	-0.579394	0.0203449
RGD1307966	-0.604742	0.0203715
Sqrdl	-0.620871	0.0203715
Maml3	-0.656755	0.0203963
Nol6	0.570715	0.0203963
RGD1309051	0.551868	0.0203963
RT1-CE11	-0.583651	0.0204176
E2f7	-1.17684	0.0204372
RGD1308023	-0.546503	0.0204826
Spc24	-0.628958	0.0204826
Ercc6l	-0.610192	0.0205122
Grina	0.75154	0.0206517
Cdc25c	-0.790732	0.0206519
Cp	1.22582	0.0206519
LOC303810	-0.587327	0.0206519
LOC691141	-1.26295	0.0206519
Mrpl1	0.605563	0.0206519
Tbc1d17	0.567573	0.0206519
Tgm2	1.01469	0.0206519
Psd4	-0.810034	0.0206947
Cytip	-1.40852	0.0207117
Kcna6	0.682581	0.0207117
Lepre1	-0.726047	0.0207117
LOC680585	-0.590921	0.0207117
Snx6	0.488934	0.0207117
Trim24	-0.535185	0.0207117
Akr1b7	-0.624386	0.0207722
Mid2	0.662641	0.0208002
Fbxl5	0.571371	0.0208221
Cdc45l	-0.719938	0.0208302
Spire1	0.544122	0.0209435
Trove2	0.59233	0.0209521
Eya4	-0.910467	0.0209543
Rin3	-0.827926	0.0209662
Cisd2	0.564208	0.0209874
Phf17	0.490509	0.0209874
Ncapd2	-0.721626	0.0210535
Otud1	0.678004	0.0210628
Spry4	-0.529614	0.0210628
Dcbld2	0.744715	0.021121
LOC680862	-0.532717	0.0211697
Vpreb1	-0.845802	0.0211739
Usp18	0.728418	0.0212104
Rapgef4	-0.739824	0.0212391
B3galt1	-0.706977	0.0212473
LOC300956	0.855287	0.0212473
Anp32e	0.534223	0.021267
Arntl	-0.676493	0.021267
Arpp-19	0.5064	0.021267
Asah1	0.506192	0.021267
Atp1a2	1.01057	0.021267
Bicd1	1.13252	0.021267
Map4k4	-0.610531	0.021267
Mcm2	-0.510451	0.021267
Pabpc4l	0.666294	0.021267
Pls1	-0.579158	0.021267
Plxna4a	0.903867	0.021267
Rtn1	0.995619	0.021267
Znf704	-0.655859	0.021267
Cd2ap	-0.500179	0.0214405
Xpr1	-0.608824	0.0214555
Iqgap1	0.485541	0.0214651
Vldlr	-0.576885	0.0214651
Pctk2	-0.576914	0.0215078
Sphk1	-0.683067	0.0215239
Tmem87b	0.510537	0.0215239
Exo1	-0.808475	0.0215437
MGC105560	0.572892	0.0215449
Chrdl2	1.33908	0.0216297
Fam115c	0.579306	0.0216297
Grip1	-0.551258	0.0216297
Mmp13	-3.30464	0.0216297
Serinc3	0.656096	0.0216297
LOC690102	-0.985583	0.0216965
LOC500959	0.538932	0.0217356
Efnb2	0.604833	0.021761
Dock2	-1.36048	0.0217986
Pycr1	-0.598155	0.0217986
Zfr	0.538019	0.0217986
Itgav	-0.472418	0.0218036
Cd151	0.712125	0.0218374
Cdh5	-0.883738	0.0218374
Cerk	-0.460833	0.0218374
Chst2	-0.729339	0.0218374
Egln3	1.31651	0.0218374
Fuca1	0.50153	0.0218374
Tbx15	0.604828	0.0218374
Slc12a7	-0.69186	0.0219105
Mbip	0.476006	0.0219409
Slc26a2	0.601718	0.0219701
RGD1562543	-0.523651	0.0220318
Sipa1	-0.881247	0.0220318
Fastkd2	0.602616	0.0220566
Gcom1	-0.878725	0.0220819
Atp7b	-0.597997	0.0221288
Hsd17b1	-0.547024	0.0221319
RGD1564263	-0.782934	0.0221319
Ppm1l	-0.987707	0.0221499
Lcp2	-1.84484	0.022281
LOC688211	0.582443	0.022281
RGD1562094	0.716949	0.022281
Zfp458	0.583073	0.0223765
Lpcat1	-0.558955	0.0223874
Tmem56	0.706908	0.0224029
LOC691418	-0.518263	0.0224624
Olr1718	0.630279	0.0224624
Rabggtb	0.622955	0.0224624
Rassf3	-0.594279	0.0224624
Tkt	-0.546376	0.0224624
Tec	-1.03141	0.0225185
Plcz1	0.636824	0.0225321
Gspt2	0.939879	0.0225401
Rbbp9	0.514519	0.0225401
Phgdh	-0.626522	0.0225812
RGD1562660	0.683493	0.0225812
Xrcc6bp1	-0.511257	0.0225812
Elavl3	-0.543945	0.0226044
RGD1565760	0.656602	0.0226284
RGD1307034	0.46852	0.0226837
Afap1l1	-0.513635	0.0227002
Lbr	-0.709723	0.0227002
Prosapip1	0.53767	0.0227002
RGD1561755	-0.45086	0.0227002
Chst12	0.578131	0.0227226
Cobll1	0.730202	0.0227614
Phc2	-0.553151	0.0227614
Sec23b	0.636919	0.0227614
St6galnac2	-0.635147	0.0227969
Slc45a3	-0.677323	0.0228243
Agap2	-0.634029	0.0229072
Card6	-1.12447	0.0229436
Cdc25a	-0.508331	0.0229598
Adss	0.576008	0.022966
Alg11	0.460745	0.022966
Ctps2	0.588044	0.022966
Mesdc2	0.591706	0.022966
Ppfibp1	0.467209	0.022966
Ptma	-0.459234	0.0229899
Sprn	-0.809724	0.0229899
Adcy7	0.60981	0.0230009
Col1a1	-0.948502	0.0230009
Gngt2	-1.0282	0.0230009
Drg1	0.479418	0.0230221
Marveld1	1.0097	0.0230221
Ptk2b	-1.00446	0.0230894
RGD1563583	-0.509964	0.0230894
St8sia6	-0.710459	0.0230894
Ighg	-0.898952	0.0231076
Ptger1	0.555897	0.0231076
Slc35c2	0.677241	0.0231607
Frrs1	-0.693841	0.0231999
Mrgprf	1.08878	0.0233518
Sorbs1	0.518889	0.0234362
Pea15a	0.802533	0.0234652
Trappc2	0.55417	0.0234652
Kcns1	-0.725635	0.0234887
Gsk3b	-0.50843	0.0235195
Irak3	0.462123	0.0236248
Txndc11	0.579962	0.0236401
Pram1	-0.965411	0.0236669
Tdg	-0.481997	0.0236669
Fam126b	0.633302	0.0236851
Igfals	-0.496169	0.0237103
Fam36a	0.507668	0.0237121
Pcgf5	0.608867	0.0237121
RGD1561963	-1.10295	0.0237393
Jmjd3	-0.597589	0.023747
Ostn	-0.887706	0.023747
Cd68	-1.62136	0.0237673
Slc16a6	-0.686168	0.0237883
Sec63	0.551741	0.0238327
Atrn	0.536816	0.0238388
Xbp1	0.464647	0.0238388
Jak3	-0.47238	0.0238957
Rab30	0.48686	0.0238957
Mrps17	1.03291	0.0239087
Mmp23	-0.802766	0.0239147
Chpt1	0.590461	0.0239688
Itpr2	0.521124	0.0239792
Matn4	-1.5456	0.0239988
Ate1	0.501293	0.0240151
Tspan8	-1.23902	0.0240594
LOC679811	-0.914473	0.0240824
Ppp1r16b	-1.29296	0.0240824
Cd22	-0.834244	0.0240867
Pi4k2a	0.50773	0.0240867
RGD1306520	0.577465	0.0240867
Tmub2	0.649142	0.0240867
Gpr64	0.8122	0.0241031
Vangl2	-0.535771	0.0241031
Was	-0.718678	0.0241031
Mccc2	0.453457	0.0241377
Dut	-0.527325	0.0241503
Pdk3	-0.537845	0.0241503
Myo1g	-0.844334	0.0241905
Pkp4	-0.674155	0.0241905
Fbxo2	-0.570396	0.024211
Pdlim1	0.740241	0.0242301
Fgfr1	-0.49588	0.0242981
Ifitm2	1.14281	0.0243069
Sh2d1b	-0.693271	0.0243069
Sytl3	-0.535156	0.0243069
Vav1	-1.21862	0.0243069
Aspn	0.865099	0.0243262
Gipc3	-0.511703	0.0243425
Defa	-2.49024	0.024345
Wbscr17	-0.85267	0.0243609
Wdr36	0.531174	0.0243609
RGD1565374	-1.0248	0.0243655
Hspbp1	0.562283	0.0243986
Plekhg2	-0.747739	0.0244687
Exoc6	-0.447722	0.0245046
Rfc3	-0.667516	0.0245046
Rpl27a	-0.637757	0.0245192
Tgfbr2	-0.624834	0.0245192
Igfbp2	-0.649034	0.0245644
Cit	-1.07832	0.0247296
LOC498750	0.444608	0.0247758
Il17ra	-0.795591	0.0248169
Kif15	-1.05731	0.0248169
L3mbtl3	-0.545111	0.0248169
MGC94600	0.876263	0.0248169
Nudt3	-0.526572	0.0248169
RGD1563322	0.789149	0.0248204
Klf4	0.79349	0.0248254
Parp3	0.604653	0.0249175
Col6a2	-0.677024	0.0249623
Wfdc1	-0.640114	0.0250108
Htra1	0.790328	0.025027
LOC315661	0.463953	0.025027
LOC680027	0.538587	0.025027
rnf141	0.664065	0.025027
Rngtt	0.461499	0.025027
Ccdc121	-0.493284	0.0250805
Idh3B	0.684777	0.0250805
Slc2a1	0.718699	0.0250805
Pole	-0.817684	0.0251116
Epb4.1	-0.56015	0.025118
Fam45a	0.484787	0.0251345
Slc1a4	0.802584	0.0251387
Agpat2	0.545209	0.0252193
Yme1l1	0.478741	0.0252193
Bglap	-3.02792	0.02523
Igsf3	-0.594395	0.0253612
Lnx2	-0.533357	0.0253612
Rai2	0.498234	0.0253612
Tpst1	-0.52519	0.0253612
Tpk1	0.517382	0.0254718
Grin3a	-0.650083	0.0254779
Sema3d	0.54	0.0254779
ND2	0.502427	0.0254872
Lrch4	-0.585294	0.0255033
RGD1559628	0.701262	0.0255033
Tppp3	1.48242	0.0255033
Trim14	-0.610962	0.0255033
LOC498662	-0.530821	0.0255432
LOC690769	-0.705663	0.025613
Pi15	0.699056	0.0257637
Tef	0.506755	0.0257682
Tmem44	-0.711389	0.0257682
LOC366864	0.62814	0.0258125
Btbd3	0.532956	0.025845
Capn2	0.582076	0.025845
Chn2	-0.539616	0.025845
Dll1	-0.594645	0.025845
Nav2	-0.584643	0.025845
Rgs12	-0.683167	0.025845
Slc36a1	-0.760572	0.025845
Tubb2b	1.0367	0.025845
Vom2r44	0.71985	0.025845
Fam129b	0.526632	0.0258873
Megf9	-0.564124	0.0258873
Nptn	0.668511	0.0258873
Sgpp2	-0.627975	0.0258873
RGD1561285	-0.615681	0.025917
RGD1310799	-0.670882	0.0259988
Cyp2s1	-0.874777	0.0260193
Dsg2	0.549324	0.0260225
Otud7b	0.459314	0.0260225
Pdgfra	0.535884	0.0261286
Rbm38	-0.851627	0.0261286
Cpsf3l	0.454838	0.0261296
Sppl2a	0.604751	0.0261296
Dazap2	0.447275	0.0261493
Ubash3a	-0.50707	0.0261493
Nkx2-8	-0.490415	0.0262387
Med24	0.493108	0.0262874
Clasp2	0.447604	0.0262946
Sla	-0.772831	0.0263117
Egfl6	0.970381	0.0263734
Ctse	-0.623979	0.0263985
Mfn2	0.475542	0.0263985
Pacsin2	0.754871	0.0263985
Ppp2r5e	0.504454	0.0263985
Mertk	-0.722074	0.0263991
Rnf181	0.470935	0.0264289
Rell1	0.521706	0.0264405
RGD1310061	-0.508818	0.0264545
RGD1563606	0.729511	0.0264545
Serpini1	-0.678996	0.0264545
Vat1	0.46603	0.0264761
Als2cr4	0.5196	0.0265761
Ckap2l	-0.805747	0.0265761
Clec3a	0.460406	0.0265761
Dkk3	1.23287	0.0265761
Hsf2	0.467115	0.0265761
Med21	0.499518	0.0265761
LOC688634	0.472699	0.0266596
Sqstm1	0.593987	0.0266596
Cnbp	0.448488	0.0266668
Fxyd2	0.706152	0.0266668
Id3	-0.517789	0.0266668
Nudt2	0.466345	0.0266668
Sh3bp2	-0.711207	0.026676
Brca2	-0.535914	0.0267123
Crim1	0.530043	0.0267123
Hspa4	0.539291	0.0267123
LOC498543	1.2178	0.0267123
Rabl5	0.705495	0.0267123
S1pr1	-0.952138	0.0267123
Srp9	-0.493725	0.0267123
Fam49b	-0.457671	0.026851
Irs1	-0.465106	0.0268661
LOC691750	1.1813	0.0268661
Armcx1	0.49756	0.0268765
Cdon	0.736032	0.0268765
LOC686947	-0.468304	0.0268765
Cd164	0.574668	0.0268838
Tead2	-0.695531	0.0269084
Gpr39	-0.64151	0.0269627
Megf10	-1.52193	0.0269627
RGD1310950	0.502394	0.0269921
Xdh	0.505062	0.0269921
Mrpl38	0.693492	0.0270047
Cdca8	-0.703447	0.0272163
Notch4	-0.505695	0.0272815
Mtch2	0.601698	0.0272891
Snx30	-0.514864	0.0272891
Ube2g2	0.658678	0.0272891
Crlf3	-0.576728	0.0272904
Irf4	-0.812573	0.0273644
Kif5a	-0.52294	0.0273644
RGD1306959	0.448951	0.0273644
RGD1559951	-0.632277	0.0273644
Smpd4	0.461269	0.0273644
Stat4	-0.771244	0.0273904
Ptpn22	-0.792335	0.0274598
Uchl5ip	-0.552352	0.0274598
Wdr31	0.537272	0.0274598
Cdc42ep1	-0.674674	0.0274963
S100a8	-3.03291	0.0275175
Psmd2	0.532376	0.027518
Kctd3	0.520567	0.0275514
Tal1	-0.583611	0.0275826
Pgk1	0.57208	0.0276058
Ptprc	-1.48039	0.0276058
Mtmr6	0.483488	0.0277552
Lycat	0.492261	0.0277633
Pcdhb14	0.454072	0.0277633
Foxred1	0.533072	0.027801
Secisbp2	-0.461754	0.0280255
Gtf2h5	0.907198	0.0280412
RGD1561704	-0.675408	0.0281278
Pde5a	-0.729249	0.0282174
Pigr	-0.448091	0.0282174
Wdr47	0.475796	0.0282589
Magi3	-0.525475	0.0282617
Gng10	-0.455969	0.0282761
Prkcb	-1.04615	0.0282761
Rsl1d1	0.445953	0.0282761
Asb15	-1.86326	0.0282828
LOC360824	-0.63154	0.0282828
Fam107b	-0.580841	0.0284357
Nrk	-0.524107	0.0284357
Ptk7	-0.602108	0.0284357
Tagap	-0.578963	0.0284357
Zcchc4	0.436163	0.0284679
Arhgap30	-0.814412	0.0284749
Banf1	0.757144	0.0284749
Gfi1b	-0.647932	0.0285024
Gpx4	0.475172	0.0285024
Pou2af1	-1.1876	0.0285033
LOC681796	0.958267	0.0285267
Slc9a5	-0.61471	0.0285267
Timp2	0.629782	0.0285267
Ckap4	-0.597688	0.0285511
LOC688829	0.437416	0.0285859
Wee1	0.491796	0.0286354
MGC72614	-1.14236	0.0288169
Tpt1	-0.482225	0.0288838
RGD1306487	0.440001	0.0289049
Def6	-0.474292	0.0289796
Fcho1	-0.88045	0.029023
Pnpt1	0.428592	0.029023
Med6	0.576011	0.029103
RGD1565928	0.522596	0.029103
Spns3	-0.427244	0.0291421
Add2	-0.820466	0.0292779
Hiatl1	0.584293	0.0292837
RGD1305007	0.57691	0.0292973
RGD1559896	-0.650275	0.0293389
Enpp5	-0.782361	0.0293525
Arid3a	-0.525258	0.0293715
Epn2	0.60842	0.0293715
Id2	0.469665	0.0293715
Tbc1d1	-0.452914	0.0293715
Ripk2	0.424164	0.0293762
RGD1306507	-0.695296	0.0293942
Plekhg4	-0.977157	0.0294168
Sh3bgrl	0.455638	0.0294168
Sel1l	0.462537	0.0294404
Ugt1a5	-0.771585	0.0294553
Rasgrp1	-0.758807	0.0295448
Git1	-0.619582	0.0296105
Sfxn1	0.553072	0.029613
LOC498145	0.552336	0.029617
Trip4	0.481358	0.0297205
Mrpl19	0.499811	0.0297596
Gbp5	-0.687943	0.0297661
Wdr26	-0.44264	0.0298341
Fxn	-0.49427	0.0298517
Thumpd3	0.4856	0.0298789
Snupn	0.561704	0.0298913
LOC366268	0.515254	0.0299792
Klf13	-0.756154	0.0300097
Extl3	0.519772	0.0300896
LOC500908	-0.584281	0.0300919
Mast3	-0.512622	0.0300919
RGD1306873	-0.507949	0.0300919
RGD1561956	0.564421	0.0300919
Rnf5	0.690309	0.0300919
Slc25a1	-0.466734	0.0300919
Naga	0.483944	0.0301604
Atp5s	0.469546	0.0301682
Echdc1	0.694759	0.0301682
Gpr115	-0.670843	0.0302984
LOC687600	-0.661902	0.0303764
Iqcb1	0.443957	0.0304071
Pdcd2	0.453833	0.0304071
Slc16a2	0.982272	0.0304071
Cnr1	0.526273	0.0304956
Ankra2	0.447256	0.0305472
Meis1	0.47024	0.0305472
Auts2l	-1.05459	0.0307284
Ccnd1	0.633406	0.0307284
Lcp1	-2.06904	0.0307284
LOC682513	0.694693	0.0307284
Olfml1	1.2849	0.0307284
RGD1562622	-1.30763	0.0307284
Tmie	-0.556135	0.0307284
Stard13	0.510445	0.0307545
Aoc3	1.22087	0.0307873
Bend5	-0.497356	0.0307873
Ern1	0.456954	0.0307873
Ssbp3	0.44862	0.0307873
Emg1	0.652337	0.0308224
Katnal1	0.554257	0.0308437
Cdw92	-0.531905	0.0308804
Mn1	0.901521	0.0308804
Rab7a	0.423866	0.0308804
Rcbtb1	0.466307	0.0308804
LOC691877	0.518962	0.0309864
Nt5dc1	0.539873	0.0309864
Prkaa2	0.742078	0.0309864
Nkd2	-0.58443	0.0310691
Nipa1	0.64695	0.0310758
Leprel1	0.587228	0.0311739
Rassf2	-0.98366	0.0312236
Car11	0.554387	0.031272
Uvrag	0.457555	0.0313291
Mgst2	0.618448	0.0313356
Slc9a8	0.428541	0.0313356
LOC297785	0.663	0.0313644
LOC292662	-0.51285	0.0314721
Dnase1l3	-1.02681	0.0315212
Ldb2	0.468203	0.0315212
Prtfdc1	0.506223	0.0315212
Zbtb6	0.489564	0.0315212
Acot9	0.474927	0.031571
Stbd1	0.44325	0.0316109
Amd1	0.497532	0.0316155
Mrps33	0.467895	0.0316371
Ppfia2	-0.907389	0.0316371
Mpg	-0.536819	0.031652
nod3l	-0.556457	0.031652
Trim23	0.549741	0.031652
Nudt12	0.556165	0.0316612
Tuba4a	-0.65297	0.0316612
Kif24	-0.57173	0.0316646
Prkaa1	0.49914	0.0317521
Rab27b	-0.50241	0.0317521
Enc1	-1.32492	0.0317728
LOC685754	-0.667814	0.0317863
Arhgap4	-0.676277	0.0318143
RGD1309285	-0.705544	0.0318312
Pkd1	0.736103	0.0318346
Fndc1	1.23104	0.0319298
Pik3cg	-0.953433	0.0319298
Rbp7	-0.570529	0.0319298
Mocs3	0.629388	0.0319325
Ptgr1	0.593779	0.0319325
RGD1304592	0.419806	0.0319325
Fgf14	0.902386	0.031942
Ramp3	0.659252	0.0319522
Hoxb6	-0.459179	0.0320658
Hisppd2a	0.450996	0.0320678
Phactr2	-0.554403	0.0320678
Stip1	0.752346	0.0320678
Zbtb4	0.536805	0.0320678
Btla	-0.530961	0.0321216
Vamp3	0.550759	0.0321216
[truncated: 17,684 more rows]

## Sheet: D5 VS D2
ID	logFC	FDR
Olr779	1.26594	0.644447
LOC690395	0.504597	0.907581
Per2	0.734851	0.907581
Gpr120	-0.57208	0.907581
Hlf	0.558393	0.907581
Depdc6	-0.540446	0.907581
Nob1	-0.838246	0.907581
Armcx6	-0.497637	0.907581
Mum1l1	-0.466649	0.907581
Agtr2	-0.435358	0.907581
Pdzk1	0.468329	0.907581
Higd1a	-0.477673	0.907581
Olr1414	-0.520874	0.907581
Chst1	0.540053	0.907581
Slc16a3	-0.494304	0.907581
LOC503346	0.557488	0.907581
LOC293115	0.882058	0.907581
LOC298795	-0.595887	0.907581
LOC367436	0.606197	0.907581
Serpine1	0.532988	0.907581
Crispld2	-0.626725	0.907581
Kcnj15	0.447775	0.907581
Accn1	0.984459	0.907581
RGD1564126	-0.447484	0.907581
RGD1560826	0.561531	0.907581
Capg	0.600965	0.907581
Kctd5	0.388487	0.907581
LOC314860	0.455182	0.907581
S100a4	0.497493	0.907581
Adamts3	-0.703052	0.907581
Meox2	-0.57093	0.907581
Gp5	0.407921	0.907581
Slc7a7	-0.428558	0.907581
Olr382	0.375511	0.907581
Cacna1e	-0.366858	0.907581
Mfap4	-0.660177	0.907581
Tigd5	0.405226	0.907581
Odf3l2	0.406598	0.907581
Shisa4	0.361381	0.907581
RGD1564942	-0.422856	0.907581
Hist1h4m	0.35466	0.907581
Fam169a	0.848367	0.907581
Olr760	-0.588996	0.907581
LOC364063	0.45477	0.907581
RGD1561777	-0.419152	0.907581
Mlf1	-0.385074	0.907581
RGD1309534	-0.346323	0.907581
LOC680299	0.46079	0.907581
Tpst1	-0.346678	0.907581
Rab39	0.398701	0.907581
Slc5a3	-0.461322	0.907581
Enpp7	0.371069	0.907581
Olr385	-0.475141	0.907581
Slc15a4	-0.347374	0.907581
Defb10	0.479052	0.907581
RGD1564510	0.418063	0.907581
LOC302733	0.320721	0.907581
Gnas	-0.608477	0.907581
Idi2l	1.6791	0.907581
Ephx1	0.483768	0.907581
RGD1564447	-0.52225	0.907581
Ccnd1	0.323154	0.907581
LOC685580	0.388873	0.907581
RGD1561151	0.465915	0.907581
Camk4	-0.398369	0.907581
Mknk2	0.389674	0.907581
Hhatl	0.436183	0.907581
Cdc42ep2	-0.364494	0.907581
Zhx1	-0.42911	0.907581
LOC497860	-0.488151	0.907581
Sat1	-0.372505	0.907581
LOC688257	0.367037	0.907581
Il1f10	0.534248	0.907581
LOC685774	-0.336479	0.907581
LOC499499	0.377716	0.907581
Ciao1	-0.34085	0.907581
Tm4sf1	-0.375819	0.907581
Ddah2	0.402416	0.907581
Olr250	0.389462	0.907581
LOC301748	0.807959	0.907581
Nfatc2	0.330606	0.907581
Lppr4	-0.373105	0.907581
Mrps18b	-0.317484	0.907581
Scnn1g	0.326151	0.907581
LOC297785	0.413759	0.907581
Ndp	-0.524804	0.907581
Chst7	-0.406065	0.907581
Olr1540	-0.37324	0.907581
Tp73	0.345581	0.907581
Rps2	0.347528	0.907581
LOC298727	0.494259	0.907581
LOC362405	0.423692	0.907581
LOC681015	0.532983	0.907581
Tef	0.378022	0.907581
Spon2	-0.404319	0.907581
RGD1560058	0.406854	0.907581
Ppp1r3e	0.348105	0.907581
Lrat	-0.52148	0.907581
Gls	-0.336893	0.907581
Rnd3	-0.34797	0.907581
LOC679840	0.399278	0.907581
RGD1560455	-0.366988	0.907581
Cdkl3	-0.515986	0.907581
Olr1330	0.303135	0.907581
Pkn3	0.391749	0.907581
Zbbx	0.38827	0.907581
Extl1	-0.350914	0.907581
Gtsf1	-0.322117	0.907581
Lpar4	-0.5576	0.907581
RGD1563060	0.373326	0.907581
LOC689615	0.355707	0.907581
Gpr55	0.348776	0.907581
RGD1565565	-0.43642	0.907581
Morc2b	0.56226	0.907581
LOC100174910	0.359669	0.907581
Timm23	-0.3176	0.907581
RGD1562808	0.348172	0.907581
Olr1740-ps	0.356877	0.907581
Otud1	-0.340638	0.907581
Cryba1	-0.413982	0.907581
Rara	-0.389253	0.907581
Vipr2	-0.439892	0.907581
RGD1565032	0.363191	0.907581
Olr25	0.289887	0.907581
Gpc3	0.334243	0.907581
Mrps33	-0.341838	0.907581
Fpr1	-0.438863	0.907581
Utp3	-0.328576	0.907581
Kif5c	0.360049	0.907581
Olr852	-0.389668	0.907581
Freq	-0.32301	0.907581
Gapdhs	0.391433	0.907581
Igfbp2	0.372459	0.907581
Gadd45gip1	0.32727	0.907581
Angptl1	-0.289566	0.907581
Sh3bgrl3	0.34833	0.907581
RGD1565682	0.373839	0.907581
Ltb4r	0.440095	0.907581
Rtel1	0.317555	0.907581
Agbl3	-0.463342	0.907581
Faim	0.309868	0.907581
Ccng2	-0.368951	0.907581
Trdn	-0.392524	0.907581
Faah	0.283775	0.907581
Gpr68	-0.369438	0.907581
Spaca5	-0.403307	0.907581
Mesdc1	0.309543	0.907581
Mthfd1l	0.399336	0.907581
Nos1ap	-0.341112	0.907581
Rnf183	0.424631	0.907581
B3gnt3	0.360122	0.907581
Kbtbd5	0.586684	0.907581
Ivns1abp	0.32251	0.907581
Kbtbd10	-0.448957	0.907581
Nlrp4	0.466431	0.907581
Slc2a1	-0.352934	0.907581
Hyal5	0.353366	0.907581
Ank2	-0.356749	0.907581
RGD1562464	0.335528	0.907581
RGD1560539	0.633851	0.907581
Sh3bp4	0.569666	0.907581
RGD1563865	0.431977	0.907581
Aff3	0.333721	0.907581
RGD1564807	0.409856	0.907581
Olr406	-0.285534	0.907581
Arsj	-0.321595	0.907581
Mall	-0.636579	0.907581
Rbp2	0.322828	0.907581
Clec1a	-0.326717	0.907581
Dnal1	0.369724	0.907581
Fmo5	0.33015	0.907581
Murc	-0.311723	0.907581
Fxyd3	0.386527	0.907581
Sptbn4	0.395968	0.907581
C1qtnf9	0.308518	0.907581
Galnt10	-0.287488	0.907581
Kcnj2	0.342114	0.907581
Rps25	0.645998	0.907581
Rbp4	-0.317312	0.907581
Tmem123	0.305813	0.907581
RT1-CE3	0.384308	0.907581
RGD1560623	0.337507	0.907581
Olr321	-0.317146	0.907581
RGD1559143	0.35844	0.907581
Olr866	0.347383	0.907581
RGD1564534	-0.641514	0.907581
LOC690930	0.420861	0.907581
RGD1305500	-0.279327	0.907581
Rpl37a-ps2	0.28056	0.907581
Capn11	-0.322042	0.907581
Lrrc49	-0.316963	0.907581
Per3	0.283174	0.907581
Ccdc23	-0.386785	0.907581
Pyy	-0.448321	0.907581
Slc44a3	-0.362744	0.907581
Sstr1	0.510821	0.907581
Ptcd3	-0.381406	0.907581
Amotl2	-0.264747	0.907581
Tas2r124	0.377194	0.907581
Uncx	0.286304	0.907581
Olr704	0.276639	0.907581
Zfp281	-0.36518	0.907581
LOC503120	0.353811	0.907581
Pcdhb15	-0.334234	0.907581
Abca8	-0.377212	0.907581
RGD1559564	0.272422	0.907581
Stfa2	0.316544	0.907581
L3mbtl	0.347767	0.907581
Gsx1	0.314665	0.907581
Fbxo32	-0.350467	0.907581
Zcchc5	-0.379943	0.907581
Emr4p	0.408979	0.907581
LOC684108	-0.270625	0.907581
Grap	0.341959	0.907581
Tcp11l2	-0.396146	0.907581
Olr1673	0.482532	0.907581
Pde4d	-0.294751	0.907581
Hrh2	0.300832	0.907581
Fam136a	-0.252889	0.907581
Slc45a1	0.397596	0.907581
Gulo	0.262451	0.907581
Klf6	0.310108	0.907581
Acaa1	0.300994	0.907581
Syp	0.300655	0.907581
Sytl2	-0.326778	0.907581
Tlr3	-0.281058	0.907581
Camkv	0.302727	0.907581
RGD1566343	-0.310176	0.907581
Faslg	0.265666	0.907581
Dnajc11	-0.263139	0.907581
LOC361139	0.26881	0.907581
MGC95208	-0.357748	0.907581
Cldn7	0.385533	0.907581
LOC305698	0.521704	0.907581
LOC685060	0.344655	0.907581
Olr1515	0.502705	0.907581
RGD1560883	-0.370918	0.907581
Hebp1	0.337308	0.907581
Olr1077	-0.349031	0.907581
Fam70b	0.473964	0.907581
LOC501799	0.877788	0.907581
Trim42	0.290208	0.907581
Gramd2	0.257026	0.907581
Kirrel	-0.263199	0.907581
Timm10	-0.42784	0.907581
Slc18a1	-0.268488	0.907581
Tsc22d1	-0.362608	0.907581
RGD1561919	0.312033	0.907581
Sipa1l2	0.416883	0.907581
LOC313182	0.378347	0.907581
Olr235	0.315735	0.907581
Krt85	0.359846	0.907581
Slc10a1	0.322858	0.907581
Gda	0.31415	0.907581
Acsl6	-0.428637	0.907581
Slc22a12	0.294028	0.907581
Krt77	0.253023	0.907581
Itgb7	0.346852	0.907581
Gper	-0.424745	0.907581
RGD1309540	-0.256305	0.907581
RGD1562011	-0.245065	0.907581
Cd79b	0.281253	0.907581
Fgf3	0.281203	0.907581
Kcna5	0.357001	0.907581
Olr883	0.391745	0.907581
Mrpl14	0.272678	0.907581
March4	0.343931	0.907581
Gdpd4	0.281615	0.907581
Fam13c1	-0.409743	0.907581
Fam26e	0.292489	0.907581
LOC498122	0.262908	0.907581
Itga1	-0.316572	0.907581
Clcnka	-0.260095	0.907581
MGC108974	-0.383028	0.907581
RGD1560724	-0.274572	0.907581
Olr283	0.277149	0.907581
Nr3c2	0.273342	0.907581
Mug2	0.311613	0.907581
Oas1a	-0.71889	0.907581
LOC367327	0.30567	0.907581
St3gal4	-0.330387	0.907581
Hist1h2bh	0.293153	0.907581
Slc31a2	0.256078	0.907581
Depdc1b	0.343028	0.907581
Wdr67	-0.240444	0.907581
Has2	-0.294143	0.907581
Mas1	-0.325152	0.907581
Nsg1	0.303703	0.907581
Hspb2	0.257387	0.907581
LOC366144	0.827872	0.907581
LOC685840	0.33135	0.907581
LOC302351	0.3991	0.907581
Grm8	0.530256	0.907581
Nol4	0.304573	0.907581
Prl3c1	0.27966	0.907581
Tpbpa	0.282449	0.907581
RGD1559545	0.268604	0.907581
Zfp322a	-0.291679	0.907581
Tpm2	0.560791	0.907581
Zik1	-0.34546	0.907581
Lbxcor1	0.298087	0.907581
RGD1565555	-0.606372	0.907581
Bcl2l14	0.311982	0.907581
Cry1	0.636634	0.907581
LOC499176	0.386037	0.907581
Olr623	-0.470052	0.907581
RGD1311084	0.308458	0.907581
Stard4	-0.299772	0.907581
R3hdml	-0.411418	0.907581
LOC687964	0.277973	0.907581
RGD1561958	-0.273928	0.907581
Treml1	0.257875	0.907581
RGD1309676	-0.374407	0.907581
LOC689359	0.311524	0.907581
Atp13a4	0.329957	0.907581
LOC691895	0.437863	0.907581
Gpr125	-0.26123	0.907581
LOC689982	-0.297844	0.907581
Fam118a	0.256897	0.907581
Clstn3	-0.263877	0.907581
RGD1564748	0.252539	0.907581
Olr1375	0.296612	0.907581
Glrb	-0.359409	0.907581
Cxcl13	1.00262	0.907581
Tgfb3	-0.250745	0.907581
Man1a1	-0.233096	0.907581
Cacnb3	-0.265652	0.907581
RGD1564513	0.505486	0.907581
RGD1565104	0.370176	0.907581
RGD1559885	0.290258	0.907581
Cetn1	0.302235	0.907581
Kcna2	0.275675	0.907581
Tmem158	0.283162	0.907581
Hk2	-0.669504	0.907581
RGD1561444	0.339247	0.907581
Ghrhr	0.358637	0.907581
Taar7e	0.263823	0.907581
LOC294100	0.4043	0.907581
Itpr3	0.273933	0.907581
Rpa3	-0.379957	0.907581
Olr1720	0.345288	0.907581
Olr1179	0.248693	0.907581
Olr374	0.25532	0.907581
Pycard	0.307462	0.907581
Cit	0.554611	0.907581
RGD1561926	-0.264008	0.907581
LOC680326	0.368002	0.907581
Olr272	-0.292087	0.907581
Vom2r73	1.24219	0.907581
Tcp10b	-0.353894	0.907581
Nans	-0.2646	0.907581
Elfn2	0.375448	0.907581
Cacna1a	0.285476	0.907581
Eln	-0.367314	0.907581
St6gal2	0.319555	0.907581
Phkg1	-0.414896	0.907581
Dtx2	0.271648	0.907581
Pdgfrl	-0.256152	0.907581
Wee1	0.594834	0.907581
Armc2	0.321546	0.907581
Wfdc6a	0.329772	0.907581
Wbp5	-0.284307	0.907581
Snx18	-0.42442	0.907581
Atcay	0.25927	0.907581
Rras	0.263666	0.907581
RT1-M6-1	0.346851	0.907581
Elfn1	0.290808	0.907581
Slc13a3	0.258944	0.907581
RGD1564159	-0.275702	0.907581
Mep1a	0.246479	0.907581
RGD1562914	0.307709	0.907581
Sulf1	0.338955	0.907581
Olr485	0.294993	0.907581
Map1a	0.293831	0.907581
RGD1309492	0.271536	0.907581
Bag2	-0.410687	0.907581
B3galt1	-0.360913	0.907581
Vom2r53	0.345804	0.907581
Sdcbp	0.258686	0.907581
RGD1563912	0.35474	0.907581
March7	-0.249883	0.907581
Tph1	0.284527	0.907581
Olr414	-0.401677	0.907581
Tnfaip8l3	0.336066	0.907581
Pygm	-0.476588	0.907581
Olr921	0.282689	0.907581
Bmpr1a	-0.231272	0.907581
RGD1564634	0.262912	0.907581
LOC689065	0.29816	0.907581
Sox11	-0.27505	0.907581
Stxbp6	-0.344563	0.907581
RGD1564327	-0.28718	0.907581
RGD1305420	0.287663	0.907581
Atf7ip2	0.304523	0.907581
Ghsr	0.259272	0.907581
Olr427	-0.305254	0.907581
Olr446	0.223789	0.907581
Fgf7	-0.493013	0.907581
Hhat	-0.357946	0.907581
Sall1	0.441878	0.907581
Lypd4	0.402107	0.907581
Evi1	-0.390149	0.907581
Pcdhb6	-0.441005	0.907581
LOC501046	0.373979	0.907581
Olr865	0.227153	0.907581
Cpeb4	-0.365727	0.907581
Olr1456	0.262	0.907581
LOC100188933	0.216776	0.907581
Apbb2	-0.286438	0.907581
RGD1306192	0.229562	0.907581
Setl1	-0.309238	0.907581
Adam12	-0.728521	0.907581
RGD1311343	-0.238262	0.907581
Hdgfrp3	-0.271104	0.907581
Degs2	0.321842	0.907581
RGD1560071	0.376962	0.907581
LOC688574	0.323072	0.907581
Lhx9	0.256774	0.907581
Olr141	0.327927	0.907581
Zfp259	-0.246807	0.907581
Crlf1	0.313796	0.907581
LOC680122	-0.344731	0.907581
Dem1	-0.221506	0.907581
LOC498350	-0.317701	0.907581
Gpr39	-0.279187	0.907581
Pcdhb5	-0.43225	0.907581
Sfrs6	-0.235791	0.907581
LOC687171	0.291242	0.907581
Reep5	0.253791	0.907581
Olr165	-0.27343	0.907581
Ccdc36	0.336116	0.907581
Kcnh1	0.28643	0.907581
RGD1310133	0.243029	0.907581
Trim17	0.339008	0.907581
Olr1091	0.311031	0.907581
LOC680808	0.289025	0.907581
LOC689158	0.273631	0.907581
Inhbb	0.296238	0.907581
Trp53rk	0.262286	0.907581
RGD1562400	0.243572	0.907581
RGD1564599	0.277648	0.907581
Olr167	0.303614	0.907581
Enpp2	-0.305551	0.907581
Atp5l	-0.367015	0.907581
Pcdhb12	-0.504983	0.907581
Myadm	0.316491	0.907581
Ppm1d	-0.255196	0.907581
Fance	0.232943	0.907581
Spata13	0.265721	0.907581
LOC500034	-0.251608	0.907581
LOC688956	0.677211	0.907581
Lrrc20	0.273984	0.907581
Padi2	-0.520655	0.907581
Vom2r-ps71	-0.252975	0.907581
LOC365026	0.411574	0.907581
St8sia2	-0.538991	0.907581
Kif3c	-0.247516	0.907581
Nap1l5	0.313133	0.907581
Rnf144b	-0.535107	0.907581
Zmynd12	0.252148	0.907581
Pkdrej	0.250408	0.907581
RGD1564055	0.266762	0.907581
Znf292	-0.320575	0.907581
Olr1275	0.276501	0.907581
LOC684534	-0.225426	0.907581
Lrit2	-0.289169	0.907581
FAM3B	0.411269	0.907581
Rnase11	-0.284044	0.907581
Dbx1	0.339011	0.907581
Col8a1	-0.280515	0.907581
Phactr2	-0.273067	0.907581
RGD1563613	0.451143	0.907581
Cds2	-0.251413	0.907581
LOC682680	0.278497	0.907581
Slc19a2	-0.341153	0.907581
Olr282	0.385851	0.907581
Eno3	-0.399676	0.907581
Mertk	-0.382712	0.907581
Plp2	0.246624	0.907581
Znf516	-0.241561	0.907581
Plcb2	-0.470776	0.907581
LOC683498	0.267006	0.907581
Lyl1	-0.259493	0.907581
RGD1566021	-0.217796	0.907581
Fam158a	0.259976	0.907581
Rdm1	0.2539	0.907581
LOC679644	-0.301206	0.907581
Cd55	0.763955	0.907581
LOC691367	0.31859	0.907581
Gprc5a	0.744319	0.907581
Olr650	-0.259135	0.907581
LOC362845	-0.314923	0.907581
RGD1561465	-0.280519	0.907581
RGD1563319	-0.25833	0.907581
Slc25a40	-0.229532	0.907581
Trpm3	-0.713577	0.907581
Mapk8	-0.22732	0.907581
Slc16a4	-0.299676	0.907581
Abca3	0.246387	0.907581
Lce1f	0.26016	0.907581
Lcn2	0.447077	0.907581
Arhgap12	-0.289362	0.907581
Zdhhc22	0.252611	0.907581
Ocln	0.334722	0.907581
LOC363622	0.330851	0.907581
Ero1l	-0.37722	0.907581
Amy2	-0.257355	0.907581
C1qtnf4	0.351972	0.907581
Olr1750	0.235972	0.907581
LOC501110	-0.301524	0.907581
Zfp518b	-0.224719	0.907581
Hao2	0.244675	0.907581
Spetex-2E	0.587981	0.907581
Ptgir	0.321775	0.907581
Tlr6	-0.212467	0.907581
RGD1560095	0.520914	0.907581
Jmjd1a	-0.350187	0.907581
Psmb11	0.308773	0.907581
Rg9mtd1	-0.256229	0.907581
LOC691113	0.231927	0.907581
Slc44a2	0.306269	0.907581
LOC680312	0.349282	0.907581
Olr1690	0.381083	0.907581
RGD1307399	-0.227423	0.907581
Ccdc64b	0.285264	0.907581
Trim7	0.288991	0.907581
Npr3	0.235079	0.907581
Rad54l	0.353781	0.907581
Farp2	-0.221573	0.907581
Eya2	0.344219	0.907581
Olr868	0.317796	0.907581
Pfkfb3	-0.397274	0.907581
Slc38a4	-0.333616	0.907581
Nell1	0.254044	0.907581
Fhl5	-0.3806	0.907581
Pde7b	-0.216246	0.907581
LOC681884	-0.227154	0.907581
Hist2h2ac	0.242244	0.907581
Igh-1a	0.517103	0.907581
Rfc4	0.449077	0.907581
Olr422	0.341293	0.907581
RGD1562660	0.517381	0.907581
Rtp4	-0.582896	0.907581
Krt31	0.392229	0.907581
Cobl	0.209773	0.907581
Myo10	-0.335972	0.907581
Serpina1	1.31854	0.907581
Gem	-0.643748	0.907581
LOC687226	-0.260824	0.907581
Olr575	0.220372	0.907581
RGD1310039	-0.325653	0.907581
Gk11	0.22635	0.907581
Vezt	-0.225444	0.907581
RGD1307789	-0.360504	0.907581
Thsd7b	0.251155	0.907581
Ccr4	0.247724	0.907581
Tox3	-0.336802	0.907581
RGD1564767	0.372558	0.907581
LOC501233	0.226991	0.907581
RGD1562036	0.25575	0.907581
Mrpl23	-0.266074	0.907581
Mybl2	0.378123	0.907581
RGD1311742	-0.215005	0.907581
Fam82a	-0.263689	0.907581
Muc19	0.244305	0.907581
Ccnjl	-0.314344	0.907581
LOC497899	0.247731	0.907581
Ccr7	0.217648	0.907581
Kremen2	0.264364	0.907581
Clic1	0.236296	0.907581
RGD1559751	-0.267086	0.907581
RGD1308432	-0.231031	0.907581
Upf3b	-0.232789	0.907581
Slitrk6	-0.419829	0.907581
Cox4i2	-0.273897	0.907581
Olr1523	0.229571	0.907581
Gabpa	-0.244332	0.907581
Olr785	-0.594964	0.907581
Rapgef6	0.241108	0.907581
Sult2b1	0.37888	0.907581
Marveld2	-0.294628	0.907581
Derl3	0.211729	0.907581
Sema4c	-0.235756	0.907581
Cyp4f1	0.228573	0.907581
Dlg3	-0.229707	0.907581
Olr1409	0.248285	0.907581
Ints6	-0.210701	0.907581
Grk5	-0.284025	0.907581
Olr673	0.410178	0.907581
Arhgap24	-0.281244	0.907581
Tmem82	0.275504	0.907581
LOC680286	0.290503	0.907581
Crygc	-0.250731	0.907581
Olr231	-0.247686	0.907581
LOC502620	0.437632	0.907581
Ramp	-0.297089	0.907581
V1rg8	0.282704	0.907581
Olfm2	0.285295	0.907581
RGD1564423	0.226489	0.907581
Rbm45	-0.217756	0.907581
Ubxd3	0.261701	0.907581
Ankrd37	-0.331706	0.907581
Olr233	0.280897	0.907581
RGD1561517	0.270829	0.907581
Nut	0.231609	0.907581
Olr1614	-0.351123	0.907581
Nlrc3	0.236315	0.907581
Olr103	0.207479	0.907581
RGD1561816	0.282205	0.907581
Ccdc42	0.319714	0.907581
Adam15	0.276095	0.907581
RGD1306227	-0.26086	0.907581
Enpp6	-0.624393	0.907581
Vip	-0.354003	0.907581
Arhgap29	-0.388343	0.907581
RGD1565054	0.225335	0.907581
Mcoln2	0.388508	0.907581
LOC691900	0.347235	0.907581
Olr159	-0.232161	0.907581
Tspan6	-0.26152	0.907581
Btbd3	-0.34787	0.907581
LOC685351	-0.220455	0.907581
Rhoj	-0.297905	0.907581
Olr285	0.218691	0.907581
Gtf2ird2	-0.281766	0.907581
V1rc17	0.313234	0.907581
F2rl2	0.257277	0.907581
Prg3	0.283572	0.907581
Zdhhc20	-0.250593	0.907581
Opn4	0.33554	0.907581
Galnt5	-0.538916	0.907581
Gfra1	-0.785864	0.907581
Mmachc	-0.216357	0.907581
Tnfrsf17	-0.275051	0.907581
RGD1560400	0.305499	0.907581
LOC302393	0.364905	0.907581
RGD1304719	-0.226241	0.907581
Cyp2b3	-0.275228	0.907581
Bbs5	-0.294072	0.907581
Sult1a1	0.243491	0.907581
Dot1l	-0.224463	0.907581
Aim2	0.516059	0.907581
Aifm2	-0.260077	0.907581
RGD1565247	-0.229535	0.907581
Stk39	-0.318447	0.907581
LOC690324	0.284865	0.907581
Sat2	-0.347578	0.907581
Bnip1	-0.228634	0.907581
Gp9	0.262482	0.907581
Olr1437	-0.419651	0.907581
Prm1	0.251863	0.907581
Plcl1	-0.245922	0.907581
Gfra3	-0.267091	0.907581
Igf2	-0.287043	0.907581
Ing1	-0.244349	0.907581
Cd209e	-0.41555	0.907581
Slco1a6	0.304405	0.907581
RGD1308396	0.216006	0.907581
Olr610	0.253173	0.907581
Cyp2c7	0.258613	0.907581
Gpr22	0.235265	0.907581
Cage1	-0.274037	0.907581
Il1a	0.258232	0.907581
Atp2a2	-0.3684	0.907581
Kcnk13	0.223759	0.907581
Zcchc4	-0.247388	0.907581
LOC691625	0.331555	0.907581
Galntl4	-0.361545	0.907581
Wrb	0.232089	0.907581
Papolg	-0.2668	0.907581
Chrm1	0.300329	0.907581
Ankrd35	0.249273	0.907581
Extl2	-0.202844	0.907581
Osr1	0.239375	0.907581
Gpr83	0.252486	0.907581
Mobkl1b	-0.21111	0.907581
RGD1562029	-0.41164	0.907581
Aqp9	-0.258687	0.907581
Prelid2	-0.246574	0.907581
Bag4	0.237522	0.907581
RGD1566271	0.34868	0.907581
MGC94915	0.344445	0.907581
Taar7g	0.278796	0.907581
Mcph1	-0.24619	0.907581
Plxna4a	-0.306654	0.907581
Olr894	0.250284	0.907581
Olr365	-0.287959	0.907581
Fbxw5	0.210418	0.907581
Lrrc8a	0.203697	0.907581
LOC365070	-0.343807	0.907581
Thsd1	-0.300928	0.907581
Tnf	0.225123	0.907581
Glp1r	0.269463	0.907581
Phf10	-0.205881	0.907581
Palm	0.278721	0.907581
Maged1	-0.223367	0.907581
LOC690384	0.350171	0.907581
Olr691	0.198765	0.907581
Aadacl1	-0.208398	0.907581
Zscan10	0.260499	0.907581
LOC685105	-0.382178	0.907581
Ascl5	0.287985	0.907581
Ctnna2	-0.237657	0.907581
Gabrg2	-0.221635	0.907581
Strc	0.356147	0.907581
Ryr1	-0.301766	0.907581
Slc25a32	-0.248427	0.907581
Zdhhc21	-0.217511	0.907581
LOC501687	0.253	0.907581
RGD1563100	0.221294	0.907581
Esrrg	-0.306574	0.907581
Casp3	-0.359702	0.907581
RGD1561246	-0.274908	0.907581
Pnmal2	-0.296658	0.907581
Jarid1b	-0.241672	0.907581
Hipk1	-0.214448	0.907581
Stoml3	0.542988	0.907581
Vom2r2	0.256464	0.907581
Dppa3	0.340757	0.907581
Gpc4	-0.347023	0.907581
LOC685941	0.276346	0.907581
Ppard	-0.292494	0.907581
RGD1561819	-0.283629	0.907581
RGD1306625	0.270261	0.907581
Klk1b21	-0.265805	0.907581
Samd5	-0.326788	0.907581
Gzma	0.291202	0.907581
LOC299922	0.256761	0.907581
Defb37	0.22795	0.907581
Olr1313	0.26791	0.907581
Rab13	-0.194055	0.907581
Actrt2	-0.270837	0.907581
RGD1561983	0.241112	0.907581
Fam64a	0.198564	0.907581
Fdxr	0.211432	0.907581
Tmem90a	0.251107	0.907581
Chchd5	-0.246293	0.907581
LOC366404	0.398043	0.907581
Trim59	-0.250777	0.907581
Nudt4	0.258782	0.907581
LOC317618	0.350936	0.907581
Tex19	0.39497	0.907581
RGD1311499	0.360283	0.907581
LOC689823	0.247485	0.907581
Tat	0.287344	0.907581
RGD1563365	-0.365921	0.907581
LOC690489	0.414029	0.907581
Olr987	0.212146	0.907581
Coq4	0.22142	0.907581
Apobec2	-0.33123	0.907581
Prrg2	0.280709	0.907581
Abca6	-0.214412	0.907581
Tmem2	0.247883	0.907581
Syde2	-0.282487	0.907581
Dgkb	-0.289896	0.907581
LOC365650	-0.243948	0.907581
Clec2e	0.275744	0.907581
Senp8	-0.252673	0.907581
Sv2c	0.346942	0.907581
Defb2	0.275971	0.907581
Cand2	0.271273	0.907581
Isca1-ps1	0.247619	0.907581
LOC682905	0.233107	0.907581
Pkib	0.264858	0.907581
Tmem80	-0.231345	0.907581
Il12rb2	0.300833	0.907581
RGD1565550	0.55086	0.907581
Klhl10	0.260105	0.907581
Mrpl51	-0.247772	0.907581
Slc35d3	0.19552	0.907581
Sorcs2	-0.325909	0.907581
Leo1	-0.263239	0.907581
Cyp2j16	0.425502	0.907581
Snx22	0.289235	0.907581
LOC687818	-0.276373	0.907581
Bcl6b	-0.351106	0.907581
Dnajc6	0.226108	0.907581
Pgm1	-0.239706	0.907581
Odf1	-0.237493	0.907581
Kcnmb3	0.225851	0.907581
Cox6b2	0.266321	0.907581
Pdlim3	-0.362495	0.907581
Map2	-0.41262	0.907581
LOC685003	0.251522	0.907581
Orm1	-0.331948	0.907581
Slurp1	0.207734	0.907581
RGD1561843	-0.20342	0.907581
Cpb1	0.271085	0.907581
Gcg	0.199093	0.907581
Zranb2	-0.247178	0.907581
RGD1311463	-0.245301	0.907581
Tp53inp1	-0.297319	0.907581
Erlin2	-0.275309	0.907581
Olr1627	0.206609	0.907581
Ccdc32	-0.240545	0.907581
Olr1248	0.870854	0.907581
Fam180a	-0.38043	0.907581
Obox5	-0.318998	0.907581
RGD1561871	0.306383	0.907581
Olr1319	0.289464	0.907581
LOC364068	0.237596	0.907581
Slc35c2	0.205988	0.907581
Tmem136	0.222601	0.907581
Trim50	0.259553	0.907581
RGD1563669	0.199283	0.907581
Slc10a6	-0.212904	0.907581
Defb42	-0.25413	0.907581
Olr693	0.328844	0.907581
Chst4	0.242661	0.907581
Tnfsf15	0.265952	0.907581
Csrp2	0.322566	0.907581
Olr959	-0.400602	0.907581
Defa8	-0.481742	0.907581
Dpm1	-0.19762	0.907581
Gk5	-0.239692	0.907581
LOC364956	0.249689	0.907581
Mrps31	-0.217823	0.907581
LOC502133	0.247556	0.907581
Olr87	0.332384	0.907581
Pou1f1	-0.194312	0.907581
LOC497959	-0.34192	0.907581
Slc8a1	-0.28263	0.907581
RGD1562603	0.362456	0.907581
Dgkg	0.402144	0.907581
Nqo2	0.296796	0.907581
Cbx1	-0.250411	0.907581
Slc25a35	-0.231712	0.907581
LOC364085	0.326916	0.907581
Eps8l2	-0.20852	0.907581
Atp7b	-0.279503	0.907581
Olr1329	0.282125	0.907581
Sgef	-0.288331	0.907581
Npas2	-0.74723	0.907581
RGD1561005	0.1994	0.907581
Olr1341	0.313811	0.907581
Armc9	-0.209045	0.907581
Fam76a	0.235024	0.907581
Eif2ak3	-0.196756	0.907581
Heatr5a	-0.203757	0.907581
Col9a1	-0.266279	0.907581
Aldh3a2	0.249211	0.907581
RGD1560658	-0.340174	0.907581
Bik	0.38185	0.907581
V1rj2	-0.395161	0.907581
Tnr	0.216256	0.907581
RGD1561231	0.856204	0.907581
Nek1	-0.215451	0.907581
Ywhah	0.211191	0.907581
Abcg3l1	-0.27626	0.907581
Zfp418	-0.414876	0.907581
Slc47a2	0.339037	0.907581
Ascc3	-0.231732	0.907581
RGD1559837	0.221581	0.907581
Camk2n2	-0.203061	0.907581
Smarce1l	0.294252	0.907581
Esf1	-0.243599	0.907581
Jmjd8	-0.195249	0.907581
LOC687079	0.245014	0.907581
RGD1561034	0.245614	0.907581
Tcea1	-0.247195	0.907581
Ccbl1	-0.297789	0.907581
Spata16	-0.264341	0.907581
Sfrs18	-0.280574	0.907581
Axl	0.243279	0.907581
RGD1561906	0.270405	0.907581
Wnt2	0.317959	0.907581
Olr702	-0.230794	0.907581
Tmem138	-0.214044	0.907581
Nfkbia	0.307048	0.907581
Polr3g	-0.238962	0.907581
Olr1340	0.239442	0.907581
Slc17a4	0.203994	0.907581
LOC498374	0.423143	0.907581
RGD1308101	-0.232429	0.907581
Lzts1	0.273477	0.907581
Fancf	0.302852	0.907581
Dars	-0.232594	0.907581
Frmpd4	-0.325781	0.907581
Ankrd57	0.228835	0.907581
LOC689425	0.260701	0.907581
RGD1308430	-0.244372	0.907581
LOC683538	-0.20792	0.907581
Zfp36	0.240882	0.907581
Igfbp1	-0.313914	0.907581
Hhip	-0.210076	0.907581
Map4k4	-0.217452	0.907581
RGD1562427	0.342875	0.907581
Thra	-0.358572	0.907581
Ttk	-0.359916	0.907581
Akr1c19	-0.492587	0.907581
LOC364218	0.235758	0.907581
RGD1310061	-0.210149	0.907581
Rfx6	-0.201767	0.907581
Abca4	0.223671	0.907581
Slc24a3	-0.222709	0.907581
LOC687517	0.227845	0.907581
LOC690617	0.281739	0.907581
Cabp4	0.243038	0.907581
Sesn1	-0.184934	0.907581
Cyp4b1	0.212736	0.907581
Vkorc1	-0.200321	0.907581
Fgf4	0.244132	0.907581
Xkrx	-0.249538	0.907581
RGD1564053	0.222209	0.907581
Btg4	-0.222173	0.907581
Polr3e	-0.18562	0.907581
Crtc3	0.214408	0.907581
Tspo	0.589923	0.907581
Oas1d	0.209016	0.907581
Ankra2	-0.250511	0.907581
Mdga2	0.400309	0.907581
Olr1470	-0.359582	0.907581
Olr189	0.266664	0.907581
Krt15	0.246456	0.907581
Ctag2	-0.237136	0.907581
Dpm3	0.218526	0.907581
RGD1565357	-0.231695	0.907581
Olr951	-0.440323	0.907581
Lgals2	0.21783	0.907581
LOC690422	0.207388	0.907581
Ier5	-0.248914	0.907581
Rit2	0.387793	0.907581
Pgbd5	0.261161	0.907581
Map3k6	0.349374	0.907581
Rdh2	0.391306	0.907581
Nbeal2	0.207606	0.907581
RGD1310429	-0.19075	0.907581
Fundc1	-0.181641	0.907581
RGD1309453	0.203911	0.907581
LOC678719	0.249551	0.907581
Olr1694	0.293993	0.907581
Gnl2	-0.210566	0.907581
Procr	0.248425	0.907581
Olr260	0.28104	0.907581
Txnl4b	-0.191363	0.907581
Slc5a5	0.295663	0.907581
Pggt1b	-0.216777	0.907581
Fbxl20	-0.227095	0.907581
Fam110c	0.35927	0.907581
RGD1565760	0.264005	0.907581
LOC365559	-0.184957	0.907581
Mthfs	-0.241664	0.907581
Zfp61	-0.242424	0.907581
RGD1306074	0.283019	0.907581
Olr1240	0.227276	0.907581
Mospd1	-0.2801	0.907581
Gcap14	-0.194723	0.907581
Calhm2	0.224615	0.907581
Ebag9	-0.281507	0.907581
Rhcg	0.27896	0.907581
Kiss1r	0.225938	0.907581
Mln	0.231196	0.907581
Dpysl2	0.214751	0.907581
Tuba3a	0.429203	0.907581
RGD1562971	0.346922	0.907581
Msto1	0.220086	0.907581
Pcgf5	0.228585	0.907581
Prrg1	-0.391424	0.907581
Enth	-0.208264	0.907581
Cd274	-0.36583	0.907581
Tmprss13	0.304662	0.907581
Sgcd	-0.325063	0.907581
Plcz1	-0.327003	0.907581
Hoxa2	-0.209226	0.907581
Tet1	-0.337332	0.907581
Aldh1a2	-0.225321	0.907581
Klk12	0.212258	0.907581
Tcf15	0.215772	0.907581
LOC681386	0.287625	0.907581
Oxct2a	0.353927	0.907581
Hspb1	0.846179	0.907581
Vgll4	-0.18796	0.907581
B3gnt9	-0.232187	0.907581
Dc2	-0.220506	0.907581
Slc6a9	-0.234927	0.907581
Mettl7a	0.281312	0.907581
Itpripl1	0.221815	0.907581
LOC501224	0.352409	0.907581
Rab3d	0.196171	0.907581
Lin28c	0.231969	0.907581
Timm44	-0.244661	0.907581
Olr1332	0.225161	0.907581
Cebpz	-0.212611	0.907581
Oas1f	0.235588	0.907581
LOC365268	-0.60405	0.907581
RGD1559662	0.25972	0.907581
LOC304240	0.275817	0.907581
LOC317546	-0.230991	0.907581
Lama1	0.177961	0.907581
Orc4l	-0.25576	0.907581
Ddx3x	-0.197736	0.907581
Hoxb6	0.253269	0.907581
RGD1565170	0.304261	0.907581
RGD1309708	-0.279125	0.907581
LOC288294	0.287714	0.907581
Clock	-0.236782	0.907581
Olr862	0.42533	0.907581
Wdr81	-0.200519	0.907581
Acss1	-0.222563	0.907581
RGD1564770	0.306141	0.907581
Trip13	0.248433	0.907581
Pfkfb2	-0.250475	0.907581
Slc30a2	0.2235	0.907581
Olr300	0.218158	0.907581
Hist1h2bl	0.254489	0.907581
Fancb	-0.345936	0.907581
Cyp2f4	0.250213	0.907581
RGD1560808	0.39804	0.907581
Agap2	0.231285	0.907581
Lzic	-0.246031	0.907581
LOC366036	0.277114	0.907581
Scrib	0.199359	0.907581
Sephs2	-0.192045	0.907581
LOC501033	-0.293903	0.907581
Acsl3	-0.237322	0.907581
Glod5	-0.200738	0.907581
Olr1541	0.381392	0.907581
Pmvk	0.240296	0.907581
Ptgdr	0.362804	0.907581
Cacna2d4	0.244127	0.907581
Plekhb1	-0.204087	0.907581
Nptx1	0.388052	0.907581
Rpl22	-0.222472	0.907581
Cacna2d1	-0.273673	0.907581
Olr145	-0.29601	0.907581
LOC691715	0.215559	0.907581
Npas3	-0.259876	0.907581
Syt13	0.212642	0.907581
RGD1306119	-0.237671	0.907581
LOC685187	0.406833	0.907581
Tmem140	-0.264605	0.907581
Nsmce1	-0.192791	0.907581
Lipc	-0.419587	0.907581
Garnl4	0.185708	0.907581
LOC685696	0.204675	0.907581
Cdh24	0.189763	0.907581
Olr1075	0.20186	0.907581
LOC501578	0.369362	0.907581
LOC498460	-0.197851	0.907581
Olr245	0.318353	0.907581
Znf474	-0.52209	0.907581
Armcx1	-0.245448	0.907581
Ggt7	0.188559	0.907581
Sdhb	-0.206207	0.907581
Wnt4	0.28438	0.907581
Sertad1	-0.226756	0.907581
RGD1310877	0.23418	0.907581
Leng9	-0.253882	0.907581
Bdkrb2	0.223998	0.907581
Tex11	0.195867	0.907581
Olr854	0.356433	0.907581
Mast4	-0.304328	0.907581
Cct6b	-0.262926	0.907581
Defb41	0.300914	0.907581
Plch2	0.229586	0.907581
RGD1561813	-0.242055	0.907581
RGD1566191	0.371559	0.907581
Olr70	0.229711	0.907581
Prok1	0.248817	0.907581
Sntg2	0.257397	0.907581
Pttg1ip	-0.42399	0.907581
Tm7sf3	-0.311544	0.907581
LOC365250	-0.291614	0.907581
Bri3bp	-0.185417	0.907581
Kng1	-0.391023	0.907581
Akap3	0.198693	0.907581
Olr875	0.308602	0.907581
Sectm1a	0.412727	0.907581
Gpr27	0.195662	0.907581
Ramp2	0.485457	0.907581
Gria3	0.374989	0.907581
Tgfb1	0.320839	0.907581
Kcnh4	0.27418	0.907581
Clip4	-0.231873	0.907581
Olr624	-0.303836	0.907581
Akr1b7	-0.64599	0.907581
Cdc5l	-0.200414	0.907581
Fam162a	-0.251966	0.907581
LOC681253	-0.23984	0.907581
Cbr1	-0.242439	0.907581
Gsc	-0.304971	0.907581
Gck	0.262781	0.907581
Kcnj8	0.211329	0.907581
Gja3	0.241409	0.907581
S100a6	0.474936	0.907581
Tmem144	-0.293053	0.907581
S1pr4	0.333276	0.907581
Timp2	0.212919	0.907581
Nup54	-0.353339	0.907581
LOC685226	0.291139	0.907581
RGD1565117	0.32435	0.907581
MGC114529	0.292887	0.907581
Gpr81	0.429114	0.907581
LOC313443	0.356451	0.907581
Usp13	-0.216382	0.907581
Abcg5	0.235729	0.907581
Rpp38	-0.289138	0.907581
Cdk2	-0.232796	0.907581
Daam2	-0.214647	0.907581
Nmi	-0.225801	0.907581
Tubb2c	0.202081	0.907581
Tal1	0.294672	0.907581
LOC366469	0.267004	0.907581
Vom2r46	-0.202634	0.907581
Fam83b	-0.199515	0.907581
Dap	-0.203115	0.907581
Cndp2	0.280144	0.907581
LOC688765	-0.230798	0.907581
Olr745	0.209342	0.907581
RGD1309730	-0.191945	0.907581
Vsig2	0.201522	0.907581
Ankrd28	-0.2189	0.907581
Rarres2	-0.240854	0.907581
Gpr109a	0.267268	0.907581
Atrip	-0.20219	0.907581
Rala	-0.24418	0.907581
Fam123c	-0.262607	0.907581
Hsf4	0.204679	0.907581
Trim23	-0.208167	0.907581
RGD1305932	0.216981	0.907581
PRP-2	0.239505	0.907581
Psmb3	0.191308	0.907581
Olr606	0.308225	0.907581
Dnajc7	-0.216367	0.907581
Shf	0.183808	0.907581
Fads3	0.198282	0.907581
LOC692040	-0.292092	0.907581
Lsm3	-0.228327	0.907581
Cpsf4l	-0.235308	0.907581
Prlhr	0.340216	0.907581
Zfp260	-0.199634	0.907581
Gsto1	0.173452	0.907581
Tcf7	-0.208009	0.907581
Lmna	0.219905	0.907581
RGD1560076	0.310897	0.907581
Zfp90	0.185509	0.907581
H2-M11	0.22689	0.907581
Opn1sw	0.285656	0.907581
Rhox7	0.217634	0.907581
Cdh8	0.328065	0.907581
Pcdh20	-0.313897	0.907581
Hmgb1-ps2	0.19554	0.907581
Mrps9	-0.183735	0.907581
Abcb6	-0.21006	0.907581
Snx20	0.29102	0.907581
Rnf121	-0.204636	0.907581
Tardbp	-0.17647	0.907581
Il17rb	0.412676	0.907581
Atp7a	-0.179758	0.907581
Spaca4	0.200629	0.907581
RGD1560880	0.229403	0.907581
Slc26a7	0.190536	0.907581
MGC94192	-0.25516	0.907581
Jmjd3	-0.244703	0.907581
LOC685277	0.1886	0.907581
Prpf3	-0.205566	0.907581
RGD1304879	0.196712	0.907581
RGD1562937	0.175824	0.907581
RGD1562488	0.335152	0.907581
Klhl28	-0.191997	0.907581
LOC685116	-0.489252	0.907581
Ch25h	0.18039	0.907581
Vom2r-ps27	-0.311062	0.907581
Retsat	-0.335256	0.907581
Kcnj13	-0.205619	0.907581
Tmco6	0.220024	0.907581
Cpt1c	0.252868	0.907581
Tm4sf20	-0.287634	0.907581
Creb3l3	0.264655	0.907581
Slco1a4	0.287206	0.907581
Hrh1	0.211204	0.907581
Cyp4f4	-0.193758	0.907581
S100a5	0.359153	0.907581
Olr1238	0.184406	0.907581
Tsc22d3	0.472093	0.907581
Nat15	0.271985	0.907581
Stac2	-0.292354	0.907581
Myo7b	0.185311	0.907581
Wdr21	-0.236549	0.907581
LOC687430	0.314513	0.907581
Eny2	-0.274485	0.907581
Cyp2c79	-0.216729	0.907581
Apex2	0.223735	0.907581
Bzrap1	0.17012	0.907581
Slc20a2	-0.231274	0.907581
Hcca2	-0.197607	0.907581
Ptprz1	-0.492306	0.907581
Prdx1	-0.174851	0.907581
Wdr64	-0.205249	0.907581
LOC680615	0.27013	0.907581
Hpse	0.451244	0.907581
Elovl6	-0.266672	0.907581
Pde3b	-0.225848	0.907581
Ccno	0.282011	0.907581
Mgat4a	0.552258	0.907581
RGD1305225	-0.19598	0.907581
LOC367272	0.243729	0.907581
Nphs2	0.186965	0.907581
Scgb2a1	-0.38082	0.907581
Olr1742	0.428051	0.907581
Prps2	-0.24435	0.907581
RGD1566272	0.184765	0.907581
Cbx2	0.308973	0.907581
Pou5f2	0.201237	0.907581
RGD1565487	0.290613	0.907581
Slc25a19	-0.352081	0.907581
Klhdc8b	-0.227382	0.907581
Magea4	0.193463	0.907581
Slc30a7	-0.193284	0.907581
RGD1562590	0.265567	0.907581
LOC690784	0.268495	0.907581
Cdk5rap1	-0.179833	0.907581
Efemp2	-0.26276	0.907581
Tspan1	-0.257136	0.907581
Nudt19	-0.273425	0.907581
Lrba	-0.17406	0.907581
Asz1	-0.255947	0.907581
LOC684322	-0.179356	0.907581
Lamc2	0.206826	0.907581
Lancl1	-0.229579	0.907581
Olr530	0.229923	0.907581
RGD1559786	-0.187331	0.907581
Syt16	0.24325	0.907581
Ttll1	0.259091	0.907581
Rhox10	0.244406	0.907581
Aspn	0.255656	0.907581
Scn3a	-0.320206	0.907581
LOC365805	-0.189097	0.907581
Olr194	0.250076	0.907581
Plekha8	-0.18527	0.907581
Pla2g2a	0.949248	0.907581
Acvr1	0.1976	0.907581
Gadd45a	-0.341202	0.907581
Clic2	-0.357693	0.907581
Ly75	-0.940174	0.907581
Ccr10	0.291908	0.907581
Uts2d	0.23594	0.907581
Khdrbs2	-0.381575	0.907581
RGD1566029	0.300087	0.907581
Stat5a	-0.178566	0.907581
LOC500947	0.275204	0.907581
Taf1b	-0.212055	0.907581
RGD1561453	0.246721	0.907581
RGD1305254	-0.282858	0.907581
LOC680678	-0.212257	0.907581
RGD1562625	-0.384251	0.907581
Atf1	-0.200811	0.907581
Lmo1	0.244078	0.907581
Casp4	-0.372193	0.907581
Tyw1	-0.200244	0.907581
Brwd3	-0.188438	0.907581
LOC683087	-0.378172	0.907581
Amotl1	-0.310651	0.907581
Cpn1	0.266402	0.907581
Pkd2l2	0.242684	0.907581
Kctd6	-0.188834	0.907581
RGD1561230	-0.288792	0.907581
Pex13	-0.196556	0.907581
Adap2	0.404308	0.907581
RGD1560083	0.216579	0.907581
Cldn2	0.219254	0.907581
RGD1563963	0.283153	0.907581
Vamp1	0.501123	0.907581
Apoa2	-0.178639	0.907581
Ly49s4	0.320988	0.907581
Olr1280	-0.204443	0.907581
Ccdc126	-0.256796	0.907581
Nalp9a	-0.268162	0.907581
Cnksr3	-0.188364	0.907581
MGC105649	0.270448	0.907581
Cntn6	0.190089	0.907581
Anxa7	0.271612	0.907581
Ikzf3	0.25421	0.907581
Pdlim2	0.213475	0.907581
LOC682195	0.225766	0.907581
Lox	-0.287244	0.907581
Zfand2b	0.165185	0.907581
LOC314605	0.253491	0.907581
Hnf1a	0.261599	0.907581
RGD1307177	0.24899	0.907581
Tfb2m	-0.222595	0.907581
Iqwd1	-0.185698	0.907581
RGD1560069	-0.24239	0.907581
RGD1560873	-0.186776	0.907581
Cxadr	-0.331532	0.907581
Olr1686	-0.184178	0.907581
Suv39h1	0.232803	0.907581
Klf7	-0.316546	0.907581
Rbm15b	0.171325	0.907581
LOC682990	0.260459	0.907581
LOC680077	0.197733	0.907581
Ppp1cc	-0.192253	0.907581
Nme6	-0.188263	0.907581
Rabggtb	-0.205009	0.907581
RGD1304624	-0.245273	0.907581
Wap	0.192905	0.907581
Jmjd6	-0.233063	0.907581
Idh1	-0.243758	0.907581
Rragd	-0.266748	0.907581
Loxl4	-0.256248	0.907581
RGD1565301	0.255477	0.907581
RGD1562988	-0.20856	0.907581
Igf2r	-0.178522	0.907581
RGD1565410	0.262806	0.907581
Brd8	-0.219471	0.907581
Rassf3	-0.234919	0.907581
Olr495	0.194929	0.907581
Map3k1	-0.321304	0.907581
H2-M10.6	0.223366	0.907581
RGD1307465	0.261555	0.907581
Gimap6	-0.26122	0.907581
Olr1220	0.286029	0.907581
Bub1b	-0.177452	0.907581
Tmod2	0.235744	0.907581
Flnc	0.20866	0.907581
Muc10	-0.254004	0.907581
RGD1563185	-0.306632	0.907581
Adam30	-0.323057	0.907581
Tctex1d2	-0.178265	0.907581
Ptprf	0.202639	0.907581
V1rj4	-0.248695	0.907581
LOC498705	0.217877	0.907581
Chid1	-0.217115	0.907581
Atp6v1h	-0.191779	0.907581
Yars2	-0.23043	0.907581
RGD1305157	-0.287208	0.907581
Rbak	-0.223381	0.907581
Asb7	-0.189619	0.907581
Olr634	0.364619	0.907581
Tdgf1	0.213955	0.907581
Gpx8	-0.207603	0.907581
Phtf2	-0.332929	0.907581
Olr107	-0.21239	0.907581
Ccdc52	-0.250148	0.907581
Acpp	0.193546	0.907581
Nat11	-0.174848	0.907581
Gdf2	-0.24902	0.907581
RGD1311093	0.249602	0.907581
Myf5	0.206105	0.907581
Glrx3	-0.213379	0.907581
Olr193	-0.240013	0.907581
LOC305194	0.226866	0.907581
Pdcd4	-0.234207	0.907581
RGD1561016	0.29045	0.907581
Cyb5a	0.277056	0.907581
Hprt1	-0.170123	0.907581
Prmt2	0.170149	0.907581
Sept3	-0.183554	0.907581
LOC681273	0.229556	0.907581
Zfyve21	-0.190083	0.907581
Litaf	-0.221792	0.907581
Wdr8	0.211434	0.907581
LOC685219	-0.196917	0.907581
Cnot7	-0.17299	0.907581
Itgb6	0.252927	0.907581
Olr1l	0.213619	0.907581
Phka1	-0.240216	0.907581
Olr1214	-0.284337	0.907581
Spp2	0.468945	0.907581
Olr424	0.275696	0.907581
Dennd2d	-0.245913	0.907581
Pou2f3	0.252993	0.907581
Lss	0.178436	0.907581
Cars	-0.201879	0.907581
Pric285	0.277952	0.907581
LOC498353	-0.196338	0.907581
Cep70	-0.194092	0.907581
Oscar	-0.297703	0.907581
Dnmt3l	-0.282027	0.907581
Olr1308	-0.245062	0.907581
LOC681984	-0.266439	0.907581
RGD1559743	0.47071	0.907581
Trim69	0.2289	0.907581
Trim72	-0.237098	0.907581
Ptprn2	0.303558	0.907581
Copa	-0.169145	0.907581
RGD1565132	0.271302	0.907581
Zfp386	-0.198495	0.907581
Trmu	-0.183319	0.907581
Calu	-0.202943	0.907581
RGD1562582	0.244328	0.907581
LOC366414	0.184243	0.907581
Hoxd10	-0.45621	0.907581
Scg3	-0.213667	0.907581
Kbtbd4	-0.165812	0.907581
Serpina9	0.188349	0.907581
Sh3gl3	0.204067	0.907581
Atp11b	-0.165307	0.907581
Gulp1	-0.228413	0.907581
LOC680069	-0.469009	0.907581
LOC688708	0.265395	0.907581
Syt8	-0.285073	0.907581
Zfp414	-0.200445	0.907581
Prl3b1	-0.307881	0.907581
Olr505	0.221622	0.907581
Spag1	-0.173292	0.907581
Prrxl1	0.223852	0.907581
Socs2	0.338179	0.907581
Loxl2	-0.169758	0.907581
RGD1305207	0.212863	0.907581
Olr325	0.300857	0.907581
Ppapdc1a	-0.194694	0.907581
RGD1359201	-0.171064	0.907581
Sra1	-0.168519	0.907581
Glb1l3	0.181762	0.907581
Kif21b	-0.21698	0.907581
LOC365777	0.198901	0.907581
RT1-M1-5	0.248294	0.907581
Dand5	0.261858	0.907581
Hsd17b6	-0.19105	0.907581
Phf3	-0.255807	0.907581
LOC685411	0.373259	0.907581
Cpne7	0.265815	0.907581
Alms1	-0.17833	0.907581
Galt	-0.234613	0.907581
C4bpa	0.251889	0.907581
Znf652	-0.191757	0.907581
Dtx3l	-0.445967	0.907581
Lmbrd2	-0.21996	0.907581
Spats2	-0.163249	0.907581
Afaf	-0.48803	0.907581
Plag1	-0.263913	0.907581
Dnajc21	-0.168521	0.907581
Myo1c	0.179976	0.907581
LOC296723	0.283045	0.907581
Tmem200b	0.207933	0.907581
Ccdc69	0.199248	0.907581
Wsb1	-0.366117	0.907581
Ankrd15	-0.250147	0.907581
Vom2r27	0.275508	0.907581
Tyro3	0.239793	0.907581
Creb3l1	-0.26914	0.907581
Sfrs5	-0.193721	0.907581
RGD1560603	0.212202	0.907581
Cdx4	0.249182	0.907581
Ccl25	0.259859	0.907581
Mettl4	0.287343	0.907581
Atp1a2	-0.493359	0.907581
Lrrc69	-0.27387	0.907581
Eapa2	0.185977	0.907581
Sepx1	0.238981	0.907581
Gas2l3	-0.172228	0.907581
Eif5a2	0.345926	0.907581
LOC687854	0.198176	0.907581
LOC681796	-0.270899	0.907581
RGD1565784	-0.220875	0.907581
LOC690428	0.529072	0.907581
Kctd12	0.231266	0.907581
Shmt2	-0.183038	0.907581
Map7	-0.232923	0.907581
Trib3	0.203828	0.907581
Pdp2	-0.215501	0.907581
Olr1612	-0.222287	0.907581
Cd300lf	-0.289527	0.907581
LOC685560	0.169637	0.907581
Olr766	-0.192667	0.907581
LOC364390	0.24834	0.907581
RGD1561792	0.240983	0.907581
Capn6	-0.307623	0.907581
Dagla	0.199443	0.907581
Setd4	-0.187998	0.907581
Cox8c	0.321133	0.907581
Olr1366	0.198352	0.907581
RGD1563747	0.366897	0.907581
RGD1564921	-0.194551	0.907581
Crlf3	0.182129	0.907581
Dmrta2	0.26311	0.907581
RGD1561667	0.407366	0.907581
Zfp410	-0.180841	0.907581
Ctsq	-0.221367	0.907581
RGD1563482	-0.226195	0.907581
LOC692042	0.582822	0.907581
Cdc6	0.388	0.907581
Klf12	0.213443	0.907581
Timm9	-0.218854	0.907581
Fancl	-0.248671	0.907581
Slco5a1	-0.231552	0.907581
Fkbp14	-0.188126	0.907581
Olfm3	0.208995	0.907581
Dlx2	0.224628	0.907581
Gltscr1	0.170274	0.907581
Mcm8	-0.238644	0.907581
Olr653	-0.194995	0.907581
Olr206	0.20026	0.907581
Eprs	-0.163803	0.907581
Clk4	-0.269934	0.907581
LOC367140	-0.272709	0.907581
Nudcd1	-0.227604	0.907581
Tmem51	-0.283398	0.907581
RGD1307595	0.20982	0.907581
Itga4	-0.267543	0.907581
Vom2r44	-0.242485	0.907581
RGD1309726	0.23706	0.907581
Kif19a	0.179152	0.907581
Pdcd1lg2	0.250627	0.907581
Tiparp	0.309665	0.907581
Rapsn	0.232912	0.907581
Cnot2	-0.183221	0.907581
Crls1	-0.226574	0.907581
Ddx58	-0.33154	0.907581
Vps37b	0.225932	0.907581
Ctsl1	-0.240996	0.907581
Sit1	0.343487	0.907581
Olr75	0.250042	0.907581
RGD1562127	-0.191831	0.907581
Olr551	-0.20479	0.907581
Oas1i	-0.418829	0.907581
Hes1	0.299594	0.907581
Cxcl14	-0.342316	0.907581
Spred3	0.223411	0.907581
Ptprk	-0.327988	0.907581
Sema4d	-0.345256	0.907581
RragB	-0.20294	0.907581
Irx6	0.264285	0.907581
Apoa4	-0.203801	0.907581
Tmem194b	-0.205769	0.907581
Cln8	-0.158331	0.907581
RGD1563169	0.204274	0.907581
Cldn20	0.218866	0.907581
Shc3	0.181644	0.907581
Inpp1	-0.331502	0.907581
Ivl	0.25733	0.907581
Wnt6	0.265194	0.907581
Kcnj4	0.183641	0.907581
RGD1566050	-0.174245	0.907581
RGD1560203	-0.259743	0.907581
Rtn4rl1	-0.173181	0.907581
Scgb2a2	-0.199884	0.907581
LOC691141	0.245176	0.907581
RGD1306520	-0.22747	0.907581
Olr1608	0.362388	0.907581
LOC690331	0.197901	0.907581
RGD1359191	-0.22019	0.907581
Aldh1a7	0.353515	0.907581
Slc14a1	0.335003	0.907581
Rnf113a1	-0.250427	0.907581
Adra1d	0.17883	0.907581
RGD1308251	0.298381	0.907581
Ppp1r1c	0.249854	0.907581
Fbn1	-0.216637	0.907581
RGD1562618	-0.202681	0.907581
RGD1305628	-0.232393	0.907581
Cd5	0.163281	0.907581
Lef1	0.162129	0.907581
Aanat	0.225124	0.907581
Cnksr1	0.308434	0.907581
LOC367159	0.282349	0.907581
LOC691162	0.219876	0.907581
Tfam	-0.205587	0.907581
Elavl3	0.219784	0.907581
Rarb	0.257269	0.907581
Ptn	-0.314732	0.907581
RGD1308742	-0.293289	0.907581
Tmem178	-0.362852	0.907581
Duoxa1	0.32821	0.907581
RGD1306991	0.2655	0.907581
Bmx	0.216115	0.907581
Uox	0.223388	0.907581
Gadd45g	0.293962	0.907581
Gp2	0.227679	0.907581
RGD1561955	-0.20635	0.907581
Psmd10	-0.186059	0.907581
Lif	-0.267663	0.907581
LOC499339	-0.176957	0.907581
Hist1h2ao	0.223158	0.907581
Gpr21	-0.18711	0.907581
V1re17	-0.176462	0.907581
Cited4	0.287056	0.907581
Polr1b	-0.169422	0.907581
Atp2a3	0.202692	0.907581
Hnrnpa1	-0.160138	0.907581
Yipf6	-0.183743	0.907581
Serhl2	-0.189443	0.907581
Mrps11	0.161604	0.907581
Cmbl	0.246589	0.907581
Ngf	0.327911	0.907581
LOC500148	0.226778	0.907581
Klf14	0.220094	0.907581
Dnajc5g	-0.279768	0.907581
Pfkp	-0.274832	0.907581
Rln3	0.170946	0.907581
Cald1	-0.274586	0.907581
Vps13d	-0.188342	0.907581
Barx2	0.266668	0.907581
LOC367830	0.205326	0.907581
Shc2	0.256493	0.907581
Pck1	0.445398	0.907581
RGD1561118	-0.248406	0.907581
RGD1561849	0.328259	0.907581
Pdha2	0.173824	0.907581
Snx19	-0.194707	0.907581
Fignl2	0.197127	0.907581
RGD1562139	0.291919	0.907581
Hif1a	-0.199354	0.907581
LOC364907	-0.282501	0.907581
Fkbp6	0.21094	0.907581
Epb4.1l4a	0.293581	0.907581
RGD1305572	-0.173264	0.907581
Hcn4	-0.195238	0.907581
Olr1589	0.292288	0.907581
Dhrs7c	-0.24317	0.907581
Cyp2c80	0.314949	0.907581
St8sia5	-0.179917	0.907581
Tmem161b	-0.172096	0.907581
Stc2	0.239797	0.907581
March11	0.184103	0.907581
RGD1561758	-0.261442	0.907581
Traf3ip2	-0.38731	0.907581
Zfand6	-0.161446	0.907581
Ugp2	-0.165874	0.907581
Tgm2	0.316105	0.907581
Tbc1d13	-0.188777	0.907581
Spry3	-0.224526	0.907581
LOC295122	-0.234401	0.907581
Ing2	-0.250049	0.907581
Snx25	-0.232365	0.907581
Vom2r70	0.271538	0.907581
Nit1	-0.188015	0.907581
Tmem98	0.235452	0.907581
Twistnb	-0.215507	0.907581
Aurkb	0.19465	0.907581
RGD1561039	0.227431	0.907581
Wnt16	0.420335	0.907581
Lrrn4	-0.289014	0.907581
Prpf31	-0.256829	0.907581
Sox9	0.211498	0.907581
LOC687856	0.217885	0.907581
Rpain	-0.188516	0.907581
Mtfr1	-0.289058	0.907581
Ctrc	-0.189573	0.907581
Disp2	0.38861	0.907581
Tmem135	-0.193954	0.907581
Pth2	0.218653	0.907581
LOC367240	0.204343	0.907581
Myt1l	0.186376	0.907581
Enox1	0.221848	0.907581
Pdxdc1	-0.175143	0.907581
Oit3	0.196671	0.907581
Dmd	-0.199198	0.907581
Tap1	-0.186741	0.907581
Socs3	-0.303227	0.907581
Cdx1	0.21057	0.907581
Mlc1	0.238787	0.907581
Olr578	0.160483	0.907581
Trim41	-0.170125	0.907581
LOC685424	0.313075	0.907581
Dsg1b	-0.166077	0.907581
Casp12	-0.24815	0.907581
LOC684994	0.222349	0.907581
Dusp12	-0.208149	0.907581
Rtp2	0.250148	0.907581
Aebp1	-0.157411	0.907581
Fbxo33	-0.211432	0.907581
Pira2	-0.300225	0.907581
Vom2r58	0.203246	0.907581
LOC679869	0.230544	0.907581
G1p2	-0.413753	0.907581
Klhl20	-0.192833	0.907581
LOC365659	-0.202484	0.907581
Snrpb2	-0.293311	0.907581
Batf2	0.253749	0.907581
RGD1564033	0.390026	0.907581
Prdx6	0.165765	0.907581
Olr1381	0.226773	0.907581
LOC500206	0.216405	0.907581
S100a11	0.23895	0.907581
Kcnrg	-0.222822	0.907581
RGD1564125	0.328533	0.907581
Rcc2	-0.205656	0.907581
Oas1h	0.246684	0.907581
LOC687748	0.172369	0.907581
Hpgd	0.224615	0.907581
LOC690206	0.326453	0.907581
V1rc2	0.211864	0.907581
Nudt14	0.176545	0.907581
Vom2r-ps89	-0.230595	0.907581
Wt1	0.272709	0.907581
Kcnip3	0.249192	0.907581
Ela3b	0.214948	0.907581
Slc27a3	-0.185505	0.907581
Olr211	-0.299632	0.907581
LOC686213	-0.19396	0.907581
Gja6	-0.237964	0.907581
Phospho2	-0.251761	0.907581
Rassf1	-0.203281	0.907581
Mcoln3	-0.552958	0.907581
LOC364038	0.188796	0.907581
Bckdhb	0.231447	0.907581
Izumo1	0.261119	0.907581
Pde8b	0.191554	0.907581
Spopl	-0.167574	0.907581
Icam5	0.2537	0.907581
Gpr44	0.200064	0.907581
Lhfpl5	0.175113	0.907581
Camk2b	0.186256	0.907581
Olr1288	-0.265227	0.907581
Rbm31y	0.255577	0.907581
Trib1	0.199899	0.907581
Stk16	-0.155758	0.907581
Lrrc48	-0.182793	0.907581
RGD1560464	-0.335794	0.907581
Thumpd1	-0.178486	0.907581
Ankrd9	0.19031	0.907581
Aqp6	0.317513	0.907581
Eif4b	-0.217516	0.907581
RGD1561909	0.231605	0.907581
Anapc4	-0.170735	0.907581
Ppfia4	-0.187135	0.907581
Jsrp1	0.166869	0.907581
Cmas	-0.226169	0.907581
LOC683745	0.183923	0.907581
Spr	0.19887	0.907581
Vom2r67	0.213635	0.907581
Ptms	0.170086	0.907581
Kng1l1	-0.946886	0.907581
RGD1565862	0.276773	0.907581
Wnt1	0.189238	0.907581
Olr456	0.258307	0.907581
LOC681392	0.250112	0.907581
Dock7	-0.156405	0.907581
Vsx2	0.180724	0.907581
Akap1	-0.202613	0.907581
Spats1	0.173729	0.907581
Fshr	0.310322	0.907581
Apaf1	-0.18025	0.907581
Fpgt	-0.222386	0.907581
Dsel	-0.204093	0.907581
Fjx1	0.290868	0.907581
Hexim1	-0.184444	0.907581
Wdsub1	-0.153	0.907581
Frrs1	-0.354637	0.907581
LOC688495	-0.174617	0.907581
RGD1563046	-0.189923	0.907581
LOC686092	-0.169463	0.907581
Boc	-0.198634	0.907581
LOC685617	0.345182	0.907581
Foxl2	0.240456	0.907581
Pycs	-0.259172	0.907581
Ceacam11	0.253202	0.907581
Jak2	-0.182745	0.907581
Olr434	0.200998	0.907581
Myg1	-0.176972	0.907581
Foxd3	0.244026	0.907581
RGD1561914	0.212096	0.907581
Chsy1	-0.217802	0.907581
rCG_64343	-0.216837	0.907581
Cyp2d1	0.390224	0.907581
Fam55b	-0.309226	0.907581
Gpr111	0.210248	0.907581
Gjc2	-0.286837	0.907581
Cntn1	0.190454	0.907581
RGD1563340	0.353989	0.907581
Fgf11	0.175161	0.907581
Olr1399	-0.281222	0.907581
Psd2	-0.214002	0.907581
Es22	0.233798	0.907581
RGD1562356	0.174649	0.907581
LOC680848	0.220323	0.907581
Olr1346	0.378603	0.907581
Olr1664	0.194032	0.907581
Ppap2c	0.2062	0.907581
Hoxa4	-0.213284	0.907581
Sec24a	-0.150505	0.907581
Tnfsf13b	0.301117	0.907581
Irf2bp1	0.180741	0.907581
Adamtsl3	-0.226185	0.907581
Olr298	0.25177	0.907581
Cldn15	0.233662	0.907581
Mett10d	-0.18731	0.907581
LOC681205	-0.203462	0.907581
Kdelc1	-0.158836	0.907581
Ppp2r3c	-0.249941	0.907581
Ddx19a	-0.159143	0.907581
RGD1566159	0.294699	0.907581
Gtf2a1	0.162319	0.907581
MGC95152	0.244028	0.907581
Hif3a	0.217035	0.907581
Nsmaf	0.255037	0.907581
Golga3	-0.259261	0.907581
Slc17a5	-0.265473	0.907581
Htr1a	-0.177092	0.907581
Krt73	-0.182579	0.907581
RGD1564587	-0.253773	0.907581
Orc6l	-0.16689	0.907581
Ppil4	-0.223658	0.907581
Fkbpl	-0.175798	0.907581
Olr297	0.170703	0.907581
Olr545	-0.177596	0.907581
Rlf	-0.209957	0.907581
Armcx3	-0.167182	0.907581
RGD1564709	0.263294	0.907581
LOC298509	0.263984	0.907581
Atg9b	0.211956	0.907581
Slc30a8	-0.196403	0.907581
Chgb	0.202983	0.907581
Cdk7	-0.172474	0.907581
Spata20	0.188244	0.907581
Olr1433	-0.222271	0.907581
RGD1564887	-0.164091	0.907581
Narfl	0.197858	0.907581
Fgfbp1	0.182627	0.907581
Nalcn	-0.178752	0.907581
LOC690352	-0.184628	0.907581
RGD1565891	0.328473	0.907581
Hic2	0.217745	0.907581
RGD1311625	-0.178562	0.907581
Ccdc53	-0.208174	0.907581
Cacybp	0.249316	0.907581
Trip11	-0.178706	0.907581
LOC366577	0.205354	0.907581
Ostbeta	0.171971	0.907581
Ldoc1l	-0.155176	0.907581
LOC293553	0.325227	0.907581
F10	-0.158909	0.907581
Pla1a	0.275714	0.907581
RGD1559690	-0.18572	0.907581
Angel1	-0.191771	0.907581
Wnt8b	-0.192178	0.907581
Hells	-0.358997	0.907581
Tspan4	0.358968	0.907581
RGD1561150	0.176881	0.907581
Nup37	-0.221385	0.907581
Lipn	0.191628	0.907581
RGD1564013	0.155093	0.907581
Prg-3	-0.22056	0.907581
Ctdspl2	-0.216135	0.907581
Rps3	-0.177748	0.907581
LOC366974	0.254431	0.907581
Gemin8	-0.170825	0.907581
Rprm	0.232835	0.907581
Smyd2	-0.180847	0.907581
Pelo	-0.161557	0.907581
Wnt10b	0.188288	0.907581
Kcnmb2	-0.163067	0.907581
Spcs1	-0.195712	0.907581
Nnmt	0.274415	0.907581
Cdh6	0.314709	0.907581
RGD1563405	0.277813	0.907581
Olr569	0.268853	0.907581
Olr192	0.214769	0.907581
Tcfcp2l2	0.198874	0.907581
Ccdc125	-0.237569	0.907581
Prrc1	-0.19185	0.907581
Ggnbp2	-0.166974	0.907581
RGD1561115	0.224847	0.907581
Whdc1	-0.255457	0.907581
Gzmf	0.194746	0.907581
Pklr	0.224364	0.907581
Id2	-0.310899	0.907581
Irf8	-0.306043	0.907581
Vstm2a	-0.359502	0.907581
RGD1562912	0.279332	0.907581
Sypl2	-0.198002	0.907581
Ppid	-0.171127	0.907581
Rpo1-3	-0.154103	0.907581
Cir	-0.161733	0.907581
Cmtm3	-0.2496	0.907581
Olr1431	0.216638	0.907581
LOC364897	0.202906	0.907581
Mageh1	-0.305528	0.907581
Hccs	-0.236849	0.907581
LOC689333	-0.328622	0.907581
LOC683801	-0.180081	0.907581
Gjd3	0.217904	0.907581
Ogfod2	0.223039	0.907581
Gdpd1	0.17175	0.907581
Kif4	-0.269261	0.907581
Ppp2r5b	0.220653	0.907581
Olr1624	0.296986	0.907581
Htr4	0.249743	0.907581
Nudc	-0.205937	0.907581
Lcat	0.165749	0.907581
Fzd7	-0.20338	0.907581
Adamtsl5	0.188979	0.907581
Olr1746	-0.221821	0.907581
Gadd45b	0.338024	0.907581
LOC681162	-0.463614	0.907581
Asb11	-0.300102	0.907581
Cxcl17	0.191224	0.907581
RGD1563578	0.230683	0.907581
Car7	0.272265	0.907581
Baiap2	0.161529	0.907581
LOC363337	0.195528	0.907581
Pkp4	-0.254325	0.907581
Lrrc8e	-0.411855	0.907581
Hrh3	0.279829	0.907581
Olr1568	0.342063	0.907581
RGD1565168	0.187856	0.907581
Cyb5r3	0.180601	0.907581
Nrk	-0.173103	0.907581
Frmd7	-0.287005	0.907581
Pabpnl1	0.324828	0.907581
Clip1	0.223933	0.907581
Smcr7	0.233348	0.907581
Tnfrsf4	-0.245912	0.907581
Dmap1	-0.198989	0.907581
Morn5	0.196557	0.907581
Amz2	-0.158197	0.907581
LOC501135	0.211168	0.907581
Panx2	-0.274471	0.907581
Tradd	-0.195903	0.907581
LOC494224	-0.186992	0.907581
RGD1307254	-0.166119	0.907581
Olr455	0.264842	0.907581
Neurog2	0.23034	0.907581
Irs2	0.212562	0.907581
Tnfsf12	0.165419	0.907581
Unc5c	-0.222785	0.907581
Cldn1	-0.442442	0.907581
Rmnd5b	0.210642	0.907581
Spsb4	0.204439	0.907581
RGD1308290	-0.159086	0.907581
RGD1561162	-0.293893	0.907581
Capn2	0.161621	0.907581
Cgrrf1	-0.15611	0.907581
LOC366130	-0.253302	0.907581
Mfsd2	0.196606	0.907581
Tpd52	-0.16069	0.907581
Ass1	0.257333	0.907581
Dnali1	-0.329645	0.907581
Rhox4g	0.237802	0.907581
RGD1562517	-0.182903	0.907581
RGD1566281	0.357208	0.907581
Baiap2l2	0.262577	0.907581
Prl7d1	-0.205007	0.907581
RGD1565552	0.216708	0.907581
LOC366092	0.206177	0.907581
LOC691261	0.372973	0.907581
Cml4	0.219436	0.907581
Sh3gl2	-0.176806	0.907581
Olr810	-0.173256	0.907581
LOC691037	-0.194313	0.907581
Olr1423	0.260261	0.907581
Rnase4	0.165439	0.907581
Tmem205	0.199984	0.907581
LOC360807	-0.194938	0.907581
Slc39a5	0.15475	0.907581
Nkx2-1	0.178965	0.907581
Sms	-0.234873	0.907581
RGD1566248	-0.17272	0.907581
Ehmt2	-0.158606	0.907581
RGD1564800	0.193219	0.907581
Ambp	0.209579	0.907581
RGD1309482	-0.201782	0.907581
Shprh	-0.160397	0.907581
Hhipl1	0.241596	0.907581
Ccdc71	0.196626	0.907581
Park2	-0.169703	0.907581
Pofut1	0.156831	0.907581
Pp11r	-0.195068	0.907581
Ppat	-0.163468	0.907581
LOC366417	0.289154	0.907581
Ptger1	0.209089	0.907581
LOC499648	0.178427	0.907581
Lrrc4b	0.197539	0.907581
LOC685925	-0.306414	0.907581
Cbx7	0.295068	0.907581
Olr1557	0.330272	0.907581
Hnrnph2	-0.157455	0.907581
RGD1563839	-0.181072	0.907581
Adrb2	0.231607	0.907581
Hmx3	0.174595	0.907581
RGD1565378	0.191225	0.907581
Mad2l1	0.266229	0.907581
RGD1563323	0.185889	0.907581
Slc13a4	0.150622	0.907581
Nanos3	0.208129	0.907581
Dhodh	-0.24764	0.907581
RGD1309651	0.228937	0.907581
LOC679158	0.208065	0.907581
Fchsd1	0.183657	0.907581
Supv3l1	-0.148514	0.907581
Rnh1	0.171407	0.907581
Foxq1	-0.193363	0.907581
Vil1	0.324901	0.907581
Olr1392	-0.247191	0.907581
Eif4e2	-0.20823	0.907581
Matn3	-0.536665	0.907581
LOC681086	-0.176379	0.907581
Ssbp1	-0.157104	0.907581
Doxl2	-0.161877	0.907581
Ccdc72	-0.351469	0.907581
Loxl3	-0.224934	0.907581
Rnf144a	-0.184333	0.907581
Mmp1a	-0.219835	0.907581
LOC367111	0.210159	0.907581
Tacstd2	0.330838	0.907581
Polk	-0.201703	0.907581
Itm2a	-0.261398	0.907581
Bbs2	-0.159527	0.907581
Olr892	-0.199637	0.907581
Ubtd1	0.171977	0.907581
Bard1	-0.276282	0.907581
Wbscr17	0.298651	0.907581
Taf1d	-0.35983	0.907581
Myst1	-0.16155	0.907581
Nnt	-0.159162	0.907581
Gabrb1	-0.203343	0.907581
Tnfrsf1a	-0.206227	0.907581
[truncated: 17,684 more rows]

## Sheet: D15 VS D2
ID	logFC	FDR
Htra4	2.12716	0.0918413
Ephx1	1.19107	0.0918413
Rnase4	0.853959	0.0918413
Hemgn	-1.00849	0.0918413
Cd55	1.73028	0.0918413
Cd14	1.3483	0.117021
Agtr2	-0.756946	0.117021
S100a4	1.24078	0.118401
Has1	1.05506	0.118401
Prdx6	0.71183	0.118401
B3galnt1	0.871617	0.118401
Clec2dl1	1.12555	0.133097
Fndc1	2.47603	0.133097
Ecm1	1.53575	0.133097
C1s	1.46177	0.133097
Pla2g2a	2.59795	0.133097
Axl	0.794915	0.133097
Figf	1.25172	0.133097
Crip	1.8356	0.133097
Grem1	-0.896517	0.133097
Emp3	0.976907	0.133097
Enpep	0.588527	0.133097
Pde3b	-0.95363	0.133097
Dazap2	0.587471	0.133097
Cdh13	1.5987	0.133097
Ankrd37	-0.754744	0.133097
Pcp4l1	0.823249	0.133097
Irak3	0.613128	0.133097
Steap4	0.739453	0.133097
Gpr1	1.49605	0.133097
Sfxn3	0.747854	0.133097
Pqlc3	0.731002	0.133097
Hbegf	1.20852	0.133097
Glud1	0.726472	0.133316
Steap3	0.756939	0.136014
Emp1	1.01224	0.136014
Cd48	0.747474	0.136014
Rerg	0.610497	0.136014
Dpysl2	0.848956	0.136014
Pmp22	0.792711	0.136014
S100a11	0.896508	0.138051
Fam75a4	1.01187	0.138051
Gng5	0.797919	0.138051
Nbl1	1.38586	0.138051
Ptp4a1	-0.663576	0.138051
Ccbp2	1.21191	0.138051
Tubb2a	0.935715	0.140629
Rpl10	0.736333	0.140629
LOC682999	0.636221	0.140629
Dcn	1.12811	0.140629
Id2	-0.841523	0.140629
LOC679934	0.581194	0.142487
Fbp2	-0.849473	0.142487
Map1a	0.700149	0.146677
Wisp2	0.787666	0.146677
Sfrp4	1.61306	0.146677
Il17rb	1.15525	0.15314
Vamp3	0.608187	0.15314
Ccdc109b	0.653998	0.15314
Gda	0.653524	0.15314
C1r	1.09834	0.15314
Phlda1	0.598971	0.15314
Ctsb	0.576441	0.15314
Akr1b8	1.06094	0.153217
Stat6	0.520931	0.157802
Gpr37	1.10046	0.162268
Enah	-0.696265	0.162268
Galr2	0.811633	0.162268
RGD1562617	0.633354	0.162268
Per2	0.510559	0.164137
Kif3c	-0.980704	0.164137
Cd83	0.535011	0.164137
RGD1310660	0.623046	0.164137
Tmem160	0.515099	0.164137
Hsd11b1	0.683105	0.164137
Lamp2	0.666094	0.164137
Cit	-1.16787	0.164137
Tmem154	0.559357	0.164258
Vat1	0.71943	0.164258
Timp3	0.611152	0.166675
Lrrn4cl	1.72874	0.167417
Cpxm2	1.7625	0.168237
Fam5b	0.572766	0.168237
Mitf	0.744886	0.173923
Sh3bgrl	0.594859	0.173923
Cyb5a	0.740346	0.173927
Nov	1.06658	0.173927
Mtr	-0.731017	0.173927
Olr1091	0.584547	0.173927
Tmod1	0.596798	0.173927
Lgals1	1.26389	0.173927
Igfbp6	2.49859	0.173927
S100a5	0.666256	0.173927
Ndrg1	0.726115	0.173927
Lgals3	1.32463	0.173927
Rras	0.53647	0.173927
Rhpn2	-0.621638	0.173927
Mcph1	-0.525391	0.173927
Anxa1	0.90434	0.174432
Pdpn	0.672479	0.174432
LOC301748	0.801436	0.174432
RGD1306959	0.475567	0.174432
RGD1310942	-0.548067	0.174432
LOC685601	-0.537784	0.174432
Cugbp2	0.889253	0.174432
Psme1	0.529479	0.174432
Capns1	0.55757	0.174432
Dtna	0.728157	0.174432
Frmd6	0.545249	0.174432
Cpeb1	1.194	0.174432
Gstp1	0.529906	0.176417
Adamts16	0.66952	0.176417
Grina	0.537951	0.176417
LOC305194	0.691398	0.176417
Psmb5	0.519056	0.176417
Mxra8	0.509076	0.176417
RGD1311493	-0.474939	0.176417
Psmb4	0.592458	0.176417
Rhog	0.588349	0.176417
S100a10	0.611289	0.176417
Serpine1	1.07035	0.178498
Ykt6	-0.582368	0.178739
Nlk	-0.546491	0.178739
Pdgfra	0.602288	0.178739
Fam180a	-0.7693	0.178739
Jmjd6	-0.566503	0.178739
Foxp1	0.514431	0.178739
Tob1	0.568784	0.178739
Prpf4b	-0.485097	0.178739
Gp1ba	-0.495323	0.178739
Ppap2b	0.554415	0.178739
Tmem184c	0.710485	0.178739
Ndufa3	0.603062	0.178739
Nos1ap	-0.49518	0.178739
Fign	-0.751206	0.178739
Acsl3	-0.580744	0.178739
Reln	0.557827	0.178739
Ablim1	1.70499	0.178739
Arhgef3	0.52734	0.178739
RGD1562660	0.718226	0.178739
Dnajc6	0.697566	0.178844
Icam1	0.57941	0.178844
LOC367140	-0.771351	0.178844
Adm	-1.08688	0.179026
LOC686661	0.541998	0.179026
Tmem100	0.87791	0.179026
Hint1	0.568332	0.179026
Mrpl10	0.465548	0.179026
Plat	0.749905	0.179026
Tmf1	-0.476009	0.179026
Taf15	-0.485629	0.179026
Chdh	0.566017	0.179026
Lipogenin	-0.493853	0.179026
Serping1	1.23125	0.179026
Sft2d2	0.505685	0.179026
Txnip	0.641251	0.179026
MGC94600	0.426964	0.179026
Pfkfb3	-0.948502	0.179026
Lass2	0.441033	0.179026
Heatr5a	-0.443941	0.179026
Fam82a	-0.464013	0.179026
Sytl2	-0.661158	0.179026
Ccdc3	1.41876	0.179026
Itgb8	1.19487	0.179026
RGD1564447	-0.521738	0.179026
Cox7b	0.676245	0.179026
Vps28	0.457556	0.179026
Spcs2	0.487933	0.179026
Eraf	-1.10978	0.179026
Tubb6	0.677667	0.179853
Cav1	0.489185	0.179853
Pdlim5	0.506578	0.180092
Pqlc2	0.432986	0.180092
Ubc	1.48358	0.180092
Abhd14b	0.566559	0.180092
Macf1	-0.546166	0.180092
Ccnd1	0.446259	0.180092
Tlr4	0.63576	0.180092
Rac1	0.477987	0.180092
Tceal1	0.600353	0.180092
Pepd	1.0484	0.180092
Otud7a	0.588961	0.180092
Filip1	-0.881353	0.181082
Tuba1a	0.742	0.181082
Ifitm2	0.821941	0.181199
Ndufa11	0.513348	0.181199
RGD1564061	0.53796	0.181233
RGD1562420	-0.49636	0.181233
Olr1006	0.43062	0.181233
Magee2	-0.653705	0.181233
Imp3	0.66019	0.181233
Dusp7	0.453017	0.181807
LOC680700	0.460769	0.184702
Sdcbp	0.569219	0.185009
Ascc3	-0.520295	0.185213
Aldh2	0.482106	0.185682
Xdh	0.504629	0.186399
Enpp3	1.40557	0.186399
Olfml1	1.49812	0.187803
RGD1562724	-0.447636	0.189758
Cox8a	0.540238	0.189758
Tbc1d1	-0.493508	0.189921
Uts2r	0.491951	0.189921
Sfpq	-0.425767	0.189921
Jun	1.00677	0.189921
Lgmn	0.704492	0.190108
RGD1310651	-0.536193	0.190108
Asah1	0.501786	0.190108
Cth	0.574081	0.19196
Msn	0.577768	0.19196
Got1	0.672153	0.19196
Np	0.438761	0.192451
LOC366036	0.687435	0.195941
LOC292872	-0.577088	0.195941
Triobp	0.434315	0.195941
Fjx1	0.558725	0.19619
LOC499499	0.660768	0.19619
Olr844	0.884216	0.19619
Ubb	0.47949	0.19619
Kcnj2	1.26154	0.19619
nod3l	-0.455028	0.19619
Zfp36l1	0.60507	0.19619
Bmper	-0.733767	0.19619
Anxa4	0.413766	0.19619
RGD1564031	-0.484592	0.19619
Chd3	-0.465521	0.19619
Uqcrh	0.39063	0.19619
Vwce	0.800199	0.19619
Hnrnph3	-0.414268	0.19619
Ass1	0.625463	0.19619
Rmnd5b	0.44573	0.198047
Slc4a1	-0.74428	0.198047
Gpr21	-0.442754	0.198047
Rin1	0.46368	0.198047
Txn1	0.449644	0.198047
RGD1305645	0.588651	0.198047
RGD1307816	-0.420816	0.198149
Wee1	0.886542	0.198149
Nox4	0.930333	0.198149
Twsg1	0.420009	0.198565
Cyb5r3	0.49375	0.198565
Mrps12	0.698456	0.198565
LOC680578	-0.612319	0.199762
Gstk1	0.526324	0.199762
Atp2a3	0.574485	0.199762
Lyve1	1.31013	0.199762
Zfpm2	-0.414441	0.199762
Cfh	0.667151	0.199762
Apoa4	-0.447704	0.199762
Mfap5	1.09173	0.200239
Dbp	0.702358	0.202574
RGD1308432	-0.405791	0.205249
Adamts3	-0.794297	0.205313
Mucdhl	0.563704	0.205313
Atp6v0a4	0.866352	0.205313
Igf2	-0.579483	0.205313
Glrx5	-0.574445	0.205313
Niban	1.52721	0.205313
Olr218	-0.646055	0.205978
Oxct2a	-0.558696	0.205978
Map4k4	-0.547759	0.206755
Grm8	0.641276	0.206755
Lbp	1.51999	0.207358
RGD1564325	-0.396526	0.207358
Eya2	0.768023	0.207358
Cxcr7	1.1087	0.207664
Ak3	0.436382	0.207666
Plp2	0.534736	0.207666
Rbms1	0.388832	0.208369
Tppp3	1.57939	0.210534
Rpl10a	0.435581	0.211471
Csrp1	0.521394	0.211829
ND5	0.455872	0.216001
Rnase10	0.782637	0.216001
Mum1l1	-0.41102	0.216001
Leo1	-0.4479	0.216001
Clcn6	0.493296	0.216119
Serpina1	2.25439	0.216119
Col20a1	-0.769648	0.216695
Prrx1	0.67434	0.217129
Lhx9	0.568198	0.217869
Mtch1	0.406329	0.217869
Ifitm3	1.00801	0.217869
RGD1562775	-0.463056	0.217902
Rps18	0.456264	0.217902
RGD1563812	0.478304	0.217902
Pea15a	0.533009	0.217902
Tanc1	-0.611024	0.221687
Mmp15	0.743625	0.225101
Psenen	0.44635	0.225101
Akr1b1	0.37044	0.225101
Ugdh	0.56233	0.225101
Anxa5	0.456331	0.226976
Dynlrb1	0.438604	0.226976
LOC680231	-0.598704	0.226976
Olr1375	0.50991	0.226976
LOC680782	0.538829	0.226976
Add3	0.841632	0.226976
Dcbld2	0.458431	0.229
Casp12	0.654103	0.229
Tnxa	0.94527	0.229
Adam15	0.506615	0.229236
Ndufb6	0.888967	0.229236
Fxyd2	0.746427	0.229236
Cklf	0.438711	0.229236
Pdlim1	1.27713	0.229236
Nfkbia	0.465797	0.229236
Lypd6	0.451613	0.229236
C4-2	1.92545	0.232238
Cox6a1	0.429063	0.232238
Nptn	0.454556	0.232409
Tmem43	0.523375	0.23359
Adamts18	-0.657656	0.23359
Anxa2	0.544771	0.23365
Myd88	0.491113	0.233985
RGD1310110	-0.577249	0.233985
LOC683302	-0.570415	0.235691
Kdsr	0.448255	0.23595
Fam96a	0.637056	0.237276
Tmem50a	0.377367	0.237276
Rps25	0.648413	0.237276
Scara3	0.47306	0.238613
Tppp	0.675541	0.239036
Galm	0.405101	0.239036
Visa	0.427618	0.240594
Snx26	-0.433543	0.240594
Gpsn2	0.41717	0.240594
Hhat	-0.512895	0.240594
Sgcb	0.376255	0.240594
Bnipl	-0.426177	0.240594
Clic4	0.391396	0.240594
Fam131b	-0.457949	0.240594
RGD1565928	0.602757	0.240594
Flna	0.414833	0.240594
LOC678926	-0.404361	0.240594
Atf3	1.54785	0.240594
Olr765	0.514185	0.240594
Idh3B	0.541341	0.24193
Rmrp	-0.439674	0.242978
Calm1	0.409024	0.242978
Vegfc	0.678621	0.242978
Cyp27a1	0.452052	0.242978
RGD1561118	-0.457315	0.242978
Gfra2	0.508943	0.242978
Klf6	0.568037	0.242978
Mrps17	0.704572	0.242978
Ttc9	0.484223	0.242978
Stx7	0.518964	0.242978
Dnajc21	-0.360374	0.242978
Hs3st3b1	-0.682628	0.242978
Tenc1	0.409402	0.242978
ND1	0.417417	0.245014
Tpst1	-0.419469	0.245212
Gfpt2	0.522812	0.246441
Acsl6	-0.489939	0.246441
Alas2	-0.72102	0.246441
Znrd1	0.519901	0.246441
Pgcp	0.602384	0.246862
RGD1309710	0.384019	0.246862
RGD1560187	0.407508	0.246862
LOC298795	-0.631575	0.246862
Ece1	0.577893	0.246862
Cyp2r1	-0.574581	0.246862
RGD1307158	-0.379667	0.246862
Dolpp1	0.407848	0.246862
Mug2	0.358507	0.246862
Tmem196	1.15313	0.246862
Klf4	0.676042	0.246862
Slc6a6	0.389048	0.246862
Ppap2c	0.544482	0.246862
LOC500387	0.588322	0.246862
Bmyc	0.392124	0.246862
Gas7	0.611178	0.246885
Lamb2	0.392139	0.246988
Ddit4	-0.83552	0.247257
Zfx	-0.47627	0.247257
Gk11	0.427361	0.247257
Blmh	-0.486216	0.247257
Cntnap1	-0.572665	0.248149
Fkbp1a	0.544704	0.248666
Tagln2	0.824166	0.248666
Il15	0.492546	0.248666
Eed	-0.386555	0.249041
Spp2	1.88754	0.249273
Nfasc	-0.553326	0.249669
Gripap1	-0.500385	0.250945
Cenpt	-0.434314	0.250945
Rsad2	-0.95114	0.250945
Epdr1	0.613273	0.250945
Egfr	0.569355	0.250945
Tmem150	0.432657	0.250945
Paip2	-0.382483	0.250945
Fn1	0.459816	0.251083
Ywhag	0.418546	0.251083
Nr3c2	0.464594	0.251083
C1qtnf3	0.537391	0.251083
P2rx4	0.80622	0.251083
RGD1307218	0.525523	0.251664
Glb1l	0.442065	0.251664
Acp2	0.368425	0.251664
LOC362405	0.46745	0.251917
LOC303823	-0.516563	0.252091
Prkg2	-0.802454	0.252091
Col9a1	-1.43594	0.252091
RGD1565379	1.00411	0.252361
LOC681578	0.384271	0.252568
Stac2	-0.646626	0.252568
Mocos	0.465538	0.253545
C1qb	1.03388	0.253545
Hadhb	0.459756	0.253545
Rela	0.386851	0.253545
Sbno1	-0.37825	0.253545
Sod2	0.431013	0.253545
Mmp3	-0.779486	0.253545
RGD1564641	0.694303	0.253545
Dtx2	0.442524	0.253545
Tnn	1.97101	0.253545
Atp6ap2	0.514933	0.253545
Procr	0.495842	0.253545
Pik3r3	-0.503227	0.253545
Jmjd1c	-0.554813	0.253545
Srgap1	-0.710014	0.253545
Ube2cbp	-0.394619	0.253545
Vldlr	-0.377153	0.253545
Ltbp4	0.628586	0.253545
RGD1566050	-0.448757	0.253545
F13a1	0.645139	0.253545
Cd151	0.544446	0.253545
Ctsh	0.748993	0.253545
Ptger4	0.496573	0.25485
Lrrc15	0.567349	0.255917
Uchl5ip	-0.577975	0.257032
Arv1	-0.365889	0.257032
Dtx4	0.492196	0.25761
Large	0.425495	0.257697
Pdha1	0.357372	0.257697
Slc43a2	0.742135	0.257697
Aqp1	1.75821	0.257697
Galc	0.371795	0.258865
Abcg1	0.472412	0.259218
Ncald	0.352556	0.259219
ND2	0.45058	0.259219
Hist2h2bb	-0.764559	0.259219
Serinc3	0.350977	0.262072
RGD1559579	-0.339394	0.262072
Rab4b	-0.364275	0.262312
RGD1310899	0.392947	0.262312
Daam2	-0.415886	0.262312
Samhd1	-0.352799	0.262312
Slc8a3	-0.574154	0.262312
Ccdc88a	-0.408717	0.262312
Rhoh	-0.65328	0.262312
Pigr	-0.377454	0.262312
Guf1	-0.358701	0.262397
Scin	0.344189	0.265983
Lypd6b	0.696291	0.265983
Hpse	0.904184	0.267975
Mmachc	0.346019	0.267975
Sike	0.396198	0.267975
Phtf1	-0.355985	0.267975
LOC679532	0.410011	0.267975
Auts2	-0.73252	0.269191
Nsd1	-0.327925	0.271159
Cxcl13	2.31074	0.271706
LOC685116	-0.854027	0.271706
Klhdc8a	-0.500629	0.271706
Myof	0.577388	0.272048
Eda2r	0.536316	0.272048
Gli2	-0.426259	0.272048
Actb	0.401276	0.273826
Nfe2l2	0.397615	0.273826
Tnni2	-0.762604	0.273826
Tmem170b	-0.502942	0.275257
Bhlhb9	-0.461891	0.275257
V1rb6	0.334184	0.276144
Lyrm2	-0.435753	0.277099
Cgn	-0.36678	0.277434
Itfg3	0.399985	0.277434
Glis2	0.406827	0.277496
Dnmt3a	-0.383227	0.277891
Zfp862	-0.464103	0.278105
Tmem151a	-0.322525	0.278105
Adam12	-0.844132	0.278197
Dpagt1	0.3767	0.278197
Magt1	0.41492	0.278197
MGC105649	1.00434	0.278689
Ankrd57	0.371187	0.278689
Gstm1	0.812798	0.278689
Bard1	-0.402568	0.278689
Znf291	-0.340316	0.279222
Trim16	0.567277	0.280245
Elovl5	0.496507	0.280834
RGD1565170	0.579965	0.281166
Uqcr	0.412242	0.281166
Rbpsuh	0.573051	0.281166
Rps23	-0.587704	0.281166
Rpl38	0.475634	0.281166
Slc25a20	0.326195	0.281166
Rhag	-0.477475	0.281166
Adamtsl3	0.41189	0.281829
Mgat5	-0.749373	0.282068
Csda	0.331191	0.282068
Stard13	0.408488	0.282068
Banf1	0.364621	0.282148
Il28ra	0.359373	0.282148
Pfn1	0.427281	0.282344
LOC364010	0.40782	0.282997
Myo10	-0.686041	0.28316
Med4	-0.895162	0.28316
Hspb7	0.883126	0.283492
Mrpl22	-0.372833	0.28377
Capn5	0.559971	0.284305
LOC683179	-0.369508	0.285086
Dusp14	0.353243	0.285321
Vom2r46	-0.399496	0.285321
Arntl	-1.34177	0.285321
Ptgir	0.625426	0.285887
Fuca1	0.381146	0.286033
Col27a1	-0.438104	0.286033
Aspn	0.71095	0.286033
LOC689800	0.699326	0.286033
Rassf9	0.981994	0.286033
RGD1309285	-0.659819	0.286033
LOC100192313	0.351217	0.286033
Thbd	1.02171	0.286033
Atxn3	0.331977	0.286033
Sh3bgrl3	0.419657	0.286033
RGD1563746	-0.353514	0.286033
Slc22a18	0.362426	0.286033
Ccdc94	0.322961	0.286033
LOC299213	0.466988	0.286033
Fbln2	0.511556	0.286033
Slc20a1	0.384614	0.286033
LOC360974	0.366095	0.286033
Sgk1	0.424257	0.286033
Gnb1	0.333917	0.286033
Bmp4	0.635821	0.286033
Sclt1	-0.356173	0.286033
Syde2	-0.507359	0.286033
LOC683494	0.345806	0.286033
Tm2d1	-0.354459	0.286033
LOC687818	-0.397813	0.286033
Shq1	-0.463248	0.28626
Josd2	0.351334	0.286366
Suv39h1	0.402736	0.286366
Olr825	-0.446214	0.286366
RGD1561285	-0.323205	0.286366
Obsl1	-0.520672	0.286809
Fam76a	0.328621	0.287213
Dnajc12	0.407808	0.287213
Dact1	-0.431271	0.287213
Cd180	0.876678	0.287213
Gng11	-0.527196	0.287213
Sec61b	0.364235	0.287446
Ppp2r1b	0.339029	0.287764
Nudt4	0.349103	0.287764
Rps6ka6	-0.706904	0.287764
Gpr160	0.455069	0.287764
Ipo5	0.380983	0.288251
RGD1561986	-0.431913	0.288664
RGD1308612	-0.464556	0.289146
Trex2	-0.446026	0.289146
Mynn	0.367183	0.289146
Tnfrsf1b	0.535511	0.289146
Enpp4	0.701268	0.289146
LOC686096	0.444003	0.289646
B3galt2	0.56418	0.289646
Neo1	-0.43559	0.289646
Slc27a1	0.379944	0.289646
LOC685406	0.414077	0.289646
Slc7a6os	-0.429125	0.289646
Atad2	-0.361095	0.289646
Farp2	-0.367054	0.289646
Ggct	-0.466966	0.289646
Tmem205	0.378263	0.289646
Tmbim6	0.372733	0.289646
Parp8	-0.414893	0.289646
PVR	0.594466	0.289646
LOC680122	-0.466896	0.289646
Acaa1	0.32561	0.289646
Mmaa	-0.373617	0.289646
LOC687769	-0.539467	0.289815
RGD1561440	-0.542903	0.289815
LOC683446	0.5472	0.289815
Usp7	-0.319609	0.290217
Nxt2	0.438108	0.290822
Bbs5	-0.443819	0.290822
Papss2	-0.553406	0.290822
Gpx3	0.592968	0.290822
Tfrc	-0.662176	0.290822
RGD1559628	0.495575	0.290822
Txndc13	0.357487	0.291561
Tpcn2	-0.724836	0.291561
Thsd7a	0.438152	0.292226
Tpm3	0.425491	0.292226
LOC690538	-0.338238	0.292226
Cyb5r1	0.357268	0.292701
Taf1d	-0.373606	0.292701
Zfp36	0.851975	0.292701
Stag1	-0.350049	0.292701
Akap9	-0.360748	0.292701
Sephs2	-0.331882	0.292701
Per1	0.478652	0.295483
Cmip	-0.783374	0.295483
Sec24a	-0.342771	0.295872
Fut2	-0.393602	0.295872
Tnfrsf11b	0.403637	0.296189
Ndufv1	0.448345	0.296189
Gria3	0.351415	0.296189
Timp2	0.37547	0.296248
Mrpl20	-0.349495	0.296357
Gnptab	-0.396771	0.29653
N4bp2	-0.38203	0.29653
Ino80c	0.389836	0.296794
Met	0.44358	0.297708
Rfx2	0.37528	0.297708
Herc1	-0.334629	0.297708
Ap2m1	0.364579	0.297708
Wasl	-0.360445	0.297708
Sptb	-0.564169	0.297708
RGD1310016	-0.360287	0.297708
Arl6ip1	0.393309	0.297708
Zbtb16	-1.02505	0.297708
Col16a1	-0.591867	0.297708
Cdig2	0.339037	0.297708
Kif4	-0.554084	0.297708
Cdk2ap2	0.368256	0.297708
Sertad4	-0.649576	0.297708
Bok	0.365661	0.297708
Tubb2b	1.00694	0.297708
Usp47	-0.31284	0.297708
Ptplad2	0.580605	0.297708
LOC367057	0.37985	0.297708
Fam101b	-0.329566	0.297708
Olfml2a	1.16855	0.297708
Olr201	0.467139	0.297708
Traf3	-0.536137	0.297708
RGD1566189	0.408198	0.297708
Laptm4b	0.491061	0.297708
Bcap31	0.419121	0.297708
RGD1311084	0.508649	0.297715
LOC288990	0.663709	0.298171
Pdgfrb	0.419458	0.298171
Cd81	0.336872	0.298171
Chek1	-0.459998	0.298171
Aldh1l2	-0.922603	0.298171
RGD1563689	-0.333231	0.298171
Fxyd5	0.471187	0.298171
Suv39h2	-0.355432	0.298171
Pigq	0.444392	0.298171
Olr779	0.527841	0.298171
Ramp2	0.654268	0.298171
Sh3kbp1	0.332631	0.298171
Deadc1	-0.64243	0.298171
Etv5	0.871354	0.298171
Scpep1	0.674788	0.298171
Prrx2	0.590621	0.298171
Tbl1x	-0.51392	0.298171
Pear1	0.386475	0.298171
Ccl7	0.549582	0.298171
Hmgn2	0.431614	0.298171
RGD1564799	0.396132	0.298171
RGD1561849	0.676559	0.298171
Gbp1	-0.349885	0.298171
RGD1311642	0.336027	0.298171
Rassf3	-0.416914	0.298171
Myst1	-0.375703	0.298171
Mustn1	0.733351	0.298171
Phf14	-0.323175	0.298171
Sod3	0.454744	0.298171
Ppm2c	0.33189	0.298171
Dok2	0.518322	0.299055
Spint2	0.493853	0.299055
Cdkl3	-0.362053	0.299055
Cndp2	0.506671	0.299055
Birc2	-0.380537	0.299055
LOC367260	0.492816	0.299055
Adamtsl5	0.443194	0.299055
LOC500959	0.349989	0.299669
Sppl2a	0.339991	0.299669
Cyp1b1	0.986561	0.299669
RGD1562029	-0.605345	0.299669
Cryba1	-0.449013	0.299669
Prkar2b	-0.488477	0.299669
Eps8	0.385152	0.299669
Ltc4s	0.699619	0.299704
RGD1561926	-0.387772	0.300093
LOC679685	-0.307621	0.300093
Tpbpa	0.40653	0.300093
Plxna4a	-0.538808	0.300093
Dexi	-0.682827	0.300131
RGD1306816	0.539967	0.300131
Cd164	0.414623	0.300131
Nudt3	-0.390786	0.300651
Rhoa	0.315016	0.300651
Il12a	-0.448135	0.30078
Cyb561	0.460732	0.30078
Pdgfc	0.822016	0.300818
Ctps2	0.32857	0.300937
Mmp25	0.3901	0.300937
Nudt2	0.351458	0.300937
Steap1	0.458997	0.300937
Ptrf	0.36383	0.300937
Uba1	0.308023	0.300937
Asf1a	0.320489	0.300937
Ankrd42	-0.383691	0.301384
LOC680477	-0.336314	0.302105
Crabp2	1.25695	0.303758
Olr37	0.379693	0.303758
Vegfa	-0.396156	0.303758
Sec62	0.327806	0.304008
Upf3b	-0.355225	0.304008
Hcfc1r1	0.398509	0.304008
Myadm	0.432116	0.304008
LOC501602	-0.357315	0.304008
Svs4	-0.439479	0.304008
Fxyd1	0.444966	0.305342
Lifr	-0.563529	0.305562
Ndufs7	0.397321	0.306024
Surf1	0.339627	0.306092
Klf2	0.822494	0.306092
Klhl12	-0.338618	0.306092
Mrps9	-0.38705	0.306187
Mapk12	0.465157	0.306187
Car5b	0.877866	0.306187
RGD1306613	0.378134	0.306187
Slc10a2	-0.554872	0.306187
Mtfr1	-0.492111	0.306187
Ttc9c	0.415551	0.306187
Arf6	0.367882	0.306947
Fggy	-0.367133	0.306947
ATP8	0.384942	0.306947
RGD1564942	-0.318007	0.306947
Itga3	0.344669	0.306947
Trib1	0.557855	0.306947
Ube2d1	0.42748	0.306947
Zmynd10	-0.409113	0.306947
Cryl1	0.50875	0.306947
LOC689615	0.41265	0.306947
Crlf1	0.923805	0.306947
Pgam5	0.391198	0.306947
Prosc	0.319811	0.306947
Tmem176a	0.589855	0.306947
Ebag9	-0.409301	0.306947
Ppp1r12b	-0.499968	0.306947
Duoxa1	0.366864	0.306947
Slc35f1	0.452692	0.306947
Sc65	-0.416957	0.306947
Plcl1	-0.456365	0.307146
Slc6a15	0.465449	0.307658
Ccdc68	-0.553477	0.307856
Rab13	-0.332096	0.307856
RGD1564091	-0.913817	0.307856
LOC691037	-0.351003	0.307856
Traf3ip1	-0.371625	0.307856
LOC684402	0.416243	0.307856
Smpd3	-0.913556	0.307856
Ylpm1	-0.334103	0.307856
RGD1309985	-0.320264	0.307856
LOC317618	0.462754	0.307856
Ppap2a	0.310505	0.307856
RGD1564937	-0.360024	0.307856
Fam105a	0.657834	0.307856
Zfp828	0.28656	0.307856
Rplp1	0.334251	0.307856
Ctsl1	0.467835	0.307856
Hoxd12	-0.400932	0.307856
Gclc	0.454067	0.307856
Pax9	0.533579	0.307856
Tnf	0.381864	0.307856
Olr1248	0.766021	0.307856
RGD1310748	-0.583439	0.307856
Olr226	0.333338	0.307856
Brwd1	-0.452455	0.307856
En2	-0.402777	0.307856
Dkk1	-0.768683	0.307856
LOC690473	0.460027	0.307856
Flnc	0.854518	0.307856
Gats	-0.450066	0.307856
Rpl23a	0.440413	0.307856
Bin3	0.443851	0.307969
RGD1561067	0.645065	0.307969
Kpna3	0.330705	0.307969
Cdc42	0.321919	0.307969
Galnt11	-0.295112	0.308117
Zbtb25	-0.447321	0.308307
Mcee	0.339353	0.309091
Dfna5h	0.37513	0.309091
Ptges	0.505085	0.309091
Chka	-0.421392	0.309091
RGD1562319	-0.48475	0.309156
Plekhb1	0.345993	0.309156
Uap1	0.387089	0.309156
Hoxc4	-0.406973	0.309341
RGD1311595	-0.380215	0.309341
Timp1	0.66156	0.309341
Cr1l	0.353706	0.309341
Thbs4	0.939713	0.309341
Ovol1	-0.332511	0.309341
Sulf1	0.419268	0.309341
Rab3il1	0.555758	0.309341
Wdr6	0.347143	0.309341
Lrrc61	0.338142	0.309341
Napa	0.349986	0.309341
Ang1	0.356368	0.309341
A2m	-0.55498	0.309341
Gm672	-0.375534	0.309341
Rwdd3	-0.367232	0.309341
Tpp1	0.424079	0.310262
Fam162a	-0.408624	0.310262
Cxcl14	-0.625587	0.310262
Slc9a5	-0.474911	0.310341
Bnc2	0.357252	0.310341
Ddx17	-0.312133	0.310842
Stx11	0.424739	0.310842
Adcy5	0.584731	0.310842
Cyp4f18	-0.362473	0.311097
Yipf7	0.37328	0.311486
Adamts5	0.428977	0.311783
Gprin2	-0.325301	0.312034
Dclk2	-0.424435	0.312034
Pde8a	0.752553	0.312034
Nr4a2	0.458685	0.312034
LOC293589	0.321812	0.312034
Ndufs4	0.300336	0.312034
LOC499136	0.464175	0.312034
Gpr64	0.501324	0.314396
Col14a1	1.13801	0.314396
Dysf	-0.538566	0.314866
Ccne1	-0.467309	0.315366
Chst11	-0.32127	0.315366
Hebp2	0.327833	0.315366
Loxl2	-0.669015	0.315366
Nedd8	0.404038	0.315366
RGD1563838	0.59265	0.315366
Cyb5b	0.411243	0.315906
T	-0.355073	0.317633
Fam59b	-0.391372	0.317633
Pgpep1	0.302058	0.317633
RGD1305235	-0.352619	0.317633
Zfp451	-0.347661	0.317633
Tmem176b	0.558722	0.317633
Nova1	0.559642	0.317633
LOC680217	0.425799	0.317633
Slc7a6	-0.406605	0.317984
RGD1566297	-0.357266	0.317984
Cbr4	-0.346731	0.318117
Ttc37	-0.299204	0.318447
Bcas2	-0.375858	0.318535
Col4a3	-0.323779	0.318841
LOC684976	0.425174	0.318939
LOC689826	0.331579	0.318939
Pla1a	0.471348	0.319328
Pptc7	0.373665	0.319328
Ccl2	0.789408	0.319328
ND4L	0.493982	0.319328
Me3	0.423079	0.319328
Nfil3	-0.4843	0.319328
Akr1b7	-0.883913	0.319328
Dscr3	0.291013	0.320176
Mycbp2	-0.355367	0.320176
Thumpd1	-0.322627	0.320176
Rara	-0.58607	0.320176
Rdx	-0.292318	0.320176
RGD1563185	-0.537711	0.320176
Aox3l1	-0.399615	0.320176
Lum	1.13644	0.320176
Gfpt1	-0.284659	0.320176
Polr2f	0.292056	0.320176
Dgcr8	-0.282351	0.320176
Fam175b	0.348628	0.320664
Dock11	0.32778	0.320664
Cygb	0.634836	0.320664
Hhip	0.391162	0.321044
Hn1	0.359523	0.321044
Olr46	0.530523	0.321044
Coro2b	-0.955273	0.321044
Erc2	-0.302397	0.321044
Dctn5	0.336172	0.321044
Mapk8	-0.320493	0.321397
Ivd	0.291099	0.321397
Isyna1	0.342517	0.321397
Capn2	0.286407	0.321397
Zbtb37	-0.301521	0.321397
Pxk	0.285372	0.321397
Tor1aip1	0.321499	0.321397
Sec11c	-0.315529	0.321397
Ppt1	0.314529	0.321397
Luc7l2	-0.359649	0.321397
Mk1	-0.430292	0.321397
Nudt18	-0.365917	0.321397
Serpinb6a	0.312153	0.321397
RGD1311744	0.331577	0.321397
Gadd45b	-0.437689	0.321397
Syt15	-0.313185	0.321397
Senp1	-0.338788	0.321397
Olr1389	-0.376	0.321397
Prkdc	-0.290942	0.321397
Plcb4	-0.371041	0.321397
Golga7	0.359606	0.321397
Ctps	-0.438787	0.321415
Cars	-0.448984	0.321415
Slc10a5	-0.408268	0.321415
Pnmal2	-0.408502	0.321415
Lmo1	0.451816	0.321415
Spta1	-0.514792	0.321415
Auts2l	-0.842151	0.321552
Plk3	0.594384	0.321552
Papd5	-0.29372	0.321552
Rab27b	-0.474515	0.321881
Adarb1	-0.646235	0.322012
Il7	0.69443	0.322012
RGD1565648	0.405999	0.322012
Pex3	0.330963	0.323035
Crkrs	-0.345037	0.323035
Rab20	0.460963	0.323035
LOC688462	-0.325163	0.323035
Pgrmc1	0.288615	0.323062
Pten	-0.316459	0.323062
Abhd4	0.364998	0.323062
Anapc4	-0.310567	0.32321
Mapk10	-0.521929	0.32321
Memo1	-0.285117	0.32321
Tmem63c	-0.904871	0.323223
LOC315493	0.307079	0.323223
Cldnd1	0.41507	0.323223
LOC365344	-0.280522	0.323223
Stk39	-0.392632	0.323223
Mea1	0.309711	0.323223
Mmp28	0.350408	0.323223
Bcl2l13	-0.469809	0.323223
Mdga2	0.664272	0.323223
LOC689834	0.395044	0.323223
Nek1	-0.347448	0.323764
Oat	0.355943	0.323764
RSA-14-44	-0.335591	0.323785
Ywhaq	0.326275	0.324576
Cml1	-0.482609	0.324987
Ankrd60	-0.41142	0.324987
RGD1562543	-0.34501	0.32506
Uprt	0.408353	0.32506
Lrrfip1	0.298643	0.32506
Mfsd2	-0.342106	0.32506
Ogdh	0.329786	0.325332
RGD1562449	-0.335509	0.325332
Chchd5	-0.319723	0.325332
RGD1562831	0.490114	0.325978
LOC688829	0.320141	0.325978
Thra	-0.491762	0.325978
LOC683102	0.493328	0.325978
Tomm70a	-0.289491	0.325978
Serpinb3a	0.331922	0.326031
Lrrc9	-0.377226	0.327015
Fbxw2	-0.29742	0.327015
Naaa	0.482385	0.327015
Gmds	-0.324202	0.327015
St8sia2	-0.554404	0.327015
Shisa4	0.273962	0.327015
Cenpk	-0.512513	0.327015
Mrpl38	0.360833	0.327015
Kctd11	0.340272	0.327015
Tcf12	0.308802	0.327015
Med16	0.306977	0.327015
RGD1306402	-0.308342	0.327015
Anp32e	0.368424	0.327015
Sirpa	0.378545	0.327015
LOC685376	0.386761	0.327015
Tceb2	0.311946	0.327015
Olr385	-0.614149	0.327391
LOC500688	-0.448725	0.32844
Tmem200a	0.381626	0.32982
Sirt6	0.318355	0.330794
Nr4a1	1.65669	0.330794
P4ha3	1.24238	0.330794
Zfp280b	-0.455839	0.330794
LOC499916	-0.298597	0.330794
Chi3l1	1.54391	0.330794
Slc10a1	0.419594	0.330794
Taf13	-0.369797	0.330794
Fgf13	0.355651	0.330794
F8a1	0.45806	0.330794
Agpat2	0.297202	0.330794
Tmem16a	0.594011	0.330794
RGD1560926	-0.450126	0.330794
LOC360990	-0.320305	0.330794
RGD1561704	-0.462249	0.330794
Dnttip2	0.352696	0.330794
Kng1	-0.558435	0.330794
Zfp57	-0.468644	0.330794
Tssk6	-0.344291	0.330794
RGD1305178	0.301217	0.330794
C2	0.674216	0.330794
Cpne8	-0.313453	0.330794
Btrc	-0.281154	0.330794
RGD1562310	-0.602727	0.330794
Wdr67	-0.34605	0.330794
Wdr26	-0.27703	0.331089
Kif11	-0.433057	0.331089
Tmem106a	0.516628	0.331089
Pde7a	-0.531877	0.331575
Trappc4	0.34951	0.331575
Chad	0.291684	0.331887
Arid3b	-0.320824	0.331887
Tubb2c	0.306568	0.331887
Phactr3	-0.312382	0.331887
LOC311134	0.484469	0.331887
Sf3b1	-0.301523	0.331887
Rasgrf1	0.327133	0.331887
Sfrp5	0.467376	0.332005
Efemp1	0.834323	0.332005
LOC684148	0.292671	0.332005
Vwa5a	0.31849	0.332138
Tra2a	-0.277521	0.332836
Agt	-0.745786	0.333538
Olr1474	0.343639	0.333538
Ranbp2	-0.302803	0.333538
Gcom1	0.386161	0.333538
Cyp26c1	-0.281919	0.333538
Cybasc3	0.316965	0.333538
RGD1306119	-0.359953	0.333538
Cox5a	0.534538	0.333538
RGD1564921	0.301499	0.333538
Spata17	-0.468246	0.333538
Rab1b-ps1	0.41359	0.333538
RGD1560873	-0.296765	0.333538
Dusp6	0.794217	0.333538
Olr634	0.346983	0.333538
Mical3	-0.612751	0.333538
Aco2	0.357276	0.333538
Dnal1	0.375504	0.333538
LOC367955	0.377962	0.333538
Ptbp1	0.279512	0.333538
Tmem35	0.321333	0.333538
Mdh1	0.325298	0.333538
Agrp	-0.468355	0.333559
LOC678892	-0.390117	0.334023
Creg1	0.53085	0.334023
Nid67	-0.355316	0.334023
Polr3k	0.295248	0.334023
Tasp1	-0.311716	0.334023
Comt	0.295431	0.334023
Mettl7a	0.44902	0.335238
Nup210	-0.278309	0.335238
Hadh	0.649261	0.335238
RGD1561662	0.45869	0.33568
RGD1308297	-0.323837	0.335719
Ermap	-0.34077	0.335719
Numbl	0.306194	0.335719
RGD1562639	-0.360359	0.335888
LOC684534	-0.458732	0.336012
Rapgefl1	-0.430513	0.336012
Znf652	-0.284114	0.336012
RGD1305225	-0.307927	0.336012
RGD1309492	0.343615	0.336802
Rai2	0.464759	0.336993
Nf1	-0.320456	0.33728
Ccar1	-0.34183	0.33728
Plxdc1	0.338252	0.337301
Eif2c2	-0.410391	0.337301
Hs2st1	-0.293646	0.337301
Clpx	-0.332965	0.337301
Pldn	-0.293141	0.338017
Il23r	-1.31901	0.339526
Tes	0.380567	0.339861
Aldh6a1	0.298446	0.339861
Olr1060	-0.443261	0.339861
Prkcz	-0.617904	0.339861
Corin	0.332242	0.339951
Ankrd17	-0.283073	0.340101
Pop7	0.372106	0.340105
Fam164a	0.301115	0.340105
Slc22a5	0.387414	0.340105
Prg4	0.311964	0.340105
Pspc1	-0.293237	0.340105
Btg3	-0.370798	0.340105
Gapdh-ps2	0.373498	0.340105
Vrk1	-0.274369	0.340105
Sfmbt1	-0.290024	0.340105
Cd47	0.263121	0.340105
Arsj	0.290239	0.340105
G6pc3	0.290953	0.340105
P2ry6	0.652798	0.340105
Nnmt	0.42285	0.340105
Rnf144a	-0.398762	0.340105
Kcnn4	0.594899	0.340105
Fhdc1	-0.45114	0.340105
Scamp4	0.340787	0.340105
Cercam	-0.313247	0.340105
Atp6v0c	0.291685	0.340105
Mdh2	0.370181	0.340105
Nkd1	-0.434226	0.340105
Kcnh2	-0.287511	0.340105
Brca2	-0.331231	0.340105
RGD1564421	0.277924	0.340105
Ctsm	-0.266486	0.340105
LOC298139	0.72013	0.340105
RGD1305298	-0.352866	0.340105
LOC684322	-0.303709	0.340105
Cnnm4	0.318857	0.340105
Creb3l1	-0.476518	0.340105
Pcdhb10	0.397796	0.340105
Tst	0.351318	0.340105
Osr2	0.600299	0.340105
CYTB	0.449504	0.340105
LOC302192	-0.371077	0.340298
Phex	-1.54088	0.340298
RGD1308048	-0.433541	0.340374
Dusp18	0.365261	0.340441
App	0.276872	0.340441
LOC690769	-0.451637	0.340441
Scand1	0.384841	0.340842
Olr664	0.320179	0.340842
Whdc1	-0.417475	0.340842
Gars	-0.386435	0.340842
Cst3	0.309468	0.340965
RGD1563578	0.340789	0.340965
Phf1	0.290248	0.340965
RGD1561914	0.288392	0.340965
Raet1l	-0.330879	0.340965
RGD1307966	0.271902	0.340965
Olr1467	0.498934	0.340965
Stk4	-0.414274	0.341142
RGD1564983	-0.342642	0.341142
Anxa7	0.371614	0.341142
Vangl2	-0.279417	0.341142
H6pd	0.374051	0.341142
Tmx2	0.288826	0.341142
Slc9a7	0.767131	0.341142
Eef2k	0.456504	0.341142
RGD1563583	-0.355379	0.341601
Hibadh	0.283838	0.341601
RGD1565378	0.292555	0.341601
RGD1559961	-0.511227	0.341601
Eln	-0.508159	0.341601
RGD1307418	-0.413619	0.341601
Rpl21-ps1	0.263572	0.341601
Myl7	-0.409116	0.341601
Map2k5	-0.3311	0.341899
Hrh1	0.3792	0.341899
Cd177	-0.642825	0.341899
Socs5	0.355744	0.341899
Nip7	0.32916	0.341899
Rhd	-0.320955	0.341899
RGD1565498	0.388733	0.341899
rnf141	0.277114	0.341899
Gtsf1	-0.280321	0.341899
Rbbp5	-0.319405	0.341899
Hnt	0.3255	0.341899
Phtf2	-0.481045	0.341939
Rab11fip4	-0.363988	0.341939
Lmna	0.414073	0.341991
Mmp19	0.717543	0.342181
MGC95208	-0.446978	0.342636
RGD1562517	-0.316206	0.342835
Mrps31	-0.297336	0.342835
Clock	-0.353762	0.343976
Cfl2	0.537645	0.344323
Thap1	0.322379	0.344323
LOC689540	-0.370554	0.344323
Pln	0.643329	0.344657
RGD1564809	0.408759	0.344657
RGD1563508	-0.373511	0.344657
Dpm3	0.325352	0.344657
Egln2	-0.30429	0.344657
RGD1564887	-0.266464	0.344657
Gmfb	0.279556	0.344657
Cep72	-0.311671	0.344657
Pdlim2	0.389098	0.344657
Plec1	0.33524	0.344769
Rpl7a	0.288774	0.344769
Trim35	0.405725	0.344769
Sypl1	0.307707	0.344881
LOC500354	-0.293974	0.344881
Ppara	0.532978	0.345407
Gja1	0.517883	0.345874
Tpst2	-0.360718	0.34615
Ktn1	-0.272551	0.34615
Dbt	0.358574	0.34615
Ott	-0.314636	0.347453
Pitpna	0.31822	0.347499
Abcb5	-0.321061	0.347553
RGD1306000	0.387047	0.347956
Pld2	0.308122	0.347956
Vom2r-ps125	-0.337715	0.348321
Mamdc2	0.702245	0.349265
Olr1673	0.433129	0.349265
Dlgap4	0.269729	0.349265
Leng4	0.334147	0.349266
Rnf152	-0.290764	0.349298
LOC501224	0.586855	0.349298
Pomt1	0.273709	0.349298
Ets1	0.299526	0.349298
Psmb2	0.301096	0.349298
Arf2	0.359941	0.349298
Mrpl18	-0.366388	0.349298
Tceb1	-0.311081	0.349298
Cep350	-0.311229	0.349298
Crop	-0.298232	0.349298
Supt4h1	0.423876	0.349929
Slc35f2	0.362554	0.349932
Gapvd1	-0.336277	0.350234
Tspan11	0.297288	0.350245
Ptprd	-0.353563	0.350245
Gtf2h5	0.376514	0.350245
Agpat4	0.350061	0.350245
Pdpk1	-0.287695	0.351283
RGD1359201	-0.320431	0.35185
Vim	0.294289	0.35185
Acvr1b	-0.427809	0.351888
Fam129b	0.334207	0.352684
LOC690073	-0.310255	0.352684
Hlf	0.310404	0.352684
Mllt4	-0.300494	0.352898
Slc2a9	0.450727	0.353639
Ebf1	0.948218	0.354071
Olr745	0.295689	0.354071
Zfp260	-0.29086	0.354071
Mll2	-0.451648	0.354071
LOC314140	-0.354311	0.354071
LOC679572	0.399762	0.354071
Ahr	0.815338	0.354071
RGD1307390	-0.273421	0.354071
Cntf	-0.377986	0.354071
RGD1563222	-0.2854	0.354071
LOC363328	0.297972	0.354071
Synm	0.517731	0.354071
Rpgrip1l	-0.370782	0.354071
RGD1562464	0.310621	0.354071
Irs1	-0.331348	0.354071
Tcf4	0.262827	0.354071
Itgb5	0.334506	0.354071
Abt1	0.336026	0.354071
Ssh3	0.274964	0.354071
Usp3	-0.279491	0.354071
Sohlh1	-0.304524	0.354071
Arsk	0.314387	0.354071
Cachd1	0.441253	0.354071
LOC289614	-0.355713	0.354071
Gria1	0.353285	0.354071
LOC498543	0.334924	0.354071
Acd	0.302885	0.354071
Fis1	-0.493861	0.354071
Apbb2	-0.324471	0.354088
Dcp1b	0.315834	0.354088
B3galt1	-0.40487	0.354088
Manbal	0.296519	0.354088
LOC685020	0.808345	0.354496
Scn2b	-0.438126	0.354496
Lin9	-0.279039	0.354496
Dapk2	-0.47566	0.354496
Cd44	0.804347	0.354656
LOC302000	0.62057	0.354756
RGD1566271	0.364715	0.354756
Lynx1	0.584983	0.354756
Prdm6	-0.382985	0.354763
LOC501613	0.334253	0.3551
LOC298990	0.312495	0.355351
Six1	0.288879	0.355351
Ano6	0.541182	0.355351
Taf1	-0.308708	0.355351
Hipk1	-0.314354	0.355351
Zpf397os	-0.261194	0.355351
Anpep	0.631923	0.355351
St6gal2	0.307239	0.355351
Rbm45	-0.28246	0.355351
RGD1564958	0.39641	0.355351
mrpl24	0.30919	0.355351
Rhox4g	0.309031	0.355351
Acbd3	-0.267743	0.355351
Cct6a	-0.297109	0.355351
H2afx	-0.292868	0.355351
Iqcf5	0.313126	0.355351
Foxs1	-0.308027	0.355351
LOC500908	-0.353847	0.355351
Oas1i	-0.587325	0.355351
Fabp5	0.277752	0.355351
Tmsb4x	0.712403	0.355849
LOC683719	0.453091	0.355849
Errfi1	0.60211	0.355849
Zfp319	0.346441	0.355849
UST4r	-0.272876	0.355849
LOC366469	0.352493	0.355849
Il10rb	0.261067	0.355849
Pomt2	-0.362533	0.355849
Actg1	0.335411	0.355994
Sema3f	0.305853	0.355994
Zzef1	-0.312164	0.356059
Rai14	-0.450261	0.356334
RGD1562469	0.291569	0.356334
RGD1305045	0.305611	0.35674
Prkag2	0.42124	0.35674
Serpinf1	1.0685	0.35674
Trnt1	-0.339271	0.35674
Nuf2	-0.491659	0.35674
Ptn	-0.59057	0.35674
Olr748	0.337242	0.356864
Prdm10	-0.297864	0.357142
Cd82	0.32393	0.357576
Nudt1	-0.320966	0.357704
Dlx3	0.37975	0.357704
LOC682675	-0.250429	0.357704
Gper	-0.347496	0.357704
Naaladl2	0.47668	0.357704
RGD1560826	0.523874	0.357704
LOC679771	0.315792	0.357704
Tas2r39	0.301559	0.357704
Olr1750	0.288737	0.357704
Exoc2	-0.288096	0.357704
Dgki	-0.567126	0.357704
LOC690344	-0.287852	0.357704
Socs2	-0.318555	0.357704
Slc25a29	0.358572	0.357704
Rab11fip2	-0.258663	0.357704
Olr63	0.812683	0.357704
Alcam	0.492562	0.357704
LOC364907	-0.268089	0.357827
Fam101a	0.28423	0.357827
Vom2r44	-0.488957	0.357827
Aldoa	0.315242	0.357837
Trim17	0.283673	0.357837
Rcvrn	-0.380978	0.357837
RGD1560386	-0.359806	0.357837
Arl11	0.84073	0.35811
Cat	0.370867	0.35811
LOC688634	-0.326902	0.358483
Ssx2ip	-0.432472	0.360304
Fam107a	0.252899	0.360305
Inhba	0.55977	0.360305
Gpr63	-0.332904	0.360335
RGD1563606	0.496229	0.360837
Cel	-0.32705	0.360837
Rhoq	-0.331583	0.360837
Rcor2	-0.501242	0.360837
Ctag2	-0.282348	0.361186
Kif12	-0.373987	0.36126
Grp	-0.279494	0.361829
RGD1309931	-0.319597	0.362213
Cyp46a1	-0.402181	0.362213
Tmem56	-0.287861	0.362277
Slit2	-1.35614	0.362403
Rhoc	0.34519	0.362403
Znf641	0.303569	0.362403
Tomm20	-0.367529	0.362403
Trib3	0.291185	0.362403
Lypla1	0.351178	0.362639
Fbln7	0.29774	0.36277
Sgk493	-0.324981	0.36277
Gabpb1	-0.282627	0.36277
Zdhhc12	0.300353	0.36277
Acvrl1	0.467157	0.36277
Nav1	0.28286	0.363086
RGD1563946	-0.280004	0.363448
Tollip	0.295855	0.363606
Ldoc1l	0.385556	0.364572
Hhatl	0.458223	0.364572
Stx17	-0.257826	0.364572
Baiap2	0.387549	0.364922
Susd2	0.348236	0.365907
Hoxa2	-0.345095	0.365948
Clic5	1.67307	0.365948
A1bg	-0.318501	0.365948
Spag9	-0.315968	0.365948
LOC685707	0.326078	0.365948
Sec24d	-0.27976	0.365948
Ndufs8	0.374438	0.365948
Hap1	-0.436761	0.365948
Drg2	0.245668	0.365948
Clcnka	-0.272377	0.365948
Lepr	0.423632	0.365948
RGD1562502	-0.316256	0.365948
Gm2a	0.583441	0.365948
RGD1562865	-0.384307	0.365948
RGD1561408	-0.314508	0.366246
Peli1	0.312057	0.366345
Cep290	-0.340332	0.366362
Cadm1	-0.839635	0.366636
Ddt	0.28094	0.366664
Fzd2	0.320845	0.367295
LOC498460	-0.252124	0.367295
Trip12	-0.259783	0.367295
Actn4	0.295269	0.367295
Gramd2	-0.598823	0.367295
Unc13d	-0.278783	0.367295
Lmbrd1	0.340282	0.367295
Pde5a	-0.511101	0.367295
Serinc1	0.285221	0.367295
COX1	0.309667	0.367353
Secisbp2	-0.271896	0.367353
Mep1a	0.258038	0.367353
Slc1a5	0.374111	0.368194
LOC501126	0.284598	0.368956
Mgat2	0.297925	0.369334
Aim2	0.413879	0.369334
Sfrs4	-0.304437	0.369966
Defb27	0.27616	0.369966
Smarcc1	-0.251695	0.370385
Syt10	-0.347835	0.370433
Hspd1	-0.286562	0.370564
Midn	0.272158	0.370564
Ptger1	0.306459	0.370564
LOC691979	-0.460288	0.370564
RGD1566132	0.275923	0.370564
Dad1	0.435243	0.370564
Aldh3a2	0.279792	0.370564
Prr16	0.412279	0.370564
Tial1	-0.282564	0.370912
Kcnn3	0.308834	0.370912
Lrp12	-0.440389	0.370912
LOC364390	0.25487	0.370912
Chmp7	-0.34356	0.370912
Spag5	-0.451051	0.371415
Hspa2	-0.355933	0.371415
Tcof1	-0.275356	0.371415
Grid2	-0.31962	0.371415
Lipa	0.345224	0.371415
P4hb	-0.270441	0.371415
Sox9	0.403173	0.371415
Hint2	0.370545	0.371415
Fam98a	-0.326707	0.371415
Rassf8	-0.291876	0.371415
LOC365692	-0.291972	0.371453
RGD1561957	0.437684	0.371701
RGD1563079	-0.291599	0.371802
Egr1	0.885285	0.371802
Bambi	-0.520524	0.371815
Mrpl52	0.336448	0.371815
Ell2	-0.390994	0.371815
Slc24a3	-0.304852	0.371815
Oscar	-0.35374	0.371927
Mpp6	-0.322854	0.372942
Amac1	-0.624331	0.373456
RGD1310877	0.274754	0.373456
LOC688972	-0.472275	0.374233
Pip5k1b	-0.407844	0.374559
Clec1a	-0.312077	0.374605
Kif5a	-0.32797	0.375091
Cs	0.261177	0.375526
Mrpl4	0.247572	0.375526
Cpeb4	-0.361813	0.375526
Aifm3	-0.298317	0.375526
Pnma1	0.33353	0.375526
RGD1309228	0.340793	0.375526
Ppfia1	-0.310535	0.375526
RGD1563483	-0.282456	0.375526
Hic2	-0.286524	0.375526
Ltb	-0.260828	0.375526
Slfn3	-0.844379	0.375526
Kcnj12	-0.319705	0.375526
Pdzk1	0.264128	0.375526
Mthfd2	-0.373123	0.375526
Zfp39	-0.282006	0.375526
Whsc1l1	-0.329401	0.375526
LOC681796	-0.312979	0.375526
Gls	-0.276081	0.375526
Ptprz1	-0.874555	0.375526
Cox6b1	0.330694	0.375526
Gapdh	0.252996	0.376203
Rbp3	-0.396085	0.377198
Fhl3	0.332163	0.377198
rCG_58138	-0.461933	0.377198
Adam30	-0.474244	0.377198
LOC678801	-0.304393	0.377198
Ltbp2	0.722294	0.377198
Plp1	-0.27466	0.377198
Map4k3	-0.282397	0.377198
Plekhf1	-0.437651	0.377198
Srgap2	-0.257812	0.377198
Uspl1	0.271581	0.377198
Crip2	0.535447	0.377198
Hdgf	0.273967	0.377289
Barx2	0.289345	0.377306
Arfgap1	-0.284602	0.377596
Chchd3	0.264712	0.377967
Nfu1	0.306049	0.378119
Nat11	-0.24751	0.378206
Lamp1	0.277243	0.378206
Abcc8	-0.435141	0.378206
Gng7	-0.401742	0.378206
Zbtb2	0.326769	0.378206
Pik3r5	0.322196	0.378206
RGD1565425	0.283326	0.378206
Ift57	-0.291845	0.378206
Ap2b1	0.247183	0.378206
RGD1308706	-0.309559	0.378206
Olr282	0.275826	0.378206
Timm44	-0.315163	0.378206
Arid4b	-0.238151	0.378206
Cd80	0.359793	0.37828
Tcn2	0.869557	0.378757
Rab7a	0.286113	0.379228
RGD1559940	0.323353	0.379346
LOC499215	-0.303432	0.379346
Klf10	0.286286	0.379346
Wdr18	0.263868	0.379346
Tet1	-0.296954	0.379346
RGD1563284	0.367346	0.38099
Mrga10	0.257101	0.38099
Vwa3a	-0.246806	0.38099
Cd28	0.74533	0.38099
Olr1541	0.396976	0.38099
Tspan18	-0.301685	0.38099
Adh6a	-0.328996	0.38099
Ftsjd1	0.264433	0.381247
Syt3	-0.306611	0.381247
Rbpms2	0.38499	0.381247
LOC474147	-0.316977	0.381247
LOC679958	-0.553696	0.381247
Fam124a	0.342761	0.381247
Klhdc10	-0.27031	0.381247
RGD1560983	-0.344465	0.381247
Acadm	0.458738	0.381247
Rsph1	-0.286589	0.381528
Samd9l	0.664159	0.382314
Satb2	-1.2138	0.382314
B2m	0.37741	0.383433
Scube3	-0.418077	0.383464
Grm7	-0.274504	0.383545
Tnfsf15	0.455267	0.383709
Myf6	0.927353	0.383709
Scamp2	0.262833	0.383709
Adrbk2	-0.417124	0.383709
Gtf2i	-0.240984	0.383777
Myh1	2.63778	0.383777
LOC690732	-0.328182	0.383777
Trim44	-0.258782	0.385008
Gcnt1	-0.568291	0.385177
Ivns1abp	0.261959	0.385177
Casc5	-0.618807	0.385177
Sprr1b	0.388455	0.385177
Rasl10a	0.262287	0.385177
LOC314605	0.362586	0.385736
Fbxo11	-0.258325	0.386044
Ltbp1	-0.840896	0.38665
Clec12a	0.329853	0.387073
Taar6	-0.336245	0.387504
Tnfrsf1a	0.335836	0.387625
Mkks	0.301032	0.388104
Park2	-0.293583	0.388176
Gjb2	0.356947	0.388436
Nqo1	0.39794	0.388891
Sema6d	-0.996384	0.389727
Syne2	0.443323	0.390478
Fgf12	-0.318676	0.390478
Itprip	0.306676	0.390478
Tef	0.298285	0.390547
Asrgl1	-0.304265	0.390547
Arid2	-0.271744	0.390547
Kctd9	0.30854	0.390547
Zmpste24	0.274979	0.390547
Hnrnpa1	-0.278069	0.390651
Lilrb4	0.863985	0.390651
Prl3c1	0.325555	0.390651
Galnt5	-0.426573	0.390651
Brpf3	-0.293949	0.390812
RGD1303130	0.300195	0.391037
RGD1563216	0.279201	0.391037
Rhbdl2	-0.861909	0.391037
Tsc22d2	0.335479	0.39119
St6gal1	-0.357418	0.39119
Plcl2	-0.442715	0.391728
Boc	0.270555	0.391728
Abcd3	-0.237873	0.39173
Mpdz	-0.367494	0.39173
Fgf22	-0.342565	0.39173
Kctd12	0.308856	0.39173
Ptpn5	-0.331438	0.39173
Ap1s1	0.24217	0.391793
RGD1560995	0.35102	0.39203
Adamts12	-0.320256	0.39203
Akap8l	-0.342632	0.39203
Pf4	0.538207	0.392087
Hspc159	0.414517	0.392087
RGD1562629	-0.544295	0.392087
Msi2	-0.275683	0.392087
Ssbp2	0.235912	0.392087
Col7a1	-0.268437	0.392087
Car2	-0.790935	0.392087
Capg	0.58591	0.392087
Myef2	-0.284361	0.392087
Dut	-0.306411	0.392087
RGD1565891	0.501048	0.392087
Zadh2	-0.306598	0.392087
LOC366738	0.320472	0.392087
Arhgdia	0.295171	0.392087
Kif21a	-0.320403	0.392135
Cog3	-0.250099	0.392135
Galnt10	-0.361865	0.392135
RGD1565687	-0.379398	0.392135
Dnajc7	-0.271621	0.392135
Arl4c	0.426008	0.392135
RGD1563834	0.309851	0.392135
Tmem77	0.267699	0.392373
Rarres2	0.447395	0.392373
Alg3	0.274232	0.392373
Uhrf1bp1l	-0.289126	0.392373
Chml	0.353924	0.392373
Ccdc134	-0.249022	0.392373
RGD1305534	-0.245036	0.392373
Chmp1b	0.303637	0.392373
Fbxo8	0.240645	0.392373
Olr877	0.450965	0.392373
Wdr64	-0.274536	0.392373
Scara5	0.296786	0.392373
RGD1563325	-0.316435	0.392734
Cfl1	0.547673	0.392749
H2afj	-0.282375	0.392749
Rnf113a1	-0.320554	0.392749
Piga	-0.339246	0.392749
Wnk4	-0.290234	0.392749
Lrrc8c	0.292161	0.392749
RGD1566078	0.381921	0.393242
As3mt	-0.349401	0.393242
Dmxl1	-0.251102	0.393411
Tmem140	0.344465	0.393411
Cdc25c	-0.316768	0.393561
LOC687748	0.242407	0.393915
Agbl3	-0.379925	0.394144
RGD1562997	0.370757	0.394144
RGD1563100	0.249105	0.394144
Lig3	-0.271807	0.394144
Gmps	-0.342974	0.394144
Lnx1	0.39587	0.394144
LOC365659	-0.288244	0.394144
Slc16a4	-0.27808	0.394144
LOC360807	-0.277093	0.394144
Ncor2	-0.351525	0.394144
LOC687502	-0.79111	0.394144
LOC366425	0.442206	0.394144
Itgb1bp1	0.275535	0.394144
Srd5a2	0.294006	0.394268
RGD1561421	0.249625	0.394268
Nt5c1a	0.302024	0.394268
Bag2	-0.414374	0.394268
Avp	0.402015	0.394268
Dnaja1	-0.279586	0.394268
Myoc	0.373601	0.394268
Olr184	-0.26651	0.394268
LOC288294	0.340356	0.394268
Tmigd1	0.286082	0.394512
Myh8	0.314348	0.394512
Rpa2	-0.290354	0.394512
RGD1559950	0.329014	0.394813
Lypd1	0.265025	0.394813
Cog4	-0.269254	0.394896
Wdsub1	0.24186	0.394896
Tgfbr3	0.347156	0.394896
Olr1137	0.248892	0.394896
Tfeb	0.253009	0.394896
LOC367923	0.524323	0.394896
Psme4	-0.330858	0.395155
Atpif1	0.256671	0.395215
Spag11c	-0.306142	0.395215
Anubl1	-0.345456	0.395215
Spt1	-0.253431	0.395656
RGD1565052	0.275577	0.396232
Ltb4r	0.361401	0.396232
Msh3	-0.346594	0.39645
Hectd1	-0.2609	0.39645
Got2	0.287878	0.39645
Crebbp	-0.265976	0.39645
Sult1a1	0.299288	0.39645
Lrrfip2	-0.241357	0.39645
Stxbp5	-0.329097	0.39645
Htr1f	0.268968	0.39645
RGD1311422	0.282789	0.39645
Solh	-0.275153	0.39645
Dnase1l1	0.235917	0.39645
Tpi1	0.269114	0.39645
Lims2	0.310842	0.39645
Itpripl2	0.287102	0.39645
RGD1559837	0.322944	0.39645
Jmjd1a	-0.372485	0.39645
Slc25a31	-0.383759	0.39645
LOC687565	-0.330865	0.39645
Wdr32	-0.274294	0.39645
Depdc5	-0.236966	0.39645
Adm2	-0.413017	0.396999
RGD1562822	-0.423596	0.396999
LOC686521	-0.247422	0.397021
RGD1560978	-0.322145	0.397048
Ttc27	-0.253946	0.397352
Fat3	-0.797041	0.397374
Mcpt10	-1.17309	0.397374
Klhl9	0.27971	0.397374
RGD1562165	0.271443	0.397374
Clk4	-0.297813	0.397374
Slc25a15	-0.634978	0.397374
Sdhd	0.347063	0.397473
Hpcal1	0.368793	0.397473
LOC685351	-0.232018	0.397473
LOC499719	-0.31073	0.397473
RGD1561060	-0.440428	0.397473
Car9	-0.455245	0.397637
Ythdf3	0.247379	0.397637
Cacng4	-0.257507	0.39765
Xrcc1	-0.320772	0.397806
Stk11ip	0.27603	0.39801
Pus7l	0.334674	0.398408
Klhl38	0.239114	0.398408
Strbp	-0.262891	0.398408
LOC501618	-0.468282	0.398408
Slc38a5	-0.349884	0.398408
RGD1305587	0.507249	0.398408
Pigp	0.391488	0.398408
Trim59	-0.314931	0.398408
Cox6c	0.41523	0.398408
RGD1306809	-0.418987	0.398408
Apbb1ip	0.37473	0.398408
Dnajb4	0.30042	0.398408
Cpz	-0.808591	0.398408
Fads1	0.446926	0.398442
Bcl2	0.404025	0.398714
RGD1565010	0.29715	0.398714
Cep78	-0.261563	0.398714
Sept9	-0.327882	0.399619
Zswim1	0.241803	0.399619
Kcnb1	-0.297444	0.399619
Pcna	0.350905	0.399619
Itgb6	0.495331	0.399619
Fancb	-0.299296	0.399619
Itgb2	0.7971	0.399619
Pdzd4	-0.371495	0.399619
Rspo2	0.891183	0.399619
Leprotl1	0.277572	0.399619
Ghitm	0.325927	0.399619
Avpi1	0.306854	0.399619
Ccdc136	-0.369446	0.400714
Crls1	-0.274142	0.400906
Kpnb1	-0.244415	0.400906
Orc5l	-0.30201	0.400906
Dync1li2	0.256287	0.400906
Pla2g2d	0.976057	0.400906
Rab1b	0.391018	0.400906
Opn3	0.374068	0.400906
Coro1c	0.401286	0.400906
Cmtm3	0.369966	0.400906
Zfyve9	-0.278582	0.400906
LOC501033	-0.321977	0.400906
Lin52	0.289358	0.400906
Kel	-0.293018	0.401048
Ifi30	0.587291	0.401048
Kif5c	0.271304	0.401048
Scube2	-0.297829	0.401048
Rnasek	0.307173	0.401048
LOC679206	0.357813	0.401048
RGD1307937	-0.378612	0.401048
COX2	0.275816	0.401048
MGC93861	-0.571959	0.401048
Pole4	0.344121	0.401048
Pik3c2a	-0.272306	0.401048
Matn2	-0.436982	0.401048
Naprt1	0.267272	0.401048
Eif5a2	0.286965	0.401048
Asb3	-0.224806	0.401048
Tor1b	0.273721	0.401048
Aggf1	-0.284811	0.401048
RGD1306811	-0.36704	0.401048
Cyfip2	-0.753461	0.401048
Mkrn3	-0.338345	0.401048
Sdc3	-0.310747	0.401048
Pitpnm3	-0.26121	0.401048
RGD1308059	0.480988	0.401048
Il1f8	0.272881	0.401048
Acy3	0.375011	0.401048
Mkln1	-0.260904	0.401048
Cbln1	-0.347484	0.401048
MGC109340	-0.440647	0.401048
RGD1311933	-0.291384	0.401048
Kcnq4	-0.239738	0.401048
Amz2	-0.248594	0.401048
Mki67	-0.816092	0.401048
LOC299558	0.340944	0.401048
Sfrs3	0.234017	0.401048
Sdc2	0.23384	0.401048
Slc28a2	1.0467	0.401048
Por	0.378295	0.401048
Osmr	0.350688	0.401048
Rpap3	-0.253186	0.401048
RGD1309969	0.651611	0.401048
Skiv2l2	-0.269435	0.401048
Tmod2	0.448225	0.401048
Tfdp2	-0.370935	0.402055
Rrm2b	0.318605	0.402055
Olr510	0.303241	0.402055
Atp5d	0.347032	0.402055
Olr722	0.328948	0.402232
Pck2	-0.278212	0.402232
Hspa4	-0.292485	0.402458
Hbxip	0.26033	0.402458
Clu	0.434828	0.402458
Usp48	-0.228699	0.402664
Nola3	0.247985	0.402673
Ch25h	0.290943	0.402673
Gsto1	0.303708	0.402673
Alg8	0.288616	0.402967
B4galnt3	-0.340547	0.402967
Cysltr1	0.75075	0.403077
Sept2	0.27005	0.403077
Lipg	-0.32121	0.403239
Htt	-0.283391	0.403239
Tmcc2	-0.256717	0.403318
Lias	-0.252903	0.403416
Lmf2	0.280517	0.403416
Clec2h	-0.300981	0.40376
Pttg1ip	0.319093	0.40376
LOC299271	-0.339021	0.404009
Sardh	-0.442699	0.40405
Cetn3	-0.310834	0.404235
Fbxo48	0.242062	0.404271
Gypc	0.295476	0.404661
Rcsd1	0.279286	0.404661
Msi1	-0.443279	0.404661
LOC300191	0.247286	0.404661
Akr1c1	0.228207	0.404661
Olr785	-0.490188	0.404661
Olr8	-0.291724	0.404661
Pdrg1	-0.337584	0.405151
Grsf1	-0.311885	0.405771
Brd7	-0.263242	0.406753
LOC689460	-0.343201	0.406874
Gpr120	-0.309629	0.406874
Atrx	-0.262986	0.407017
Atp13a3	-0.27321	0.407056
Olr283	0.245886	0.407421
Prdm5	-0.380535	0.40816
Mrps14	0.289852	0.408407
Bst1	0.319718	0.408734
Sphkap	-0.319564	0.408857
Orc6l	-0.230246	0.408857
LOC301126	-0.309038	0.408857
Pcdhb2	-0.332943	0.409848
RGD1310166	-0.343892	0.409848
Carhsp1	0.383317	0.409848
RGD1308139	-0.283086	0.409848
Sh3gl2	-0.237373	0.409848
Hist1h2ao	-0.304123	0.409848
Dhx57	-0.413703	0.409848
Olr1352	0.345096	0.410139
Il6ra	-0.531345	0.410139
RGD1566127	-0.320741	0.410477
Ufc1	0.506523	0.410477
Tmem185b	0.248083	0.410525
Ralbp1	-0.435782	0.410989
Oaz1	0.298705	0.411124
Fbxo6	0.252916	0.411124
Ube2e2	-0.310003	0.411645
Pltp	1.33581	0.411645
Cdh2	-1.15907	0.411645
RGD1309634	-0.31278	0.411645
Nrk	-0.299127	0.411645
Crem	-0.344966	0.411678
Car11	0.311924	0.412081
Col11a1	-0.44625	0.412081
Ctss	1.16942	0.412336
RGD1311730	-0.235519	0.412336
Ctns	0.342688	0.412336
Tmem186	-0.284465	0.412336
Ccdc121	-0.276133	0.412336
Hdlbp	-0.229708	0.412336
Cd24	0.300497	0.412336
Eml4	-0.510175	0.412336
Atp6ap1	0.275058	0.412336
LOC292471	0.264916	0.412336
Fgf1	-0.478055	0.412336
Gng10	-0.302746	0.412336
Ranbp1	0.269787	0.412336
Lair1	0.26958	0.412336
LOC682199	0.476897	0.412336
Cebpz	-0.255595	0.4124
Tifa	-0.503187	0.412686
Spink5l1	-0.260537	0.413101
LOC360824	-0.376192	0.413101
Espl1	-0.390306	0.41324
Fbxl11	-0.269397	0.413329
Shroom2	-0.390147	0.413329
Nsg1	0.267857	0.413937
Zfp105	-0.265119	0.414043
Prl4a1	0.265628	0.414043
Robo1	-0.380622	0.414043
LOC300647	-0.266767	0.414043
Itfg2	-0.299614	0.414043
Vom2r31	0.282573	0.414043
Grpr	-0.414345	0.414043
RGD1564507	-0.504036	0.414043
Pdxdc1	-0.254235	0.414043
Anxa10	0.398464	0.414043
Whsc1	-0.336181	0.414113
Hcn4	-0.263526	0.414206
Ift81	-0.280028	0.414206
Mtmr10	-0.250085	0.414593
Plekha5	-0.223746	0.414593
Hsd3b5	-0.273422	0.415648
Plekhh2	-0.295409	0.415836
Sox11	-0.269345	0.415836
RGD1560880	0.280496	0.416383
Ciao1	-0.296299	0.416383
Lrrc55	0.259765	0.416383
Olr808	0.515432	0.416383
LOC680693	-0.4052	0.416383
Trip4	0.245879	0.416383
Dhrs7c	0.280411	0.416383
Dvl1	-0.267085	0.416644
Aim1l	-0.25219	0.416644
Wfdc16	-0.358172	0.416644
Nt5dc3	-0.366546	0.416644
Lrrc2	0.644919	0.416644
Arfip2	-0.249516	0.416644
Pram1	-0.30832	0.416761
Copb1	-0.267458	0.416761
Upk3a	0.306039	0.416761
Sncg	1.26795	0.41707
Fam118b	-0.322344	0.41707
LOC501799	0.79249	0.417291
Cyth3	0.382198	0.417492
Pm20d2	-0.243316	0.417525
Shc3	0.305218	0.418196
Akap14	-0.309459	0.418196
Cep250	-0.265414	0.418196
RGD1564171	-0.34837	0.418196
Rpusd3	-0.247187	0.418196
Fcgrt	0.309846	0.418196
Xiap	0.264909	0.418196
Ehd4	0.687489	0.418196
LOC366404	0.502471	0.418196
Cldn14	-0.249723	0.418196
Rbm25	-0.254636	0.418196
RGD1563445	0.407226	0.418196
LOC687356	0.407364	0.418196
Efcab1	-0.538349	0.418196
RGD1304567	-0.270061	0.418196
RGD1307554	-0.246235	0.418196
Olr1543	-0.346648	0.418196
Ttk	-0.319474	0.418196
Rg9mtd1	-0.286224	0.418196
Sec16b	-0.264326	0.418196
Pbx2	-0.29313	0.418196
Nup205	-0.25741	0.418196
Nfkbie	0.279303	0.418196
Maged1	-0.243516	0.418196
Prex1	-0.494795	0.418196
Adamts9	-0.602766	0.418196
Hsph1	-0.608668	0.418196
RGD1566272	0.299302	0.418196
Igsf9b	0.572864	0.418196
Bcas1	-0.432165	0.418196
Olr110	0.398718	0.418196
Mrpl47	0.365052	0.418196
Ptplb	0.21607	0.418196
Cpne7	0.348077	0.418196
Rpl27a	-0.346725	0.418196
Usp12	-0.240202	0.418196
Usp49	-0.237505	0.419044
Clcf1	0.408865	0.419044
RGD1309522	-0.36777	0.419064
Mpzl3	0.303912	0.419427
RGD1566036	-0.325312	0.419427
RGD1562426	-0.236028	0.419427
RGD1563774	-0.391845	0.419427
Rab3gap2	-0.228588	0.419427
Hoxc5	-0.371227	0.419427
Ahsa2	-0.313098	0.419427
Polg2	-0.232276	0.419427
Tnks2	-0.231118	0.419427
Pcdh17	0.375641	0.419427
Lgsn	-0.245057	0.419427
Rarb	0.399779	0.419427
Etv1	0.357239	0.419427
RGD1307100	-0.236987	0.419427
Slc25a23	0.228725	0.419427
Tm6sf1	0.797693	0.419427
Vom2r45	0.250324	0.419427
Stmn2	0.679338	0.419427
Ddhd1	-0.354184	0.419427
Faslg	0.347422	0.419612
Cyp11b2	-0.425468	0.419612
Dlk1	0.602932	0.420318
Ccdc130	0.231359	0.420632
Best3	0.247834	0.420632
Smpd4	0.24272	0.420996
Ptgs1	0.375003	0.420996
Mtmr9	0.232055	0.420996
Rab3d	0.238622	0.420996
Acp1	0.277553	0.420996
Zwilch	0.25743	0.420996
Ptprv	-0.589478	0.421398
Stfa2l3	-0.768835	0.421398
Zbtb41	-0.295546	0.421469
Tnks1bp1	0.228108	0.421476
Pigb	0.27603	0.421504
Trappc1	0.341882	0.42238
Unc119	-0.216024	0.422764
Hist3h2ba	-0.285069	0.422764
Il9	0.363998	0.422764
Tm9sf1	0.271744	0.422764
Ankrd32	-0.237682	0.422764
Gabrg2	-0.23721	0.422764
Ehd2	0.345056	0.422764
Ppp1r2p9	-0.32815	0.422764
Vkorc1l1	0.218971	0.422764
[truncated: 17,684 more rows]

## Sheet: D15 VS D5
ID	logFC	FDR
Cit	-1.72248	0.0405499
Mmp19	1.12167	0.14935
Clec2dl1	1.31134	0.14935
Htra4	1.99695	0.14935
Emp3	0.774688	0.14935
Itgb8	1.28709	0.14935
Olr779	-0.738101	0.14935
Rnase4	0.68852	0.14935
B3galnt1	0.931508	0.14935
Enpep	0.653474	0.14935
Ctsb	0.633635	0.14935
Dazap2	0.579331	0.14935
Timp3	0.766399	0.14935
Depdc6	0.765244	0.14935
Sfxn3	0.637896	0.14935
Rpl10	0.755224	0.14935
LOC682999	0.632802	0.14935
Nr4a2	0.678951	0.14935
Lgals3	1.09309	0.14935
Cd48	0.626401	0.14935
Pdpn	0.980745	0.14935
Oxct2a	-0.912624	0.14935
Epdr1	0.727946	0.14935
Ephx1	0.707304	0.14935
Pgcp	0.562309	0.14935
Prdx6	0.546064	0.14935
Steap3	0.669509	0.14935
Fam115c	-1.25126	0.14935
Olr63	0.874286	0.14935
Fhl1	0.617044	0.14935
Steap4	0.729455	0.14935
Emp1	0.869474	0.14935
Sft2d2	0.55125	0.14935
Lamp2	0.646768	0.14935
Cav1	0.695583	0.14935
Arsj	0.611835	0.14935
Tmem184c	0.6698	0.14935
Crip	1.5551	0.14935
Capns1	0.61093	0.14935
Lppr4	0.584021	0.14935
Myd88	0.58536	0.14935
Asah1	0.517726	0.14935
Anxa1	0.76582	0.14935
Prrx1	0.691773	0.14935
Tmem196	0.961889	0.14935
Cth	0.649933	0.14935
Glud1	0.610092	0.14935
Mmachc	0.562376	0.14935
Cyb561	0.642106	0.150353
Ifitm3	1.17932	0.150443
Ncald	0.500456	0.150443
Hsd11b1	0.806626	0.150443
Abhd14b	0.511106	0.150443
Pqlc3	0.600691	0.15247
Dbp	0.507241	0.15247
Ndrg1	0.695206	0.15247
Otud7a	0.709109	0.15247
Il17rb	0.742573	0.15247
Hint1	0.712062	0.15247
Frmd6	0.764479	0.15247
Cox7b	0.781554	0.15247
Pmp22	0.743809	0.15247
Galm	0.540587	0.15247
Scara3	0.626998	0.15247
Cmtm3	0.619566	0.15247
Hbegf	1.06409	0.15247
Lgals1	1.35069	0.15247
Pepd	1.01096	0.15247
Mfap5	1.17812	0.15247
Vat1	0.519326	0.15247
C4-2	2.04827	0.15247
Uprt	0.511219	0.15247
Casp12	0.902252	0.152533
C1r	1.093	0.152602
Nudt2	0.523464	0.154042
Atp6ap2	0.652992	0.154258
Psenen	0.546993	0.154258
Mxra8	0.560384	0.154258
Lgmn	0.792849	0.154258
Eps8	0.571075	0.154258
Adm	-0.705725	0.154258
Tubb2a	0.803766	0.154258
Cd14	1.14556	0.154258
Fam49a	0.771132	0.15504
LOC686661	0.663034	0.15504
Acp2	0.509538	0.156375
Rnase10	0.659882	0.156375
Wisp2	0.749197	0.156375
RGD1309710	0.449168	0.156375
Gpr1	1.34434	0.156375
LOC680578	-0.485656	0.156375
Adamts16	0.769976	0.156375
Fam75a4	0.822307	0.156375
C1s	1.61385	0.157914
S100a11	0.657558	0.159478
Irak3	0.825948	0.159478
RGD1306959	0.47979	0.159478
Steap1	0.513998	0.159478
Pdha1	0.465697	0.159478
Dctn5	0.504761	0.159478
Rab27b	-0.628632	0.159478
Plekhb1	0.55008	0.159478
Sept2	0.447676	0.159478
Dusp7	0.565833	0.159478
LOC680231	-0.650029	0.159478
Brwd1	-0.520499	0.159478
Lipogenin	-0.497849	0.159478
Anxa5	0.470378	0.159478
Crispld2	0.839866	0.159478
Tgfbr3	0.485212	0.159478
RGD1564921	0.496049	0.159478
Figf	1.05523	0.159478
Kcnj12	-0.499832	0.159478
Lrrn4cl	1.39586	0.159478
Rnd3	0.482648	0.159478
LOC685601	-0.452	0.159478
Nap1l5	-0.532685	0.159478
Boc	0.469189	0.159478
Enah	-0.620571	0.159478
Tmem186	-0.449052	0.159478
Triobp	0.539971	0.159478
Olfml2a	1.45722	0.159478
Tceal1	0.731718	0.159478
RGD1561704	-0.505585	0.159478
Cd180	0.918597	0.159478
RGD1310660	0.51302	0.159478
RGD1559579	-0.456972	0.159478
Mfsd2	-0.538712	0.159478
Ptp4a1	-0.483557	0.159478
Lypd6b	0.600459	0.159478
Dtna	0.594815	0.159478
Mamdc2	1.1336	0.159478
Scpep1	0.760619	0.159478
Gng5	0.620406	0.159478
Ecm1	1.58677	0.159478
Tmod1	0.547759	0.159478
Vamp3	0.489008	0.159478
Has1	0.910013	0.159478
Pde1a	0.768813	0.159478
Add3	1.06476	0.159478
Tmem176b	0.765435	0.159478
RGD1564091	-0.728839	0.159478
Hadh	0.740196	0.159641
Psme1	0.510729	0.159641
Rhog	0.475153	0.162687
C1qtnf9	-0.492177	0.162687
Spcs2	0.502682	0.162687
Ralbp1	-0.61407	0.162687
Rhpn2	-0.61498	0.162687
LOC684623	-0.502673	0.162687
Serping1	1.06381	0.162687
Erc2	-0.433743	0.162889
Ano6	0.596102	0.163096
Hist1h2ail	-0.507722	0.163096
LOC500908	-0.569715	0.163096
Gpsn2	0.483041	0.163096
Fam5b	0.597475	0.163096
Msn	0.555224	0.163096
Ctsh	0.757424	0.163096
Fam96a	0.660258	0.163096
RGD1562617	0.547199	0.163096
Prrg1	0.762263	0.163096
LOC680511	-0.522308	0.163096
Psmb4	0.57743	0.163096
Lass2	0.409111	0.163096
Imp3	0.658418	0.163096
Pter	0.537455	0.165418
Txndc13	0.464367	0.165708
Arl6ip1	0.43968	0.167011
Stat6	0.474042	0.167729
Cpeb1	1.15672	0.167729
S100a10	0.573921	0.168966
Nox4	1.02339	0.168966
Cd81	0.483311	0.168966
Gadd45b	-0.775712	0.168966
Tcp11l2	0.54029	0.168966
Egfr	0.530246	0.168966
Adamtsl3	0.638075	0.168966
Hhip	0.601239	0.168966
Stfa2	-0.502151	0.168966
Bin3	0.468103	0.168966
Tmem160	0.423625	0.168966
RGD1562997	0.489809	0.168966
RGD1306613	0.504031	0.168966
Akr1b8	1.04703	0.168966
Lnx1	0.458077	0.169049
LOC688241	-0.507016	0.169049
Sec61b	0.404754	0.169967
Rhoj	0.532906	0.169967
RGD1309931	-0.455955	0.169967
Anp32e	0.423527	0.169967
LOC683302	-0.665189	0.169967
C2	0.720414	0.169967
Olr1060	-0.531397	0.169967
Sdhb	0.426066	0.169967
Pdgfra	0.648805	0.169967
Rad54l	-0.463838	0.169967
LOC364063	-0.558952	0.169967
Tmem100	1.00254	0.169967
Chi3l1	2.01376	0.169967
Gria1	0.526393	0.169967
Pdgfrb	0.651723	0.170649
Icam1	0.499753	0.170949
Ubc	1.48505	0.170949
Mynn	0.455507	0.171606
Hist2h2bb	-1.00462	0.171606
Hdac4	-0.444272	0.171606
Raet1l	-0.466428	0.171606
Magt1	0.554255	0.171606
Pdlim5	0.56368	0.171606
Kif24	-0.407084	0.171606
Tob1	0.673753	0.171606
Got1	0.735783	0.171606
RGD1562310	-0.890741	0.171606
Cdh13	1.40606	0.171606
Ank1	-0.601135	0.171606
RGD1564641	0.632933	0.171606
Sfpq	-0.404579	0.171606
Sh3bgrl	0.477396	0.171606
LOC684976	0.610314	0.171606
LOC686096	0.446348	0.171606
Ubb	0.467622	0.171606
Hccs	0.536613	0.171606
Sgcb	0.415883	0.171606
LOC680700	0.537694	0.171606
Rpl37a-ps2	-0.438668	0.171606
Pla2g2d	1.19153	0.171606
Pde3b	-0.727783	0.171606
Hfe	0.492492	0.171606
Zbtb16	-1.02809	0.171606
Slc43a2	0.84195	0.171606
Olr1437	0.40381	0.171606
Gpx3	0.635743	0.171606
Polr2f	0.433226	0.172705
Tmx2	0.414882	0.172705
Tm7sf3	0.622191	0.172705
Gpr37	0.817568	0.172705
Bcap31	0.468363	0.172835
Nbl1	1.1949	0.173482
Meox2	0.756504	0.173482
Alcam	0.583706	0.174136
Thsd7a	0.551344	0.174136
Pdgfc	0.907298	0.174136
Pcna	0.477237	0.174136
Fam29a	-0.396452	0.174136
Axl	0.551636	0.174136
Itga3	0.444406	0.174136
Tnfrsf11b	0.409103	0.174136
Tmem140	0.609069	0.174925
Olr673	-0.535098	0.174925
Sar1b	0.467131	0.174925
Uqcrh	0.426805	0.174925
Twsg1	0.448559	0.174925
Adcy5	0.622731	0.174925
RGD1310651	-0.382075	0.175427
Ifitm2	0.853503	0.175427
Gadd45gip1	-0.415969	0.175427
Olfml1	1.5609	0.176607
Gas7	0.719938	0.176607
Cabp4	-0.423876	0.176607
Vom2r31	0.437903	0.176607
Chdh	0.423753	0.176607
LOC690235	-0.578433	0.176607
Ddit4	-1.33152	0.176607
Tnfrsf1a	0.542063	0.176702
Pard6b	-0.461399	0.176748
Fhl3	0.436189	0.178256
Wdsub1	0.394861	0.178256
Lypd6	0.59735	0.178256
Auts2	-0.650393	0.178256
Rps23	-0.692626	0.178256
Cox6b1	0.40081	0.178256
Slc2a1	0.603714	0.178256
Nudt14	-0.421114	0.178256
Sat1	0.579632	0.178256
LOC361139	-0.463015	0.178256
Enpp3	1.28574	0.178256
Kpna3	0.410474	0.178256
Mtr	-0.586171	0.178256
Znrd1	0.596525	0.178256
Dpysl2	0.634205	0.178256
Nfil3	-0.43195	0.178256
LOC500688	-0.391252	0.178256
Macf1	-0.452769	0.178256
Rmrp	-0.454022	0.178256
Nxt2	0.595495	0.178256
Sec62	0.383742	0.178256
Tmf1	-0.392811	0.178256
RGD1564327	0.446491	0.178256
Galr2	0.722947	0.178256
LOC690732	-0.467946	0.178256
Ctsl1	0.708831	0.178256
Gm672	-0.506527	0.178256
Fbxo8	0.393574	0.178256
Solh	-0.424943	0.178256
S100a4	0.743289	0.178256
Mrps17	0.80031	0.178256
Olr8	-0.377754	0.178256
A2m	-0.538913	0.178256
Ppap2a	0.376049	0.178256
Slc27a1	0.4352	0.178256
Pdlim1	1.0784	0.178256
Filip1	-0.662478	0.178256
Gm2a	0.596041	0.178256
Nov	1.20887	0.178256
Alkbh5	0.393822	0.178256
LOC689158	-0.435473	0.178256
Tmem126a	0.564364	0.178256
LOC688257	-0.434943	0.178807
Zbtb25	-0.38468	0.179039
Ccbp2	0.965077	0.179039
Rarres2	0.688249	0.179039
Pqlc2	0.378544	0.179039
Csgalnact2	-0.490133	0.179729
Cdc42ep2	0.67602	0.180183
Arc	0.58525	0.180351
Olr1718	0.509988	0.180492
Txn1	0.397885	0.180492
LOC296593	0.379463	0.180492
Pear1	0.444497	0.180492
Ykt6	-0.476769	0.180492
Bmper	-0.471822	0.180492
Slc6a6	0.422575	0.180492
RGD1309285	-0.75364	0.180492
Pex3	0.369689	0.180492
Rac1	0.365724	0.180492
LOC681015	-0.595546	0.180749
Arntl	-0.6516	0.180749
Stat3	0.38858	0.181246
RGD1560386	-0.566154	0.181246
Kdsr	0.49998	0.181899
RGD1560187	0.375176	0.181899
Rapgef6	-0.362744	0.184059
Tubb6	0.607395	0.184655
Tanc1	-0.614191	0.185605
Chmp1b	0.417478	0.186785
Cntnap1	-0.574862	0.186785
Ppt1	0.384189	0.187026
Ndufs4	0.406709	0.187848
Zcchc4	0.374552	0.187848
Socs2	-0.656734	0.187848
Ctps	-0.37674	0.187848
Gnl1	-0.42047	0.187848
Dcbld2	0.428402	0.187848
Fndc1	2.11883	0.187848
Mrps14	0.390105	0.187848
App	0.348279	0.187848
rnf141	0.36188	0.187848
Slc25a15	-0.789426	0.188013
Por	0.508053	0.188013
LOC687502	-0.678482	0.188013
Pcp4l1	0.856282	0.188013
Slc7a6	-0.556447	0.188013
Mpdz	-0.436821	0.188013
Pgpep1	0.404301	0.188013
Jmjd1c	-0.491977	0.188013
Tpcn2	-0.730535	0.188013
RGD1566401	-0.417868	0.188217
RGD1561754	-0.591329	0.188217
Ece1	0.610207	0.188217
Nkx2-1	-0.363842	0.188219
Nanos3	-0.432095	0.188219
Polq	-0.354723	0.188298
Cfh	0.650562	0.188298
Dok2	0.630267	0.188298
LOC680312	-0.46321	0.188298
Enpp4	0.590837	0.188298
RGD1306074	-0.434636	0.188735
Rbbp9	0.386768	0.188735
Jun	0.910048	0.188735
Cxcr7	1.12194	0.189079
Scand1	0.40629	0.189079
Il15	0.476308	0.190036
Prpf4b	-0.398237	0.190036
Cox8a	0.485252	0.191582
Ccng2	0.427641	0.191582
Sdc2	0.367779	0.191582
Crabp2	1.5448	0.191966
Abcg1	0.549516	0.194242
Actb	0.459375	0.194242
Olr1694	-0.497875	0.194624
Crlf3	-0.403193	0.194624
Gpc4	0.435451	0.194624
T	-0.549604	0.194624
Drg2	0.356013	0.194624
Chst1	-0.414976	0.194624
RGD1307789	0.492182	0.194624
RGD1562724	-0.632033	0.194624
Slc9a5	-0.469289	0.194624
Cd164	0.483516	0.194624
Tessp6	-0.690149	0.194624
LOC298111	1.37034	0.194624
Ttc9c	0.470109	0.194624
Id2	-0.530625	0.194624
Cyp1b1	0.837633	0.194624
Has2	0.404145	0.194624
Ablim1	1.51202	0.194624
Eda2r	0.532015	0.194624
Wasl	-0.355297	0.194624
Actg1	0.406152	0.194624
RGD1310942	-0.460524	0.194624
Dnaja1	-0.455943	0.194624
RGD1561444	-0.460468	0.194624
Vwce	0.798667	0.194624
Cacna1h	0.34513	0.195819
Pik3r3	-0.500488	0.195827
Ppa1	-0.465674	0.195827
Scn8a	-0.511664	0.195827
LOC501115	-0.359587	0.196061
Pdp2	0.373788	0.196061
Eid1	0.395681	0.196061
Fbln2	0.570215	0.196061
LOC689800	0.78248	0.196061
Klhl28	0.363326	0.196061
Idh3B	0.562593	0.196061
RGD1306816	0.654061	0.196061
Kif3c	-0.733189	0.196061
Ppap2b	0.544643	0.196061
Tuba1a	0.506539	0.200633
LOC501602	-0.47134	0.200633
Xdh	0.393796	0.200633
Leng4	0.371296	0.200633
RGD1309969	0.758099	0.200633
Npy1r	1.06681	0.200633
LOC688634	-0.39612	0.200633
Ppm1k	0.386375	0.200633
Gfra2	0.420069	0.200633
Fkbp1a	0.408349	0.200633
Nudt3	-0.455316	0.200633
Clptm1l	0.402778	0.200633
LOC688390	-0.439716	0.200633
Cyb5b	0.378803	0.200633
Extl1	0.391291	0.200633
Ghitm	0.409972	0.200633
Lyrm2	-0.379678	0.200633
Gfra1	0.663211	0.200633
Vps28	0.461738	0.200633
Depdc1b	-0.427557	0.200633
Niban	1.43381	0.201037
Txnip	0.467552	0.201037
Cysltr1	0.902193	0.201037
Hist1h2bp	-0.448521	0.201037
Srcap	-0.36047	0.201037
Dcun1d2	0.354018	0.201037
Cfl2	0.687113	0.201932
Cldnd1	0.483879	0.201932
Slc38a3	0.414543	0.20198
Hbxip	0.336843	0.202502
RGD1560076	-0.456042	0.202502
Tnk2	-0.70204	0.202828
Fkbp6	-0.379546	0.202828
Hic2	-0.504269	0.202828
Traf3ip1	-0.428668	0.202828
Mrpl46	0.350252	0.203204
Zfp36l1	0.487936	0.203204
Fhdc1	-0.613447	0.203204
Slc15a4	0.427141	0.203204
Magee2	-0.593476	0.203204
Akap8l	-0.342685	0.203204
P2rx4	0.72406	0.203204
Hexb	0.538703	0.203204
Mobkl1b	0.358993	0.203204
Dhx57	-0.456479	0.203204
Gp5	-0.515611	0.203204
Retsat	0.600605	0.203204
Ldoc1l	0.540733	0.203204
LOC305633	0.621833	0.203204
RGD1563482	0.504882	0.203204
RGD1562011	0.514327	0.203204
Tmem43	0.458675	0.203204
Tcn2	0.772349	0.203204
Midn	0.441066	0.203204
Olr199	0.50038	0.203204
Map1a	0.406318	0.203204
Ankh	0.346607	0.203204
nod3l	-0.48008	0.203204
Ranbp1	0.344621	0.203204
Rpl38	0.50405	0.203204
Large	0.509206	0.203204
Thap1	0.37135	0.203204
Arpp-19	0.378509	0.203204
Pde8a	0.720687	0.203204
Plxdc1	0.457365	0.203204
RGD1310271	-0.330779	0.203204
Dusp6	0.760034	0.203204
Rassf9	0.993607	0.203204
Hmgn2	0.388527	0.203204
RGD1307749	-0.364994	0.203204
Dpagt1	0.383215	0.203204
Dbt	0.393978	0.203204
ND1	0.3739	0.203204
Tmem176a	0.650872	0.203204
PVR	0.609993	0.203204
LOC303823	-0.565948	0.203204
Scin	0.367602	0.203204
Dpt	0.688169	0.203204
Creg1	0.572251	0.203204
Trim21	0.362717	0.203204
Gramd2	-0.855849	0.203204
Tmem154	0.451394	0.203528
Twistnb	0.338593	0.204784
Surf1	0.382565	0.204842
Slc25a28	0.352137	0.204842
Atf3	1.59231	0.204842
RGD1561440	-0.466908	0.204842
Gpr37l1	0.950753	0.204842
Serinc1	0.360737	0.204842
Il7	0.770352	0.204842
Arl10	0.316782	0.204842
Tmem50a	0.339992	0.204842
LOC367140	-0.498642	0.204842
Cygb	0.747826	0.204842
Cenpb	0.366295	0.204842
Ppp1r12b	-0.52382	0.204842
Slc17a5	0.376129	0.204997
RGD1304810	0.383726	0.205393
Sohlh1	-0.378784	0.205869
Fign	-0.625022	0.206038
Car5b	0.850867	0.206747
Hist1h2ao	-0.527281	0.206747
Pdpk1	-0.384937	0.206839
Fmo3	-0.6973	0.206839
Olr201	0.579062	0.206839
Evi1	0.482365	0.206839
Ndufa11	0.410749	0.206839
Olr235	-0.34466	0.207044
Hist1h4m	-0.695015	0.207044
Dhrs7c	0.52358	0.207044
LOC500584	0.440946	0.207044
Stard4	0.375798	0.207659
Ugdh	0.526208	0.207659
LOC499176	-0.496403	0.207659
Dcn	0.776563	0.208193
Tm9sf1	0.393203	0.208193
LOC679840	-0.668111	0.208193
Rpl10a	0.368072	0.208193
Rdh2	-0.617394	0.208193
Lztfl1	0.384559	0.209042
Gp1ba	-0.384664	0.210392
Clic4	0.343415	0.210392
MGC93861	-0.597015	0.210392
LOC100192313	0.377839	0.210392
Tmed9	0.35153	0.210392
Top1	-0.337969	0.210392
Sirt6	0.396328	0.210392
Aldh2	0.363504	0.210904
RGD1564799	0.409033	0.210904
Nkd1	-0.567517	0.210904
Gpr63	-0.429842	0.210904
Uba1	0.326055	0.210904
Vill	-0.429779	0.210904
Gfpt2	0.429361	0.210904
Zzef1	-0.318257	0.210904
Hectd2	-0.425499	0.210904
Mmp15	0.61357	0.210904
Bnc2	0.498651	0.210904
LOC298727	-0.545	0.210904
Dnase2b	-0.437209	0.210904
RGD1560400	-0.442675	0.210904
Zcchc5	0.427489	0.210904
RGD1559564	-0.335284	0.211409
Ankrd42	-0.392024	0.212713
Phactr3	-0.407652	0.212713
LOC688462	-0.572729	0.212713
Omd	-0.560718	0.212759
Sema3a	0.357542	0.212759
RGD1566189	0.322178	0.213862
Fbln7	0.371224	0.213881
Lmbrd1	0.468606	0.213881
LOC689065	-0.495288	0.213881
RGD1562937	-0.339419	0.213881
Adamts5	0.603723	0.213881
Mgat5	-0.611441	0.213881
Ccdc136	-0.345009	0.213881
Zmynd10	-0.406155	0.213881
LOC680299	-0.452942	0.213881
Bnipl	-0.380932	0.213881
Slc25a20	0.34019	0.213881
Ndp	0.665842	0.213881
Osmr	0.460247	0.213881
Nsd1	-0.312084	0.213881
Phf17	-0.348164	0.213881
Tpp1	0.407623	0.213881
Scamp2	0.327255	0.213881
Dscr3	0.373983	0.213881
LOC303810	-0.39688	0.213881
Ifi30	0.505861	0.213881
Gja1	0.60311	0.21442
Ldb2	0.439071	0.21442
Ripk2	0.336219	0.21442
Gnas	0.631691	0.21442
Ftl	0.384912	0.21442
RGD1565731	-0.703329	0.21442
Cpxm2	1.49725	0.21442
Rasa3	0.426701	0.21442
RGD1562775	-0.415805	0.21442
Hmx1	-0.370329	0.21442
Anks1b	-0.390567	0.214519
RGD1562220	-0.812736	0.214519
Dnttip2	0.370213	0.215056
Ak3	0.378055	0.21511
G6pc3	0.335712	0.21511
H2afj	-0.428817	0.21511
RGD1564031	-0.393838	0.21599
Calm1	0.364672	0.21599
Il5ra	-0.412706	0.21599
Armc2	-0.49243	0.216275
RGD1309534	0.424572	0.216275
Adamts18	-0.509117	0.216275
Myof	0.628227	0.216275
Sh3kbp1	0.473156	0.216275
Ltc4s	0.638626	0.216275
Rplp1	0.34544	0.216275
P2rx5	-1.11397	0.216275
Ylpm1	-0.338941	0.216275
Fzd2	0.336227	0.216275
Pttg1ip	0.743083	0.216275
Vgll4	0.319375	0.216275
Mdh1	0.357384	0.216275
Prkg2	-0.838322	0.216275
Akirin2	0.330828	0.216275
Col27a1	-0.387849	0.216275
Parp8	-0.338849	0.216275
Slc2a9	0.391884	0.216275
Ndufb6	0.750566	0.216275
LOC685662	0.462437	0.216296
Plcb4	-0.457292	0.216296
Spata13	-0.358094	0.216296
Gats	-0.505643	0.216296
Hspb7	0.987264	0.216296
Hdgf	0.36033	0.216296
LOC305194	0.464531	0.216296
Uap1	0.407227	0.216296
F3	0.496673	0.216296
Atp6v0a4	0.680509	0.216296
Glrx5	-0.586968	0.216296
Cachd1	0.560955	0.216401
Zhx1	0.426361	0.216401
Acot2	0.473605	0.216401
Pvalb	1.73076	0.216401
Nab2	0.49609	0.216954
RGD1564767	-0.732109	0.217489
Htt	-0.318074	0.217489
Bmyc	0.331156	0.218334
LOC293589	0.317241	0.218592
Pfn1	0.33136	0.218592
Gli2	-0.386895	0.218755
Zswim1	0.326524	0.219391
Rin1	0.366192	0.219391
Trip4	0.338054	0.219522
Cmip	-0.850188	0.219522
Sfrp5	0.618852	0.219522
Klhdc8a	-0.440209	0.219534
Vangl2	-0.402942	0.21965
Rab3il1	0.53727	0.21965
Six1	0.416244	0.220631
Eif4ebp2	-0.42977	0.220631
RGD1565565	0.696681	0.220829
Agpat4	0.415088	0.220829
Arhgap29	0.493984	0.220829
LOC292872	-0.485071	0.22087
Prkag2	0.45584	0.22087
Crebbp	-0.368781	0.221494
LOC690035	-0.314282	0.221494
Med4	-0.870592	0.221916
Ttc36	-0.382757	0.221916
Hoxd13	-0.339604	0.221916
Casp4	0.682728	0.221916
Krt85	-0.360626	0.221916
Kdelr1	0.323199	0.221916
Armcx6	0.454676	0.221916
Kti12	0.493303	0.221916
Nubp2	0.367456	0.221916
Ankrd41	-0.434063	0.221916
RGD1305157	0.461745	0.221916
LOC687356	0.397492	0.221916
Sptb	-0.482647	0.221916
Chd3	-0.363226	0.221916
RGD1305539	-0.402782	0.221916
Snx26	-0.363124	0.221916
Ltb	-0.372629	0.221916
Lamb2	0.361718	0.221916
Rsph1	-0.430488	0.221916
Anxa2	0.455849	0.222778
LOC292471	0.445796	0.222916
Mettl4	-0.422873	0.222995
LOC100174910	-0.342607	0.222995
Rhoa	0.32449	0.22333
Ap1s1	0.363711	0.22333
Stard13	0.37285	0.22333
Hexim1	0.353917	0.22333
Sppl2a	0.310242	0.22333
Ddx3x	0.299803	0.22333
Ssh3	0.316266	0.22333
Serpinf1	0.914788	0.22333
Cdc42	0.33337	0.22333
Igfbp2	-0.435312	0.22333
Hnrnph3	-0.305928	0.22333
LOC308990	0.316381	0.223574
Olr722	0.431025	0.223574
Aqp1	1.76384	0.223574
Sept11	0.507134	0.223574
LOC680782	0.425926	0.223574
Ptplad2	0.616718	0.223574
Igfbp6	1.97959	0.223574
Parvb	0.508619	0.223574
Tra2a	-0.314844	0.223751
Clmn	-0.537293	0.223751
Aff3	-0.560164	0.223751
Fn1	0.391587	0.224111
Cyp2r1	-0.428581	0.224111
Akr1b1	0.296668	0.224111
Rab20	0.582109	0.22485
Metrnl	0.484109	0.224935
Timp1	0.505648	0.226878
Wdr6	0.480279	0.226878
Mucdhl	0.479158	0.226878
Phospho1	-0.487954	0.226967
LOC681994	0.591417	0.227871
MGC94192	0.402793	0.228746
Wbscr17	-0.784304	0.228746
Ets1	0.415677	0.228897
Fam100b	0.316793	0.229651
RGD1564325	-0.443386	0.229789
H2afx	-0.331876	0.229789
Mrpl4	0.305344	0.229789
RGD1562420	-0.489205	0.229789
Herc1	-0.290417	0.230628
LOC691113	-0.34195	0.230628
RGD1560686	0.553417	0.230937
Corin	0.394663	0.230937
Lpar4	0.689581	0.230937
Znf291	-0.331492	0.231053
LOC499719	-0.35991	0.231248
Paip2	-0.308659	0.231295
Dectin-2p	0.363929	0.231295
Ankrd60	-0.354597	0.231295
Klhl38	0.468371	0.231444
RGD1305007	0.329549	0.231527
MGC108974	0.441052	0.231655
Usp3	-0.341025	0.231655
Olr545	0.534928	0.231655
Adarb1	-0.677094	0.231655
Htr1b	-1.59239	0.231655
Nuf2	-0.560741	0.231655
RGD1561986	-0.552506	0.231655
Prtfdc1	0.342492	0.231655
Cdig2	0.294298	0.231655
Klf4	0.782026	0.231655
Rab7a	0.297643	0.231655
Cacng4	-0.346782	0.231655
Slc4a8	-0.417728	0.231655
Cdkn2c	0.46709	0.231655
Klhl9	0.319903	0.231655
Tiparp	-0.440359	0.231655
Whsc1	-0.491516	0.231655
Id4	0.406579	0.231655
RGD1564126	0.329978	0.231655
RGD1564061	0.429204	0.231821
Slc7a13	0.300711	0.231821
RGD1562639	-0.388132	0.231959
LOC363328	0.459358	0.232234
LOC691979	-0.59029	0.232471
Lrrc49	0.347264	0.232471
RGD1563508	-0.310926	0.232471
LOC681578	0.318802	0.232471
Tmem169	-0.359314	0.232471
Accn1	-0.787118	0.232471
Lbxcor1	-0.336142	0.232471
Mustn1	0.678666	0.232471
Tlr4	0.564212	0.232471
Acvrl1	0.588367	0.232471
Grina	0.362519	0.232471
Lbp	1.444	0.232471
Wnk4	-0.468509	0.232471
Idh1	0.39389	0.232471
Gmfb	0.338106	0.232471
Agtr2	-0.321588	0.232471
Plxdc2	0.312073	0.232471
Scarf1	0.528784	0.232471
Bid	0.528933	0.233451
Rps18	0.364455	0.23413
LOC689460	-0.400462	0.234632
Mmaa	-0.326922	0.234871
Arid5b	0.444375	0.234871
Amac1	-0.362731	0.234871
Ppm2c	0.347705	0.234871
Cyp26c1	-0.300263	0.235114
Dyx1c1	-0.373539	0.235114
Cnnm4	0.381408	0.235472
B3galt2	0.597684	0.235477
Ccdc3	1.20391	0.235477
Tat	-0.443963	0.235668
Ikzf5	0.306253	0.236035
M6prbp1	0.318705	0.236095
Igsf21	-0.35521	0.236601
Deadc1	-0.648963	0.236601
Arl11	0.78837	0.236601
Arsk	0.313201	0.236764
MGC94600	0.289719	0.236764
Enox1	-0.31511	0.236983
Ccdc68	-0.706039	0.236983
Tmem188	0.305058	0.236983
Rerg	0.521952	0.237101
Hbp1	0.413238	0.237101
Hadhb	0.396377	0.237831
Mrpl47	0.375502	0.237831
Tmem37	0.433317	0.237831
RGD1565853	0.403101	0.23818
Ndufv1	0.395502	0.23818
Pea15a	0.442936	0.23829
RGD1310311	0.522612	0.23829
Sypl1	0.33224	0.238574
Gapdhs	-0.314769	0.238574
Chml	0.442077	0.238678
Sgcd	0.442965	0.238986
RGD1311595	-0.347925	0.238986
Tm4sf1	0.417549	0.238986
LOC500387	0.574811	0.238986
Cip29	0.308568	0.238986
LOC680562	0.307876	0.239156
Glrx1	0.815928	0.239156
Maoa	0.368812	0.239207
RGD1561906	-0.35546	0.240489
RGD1563812	0.345731	0.242193
LOC679532	0.346038	0.242508
Fbxl22	-0.3912	0.242508
LOC501046	-0.356963	0.242508
RGD1311744	0.473195	0.24291
Hrh3	-0.437277	0.24291
Cklf	0.358106	0.24291
Igh-1a	-0.679329	0.24291
Olr1380	-0.292052	0.24291
Slco3a1	0.558639	0.24291
Ctsd	0.310403	0.24291
Cdk105	0.309118	0.24291
Col20a1	-0.64288	0.24291
Cdc42bpa	-0.295773	0.24291
rCG_64343	0.428808	0.24291
Plat	0.555971	0.24291
Actr3b	-0.479858	0.24291
rCG_35143	0.329367	0.24291
Cadm3	0.744475	0.24291
Syt15	-0.354534	0.24291
Fxyd2	0.488877	0.24291
Gstm1	0.760656	0.24291
Mbl2	-0.333151	0.24291
LOC687064	-0.439575	0.24291
Mrps18b	0.435903	0.24291
Comt	0.322038	0.24291
Mitf	0.590755	0.24291
Abca8	0.369016	0.24291
Jam3	0.295947	0.24291
Fas	0.417778	0.243203
RGD1304731	-0.358645	0.243338
Lyve1	1.06151	0.24346
LOC685060	-0.289753	0.243686
Slc6a15	0.426914	0.243686
Ncor2	-0.420494	0.243686
Cr1l	0.34862	0.243686
Alg8	0.375731	0.243686
Tmbim6	0.335626	0.244521
LOC691715	-0.359991	0.244521
Olr1064	0.341381	0.244563
MGC105560	0.28519	0.244563
Met	0.763572	0.244832
RGD1564117	0.480548	0.244832
Olr623	0.533322	0.244832
Irx3	-0.387364	0.244832
Tead1	-0.382287	0.244832
Taf15	-0.341524	0.244832
RGD1309985	-0.279794	0.244832
Cyp39a1	-0.365798	0.244832
Sepx1	-0.520292	0.244832
Hspb11	-0.345045	0.244832
Agrp	-0.501285	0.244832
Cox6c	0.452102	0.244832
mrpl24	0.314707	0.244832
Pid1	-0.427352	0.244832
Ppp2r5b	-0.451864	0.245127
Tm2d1	-0.332862	0.245127
Idi2l	-1.10461	0.245127
Lum	1.0307	0.245293
LOC685105	0.577917	0.245293
LOC301126	-0.286111	0.245293
RGD1306402	-0.286575	0.245293
Tmem106a	0.595226	0.245293
Krt77	-0.306738	0.245293
Prkdc	-0.279314	0.245293
Slc8a3	-0.527147	0.245293
Slc22a12	-0.339217	0.245293
Oaz1	0.313288	0.245293
LOC365433	0.310554	0.24584
Sbno1	-0.301382	0.24584
Cry1	-0.633647	0.24584
Arhgap24	0.29682	0.24584
Tbc1d1	-0.30288	0.24584
Psmb5	0.428946	0.246128
Kcnk1	-0.325064	0.246855
Mical3	-0.650824	0.247242
Ctps2	0.298203	0.247379
Pln	0.762185	0.247379
Cd55	0.96633	0.24753
Madcam1	-0.299223	0.247731
LOC680065	-0.297665	0.247731
Kctd9	0.349155	0.247731
Spag7	0.283401	0.247857
Rab1b-ps1	0.4416	0.248244
Dysf	-0.553611	0.248244
Csf1	0.581051	0.248299
Ufc1	0.640148	0.249023
Gapdh	0.348124	0.249324
Thbd	0.744471	0.249563
Papd5	-0.28067	0.249563
LOC685890	-0.442	0.249563
Slc1a5	0.496227	0.249563
RGD1311493	-0.367473	0.249563
Col7a1	-0.333818	0.249563
Klhl12	-0.323509	0.249563
Uchl5ip	-0.437645	0.249563
RGD1560983	-0.405843	0.249563
LOC360990	-0.324503	0.249563
LOC684785	0.420102	0.249563
Zfp828	0.300936	0.249563
Cirh1a	0.316124	0.249563
Jmjd6	-0.33344	0.249563
Brca1	-0.329795	0.249563
Mobkl2a	0.38345	0.249563
RGD1306939	-0.373957	0.249563
LOC498308	-0.324671	0.249563
RGD1309730	0.445081	0.249563
Ssbp2	0.274524	0.249563
Lrrc17	0.616283	0.249563
Sc65	-0.395873	0.249563
Dynlrb1	0.355743	0.249563
Man1a1	0.304845	0.249563
Plk3	0.643699	0.249563
Gclc	0.563248	0.249563
Got2	0.319858	0.249563
RGD1564437	-0.48727	0.249563
RGD1563946	-0.33207	0.249563
Dnajc6	0.471458	0.249563
Neo1	-0.354732	0.249563
Sdk2	-0.304695	0.249563
Np	0.364936	0.249563
Acsl3	-0.343422	0.249563
Nr1d1	0.343435	0.249563
Eif1ad	0.366393	0.249563
Myh1	2.6304	0.249563
LOC679934	0.486248	0.249563
Prim1	0.553303	0.249563
Pptc7	0.377388	0.249563
Elavl3	-0.357897	0.250365
Tnfaip1	0.293157	0.250365
Rbpsuh	0.52924	0.250365
Stil	-0.342938	0.250527
Apbb1ip	0.577678	0.250527
Tfrc	-0.430299	0.250543
Rup2	0.377216	0.250543
LOC499896	-0.569398	0.250543
Mycbp2	-0.28729	0.250543
Mup5	0.747337	0.250543
Ndufa5	0.298988	0.250543
Ccdc127	0.291738	0.250543
Map2k5	-0.360928	0.250543
Cd83	0.369999	0.250543
LOC685696	-0.309227	0.250543
Hoxc4	-0.325555	0.250543
Zcchc24	0.667883	0.250686
Yipf7	0.411222	0.250736
F13a1	0.406619	0.250736
Gprasp2	-0.377111	0.251316
Foxp1	0.367458	0.251402
Shq1	-0.44787	0.251402
Mrpl10	0.299747	0.251402
Tcf12	0.286871	0.251402
Myo9a	-0.319735	0.251402
LOC361635	0.31175	0.251402
Sdccag8	-0.356665	0.251402
Ltbp4	0.495096	0.251402
Fundc1	0.324061	0.251402
Gnb1	0.293308	0.251402
RGD1560273	-0.338491	0.251402
Creb3l3	-0.424369	0.251623
A1bg	-0.402849	0.251623
Erbb3	0.696914	0.251623
Mll2	-0.431427	0.251623
Srcrb4d	-0.33476	0.251648
Tapbpl	0.400252	0.25238
Olr650	0.344122	0.25238
LOC685406	0.320527	0.254107
Khdrbs3	0.747	0.25417
L3mbtl	-0.309344	0.254829
Phka2	0.311332	0.254829
LOC688335	-0.316479	0.254829
Phkg1	0.561632	0.254829
Secisbp2	-0.280956	0.254829
Cox5a	0.47458	0.25495
Aco2	0.363266	0.25495
Ly75	1.24269	0.25495
LOC365692	-0.322195	0.25495
Rnf152	-0.30301	0.25495
C1qb	0.821959	0.25495
Masp1	-0.671899	0.255052
Mal	-0.537001	0.255183
LOC691141	-0.395903	0.255801
Sh3glb2	0.288809	0.256035
Myl1	2.6578	0.25607
RGD1307816	-0.352374	0.256125
Etnk1	-0.42991	0.256222
Ptges	0.430114	0.25629
Tppp	0.743011	0.25629
Fam164a	0.289753	0.25629
Cbr3	0.425198	0.256756
Fuca1	0.394965	0.256873
Tubb2b	0.806082	0.256873
Tnni2	-0.705123	0.256873
Chek1	-0.410154	0.257116
Igsf10	0.508085	0.257197
Tmem199	0.293048	0.257881
Asf1a	0.298376	0.257881
Cytl1	0.3684	0.257982
Fut2	-0.531032	0.257982
RGD1560071	-0.508198	0.257982
Pitpna	0.321653	0.257982
RGD1310899	0.337784	0.258586
RGD1561285	-0.273004	0.258795
Olr1006	0.390565	0.258795
Sult2b1	-0.504912	0.258795
Kctd5	-0.339889	0.258806
RGD1564278	0.405959	0.258806
Cops2	0.335884	0.258806
Zbtb5	-0.2799	0.258806
Ptpn12	0.286689	0.258806
Scn1a	-0.511528	0.258806
Brpf3	-0.320375	0.25881
Scara5	0.30519	0.259319
Zfpm2	-0.279739	0.259319
Hist2h2ac	-0.467787	0.259319
Pus7l	0.433527	0.259319
Rhoq	-0.381231	0.259812
RGD1561042	0.315269	0.260336
Efhb	0.380357	0.260371
Naaa	0.488527	0.260829
Cav2	0.294807	0.260829
Tmsb4x	0.673422	0.260829
Pla2g2a	1.6487	0.260829
Cetn3	-0.339656	0.260829
Cd24	0.392691	0.26096
RGD1307595	-0.298331	0.26096
Mrpl23	0.321075	0.261052
Mapk10	-0.536612	0.261052
Ptbp1	0.268983	0.261138
Cln8	0.365631	0.261138
Sipa1l2	-0.544942	0.261138
Ppp2r1b	0.361395	0.261138
Hist1h2bh	-0.345331	0.261222
Arf6	0.413696	0.26144
CYTB	0.444078	0.261488
Ptrh1	0.49656	0.261488
Ddr2	0.346208	0.261507
RGD1562043	0.450498	0.262086
Raph1	-0.453854	0.262739
Syt7	0.345461	0.262914
Tp53	0.341682	0.263578
Orc4l	0.353496	0.263578
Olr820	-0.533073	0.263578
Ap2m1	0.312427	0.263578
LOC100188933	-0.30921	0.263578
LOC685116	-0.364776	0.263578
Rab39	-0.387283	0.263578
LOC474147	-0.351088	0.263578
RGD1561777	0.300769	0.263802
Vegp2	-0.337485	0.263802
Cdk2	0.335958	0.264014
LOC312502	0.266927	0.264014
Atmin	-0.490445	0.264014
Rabif	0.336715	0.264014
Mn1	-0.607929	0.264353
Rai2	0.353906	0.264353
LOC690344	-0.340326	0.264353
Rab4b	-0.283358	0.264353
Eef1g	0.285846	0.264353
Gstk1	0.428687	0.264353
Thbs4	0.893441	0.264353
LOC503120	-0.407349	0.264353
Inhbe	-0.349706	0.264353
Atp6ap1	0.320209	0.264353
Clic2	0.570791	0.264353
LOC316469	-0.441255	0.264353
Jmjd8	0.348195	0.264353
Gjb2	0.3868	0.264353
Nr4a1	1.66302	0.264353
Tcf4	0.262981	0.264353
Cobl	-0.341099	0.264353
RGD1562416	0.268858	0.264353
Cst3	0.325007	0.264353
Shmt2	0.366872	0.264353
Disp2	-0.476112	0.264353
Pccb	0.280422	0.264353
LOC682513	0.502054	0.264353
Myo1e	0.320343	0.264353
Suox	0.330795	0.264353
Timm10	0.416286	0.264353
Hao2	-0.260695	0.264353
Ncstn	0.305598	0.264353
Olr765	0.447393	0.264353
Traf3ip2	0.616872	0.264353
RGD1306192	-0.296611	0.264353
LOC691504	-0.348681	0.264394
Abt1	0.309273	0.264586
Glb1l3	-0.282072	0.264848
Serinc3	0.282917	0.265462
Pfkfb3	-0.551229	0.265579
Cryl1	0.31003	0.265579
LOC688667	-0.391526	0.265579
C1qtnf4	-0.339936	0.265915
Ywhaq	0.326353	0.266601
Cirbp	0.433456	0.266601
Phlda1	0.689473	0.266601
Atxn3	0.327438	0.266601
Fam175b	0.40958	0.266601
Olr853	-0.345555	0.266601
Arv1	-0.268771	0.266601
Col9a1	-1.16966	0.266601
Cbx2	-0.440724	0.266601
Ank2	0.330022	0.266601
Manbal	0.307332	0.266601
Glis2	0.303154	0.266703
Tmod3	0.329965	0.266778
Ankk1	-0.357022	0.266899
Gulp1	0.293387	0.266899
RGD1307055	-0.290204	0.267391
Zwilch	0.314526	0.267391
RGD1305089	0.267059	0.267391
Kcnj2	0.919429	0.26802
RGD1562629	-0.453615	0.26802
Aadacl1	0.297225	0.26802
Btg4	0.313483	0.26802
Uspl1	0.309383	0.26802
Tpst2	-0.384798	0.26802
Tmem123	-0.335297	0.26802
Ccdc59	0.355212	0.26802
Umps	0.276771	0.26802
Mmp3	-0.837894	0.268168
Hspc159	0.331956	0.268168
Slc35f2	0.394372	0.268168
Bsx	-0.353168	0.268168
Gsn	0.338885	0.268168
Npr1	0.621852	0.268168
Gpm6b	0.774448	0.268168
Zmpste24	0.273014	0.268168
Slc2a3	0.600726	0.268168
Stxbp5	-0.346446	0.268168
Fam180a	-0.38887	0.268168
Lsm3	0.287718	0.268168
Ccdc23	0.311678	0.268168
Pnma1	0.350448	0.268168
Fads1	0.546681	0.268641
Il6ra	-0.779087	0.268745
Rab11fip2	-0.263927	0.268787
Renbp	0.410769	0.269282
Arfgef1	-0.286153	0.269411
Akap1	0.362951	0.269871
RGD1564937	-0.31542	0.269871
Agtpbp1	-0.480053	0.270133
Tfb2m	0.355279	0.270133
Olr1445	0.447474	0.270133
RGD1563689	-0.285254	0.271026
LOC688495	0.294906	0.271151
RGD1560900	-0.406967	0.271591
RGD1305664	-0.461746	0.271703
Wdr21	0.313727	0.271703
Sntg2	-0.294802	0.271703
Cyb5a	0.46329	0.27186
Mybl2	-0.475544	0.27186
Hsd17b6	0.333415	0.271869
Dnali1	0.430128	0.271869
ND2	0.310229	0.271869
Frrs1	0.43734	0.272092
LOC690324	-0.35997	0.272453
Erap1	0.332057	0.272453
Pdcd2	0.277586	0.272453
Morc2b	-0.599584	0.272453
Ndufa3	0.537745	0.272453
Guf1	-0.278909	0.272453
Casp3	0.447452	0.272587
Gnb3	-0.319265	0.272892
Tppp3	1.31054	0.272892
Mpp6	-0.386922	0.272966
Cdc45l	-0.322621	0.273174
Mfge8	0.27912	0.273174
Plscr4	0.488676	0.273174
Efemp1	1.08885	0.273174
Nrbf2	-0.344241	0.273174
Ndufaf2	0.387734	0.273174
Pomt2	-0.41873	0.273831
Lrrc8b	0.394868	0.274213
RGD1305572	0.283592	0.27459
Klf16	0.373327	0.27459
Cyp27a1	0.391284	0.27459
LOC288990	0.66002	0.27459
Cald1	0.394671	0.27459
Cdh15	-0.629207	0.27459
Lepr	0.502085	0.274635
LOC680227	-0.359914	0.274708
Mk1	-0.436675	0.274708
Plxnb1	-0.336296	0.275261
LOC683494	0.321962	0.275261
Lifr	-0.5118	0.275261
Hoxd12	-0.317138	0.275261
Kcnh2	-0.335826	0.275261
Fam131b	-0.45404	0.275261
Atp5l	0.416591	0.275261
Rhox10	-0.40149	0.275261
Spp2	1.4186	0.275261
Cutc	-0.272273	0.275261
Synpo2	0.383907	0.275261
Olr260	-0.339343	0.275261
Nrf1	-0.32925	0.275261
Cldn1	0.326647	0.275261
Pon3	0.384487	0.275261
Gja3	-0.337716	0.275261
Mfsd6l	-0.358676	0.275261
Gpr176	0.818306	0.276313
Ube2d1	0.354934	0.276668
Fbp2	-0.648115	0.276668
Trappc1	0.333068	0.276668
RGD1562543	-0.352401	0.277041
Atp2a2	0.711048	0.277041
Zfp319	0.273165	0.277041
Kif21a	-0.321065	0.277041
LOC499916	-0.305492	0.277041
Acp1	0.327855	0.277353
Gpr44	-0.319144	0.277353
Mcee	0.286085	0.277353
Tbcc	0.335951	0.277353
Olr1515	-0.507257	0.277353
RGD1565847	0.262771	0.277353
Atad2	-0.30948	0.277353
Usp13	0.364183	0.277353
Psmb2	0.271162	0.277353
rCG_58138	-0.401102	0.277902
RGD1565648	0.356347	0.277902
Trappc4	0.340109	0.277902
Aga	0.282027	0.278185
Olr285	-0.296389	0.278205
Mrps12	0.454599	0.278205
Ascc3	-0.288563	0.278205
Ckb	0.341007	0.278205
Lmtk2	-0.302158	0.278205
RGD1312005	0.353506	0.278205
Suv39h2	-0.311584	0.278205
Coro2b	-0.938983	0.278205
Cugbp2	0.712656	0.278205
Taf9	0.364728	0.278205
Ppara	0.386074	0.278205
LOC311134	0.52502	0.278205
Mxi1	0.485408	0.278205
Aqp4	0.399463	0.278527
LOC364602	-0.404593	0.278527
Zfp281	0.448931	0.278527
Rela	0.303508	0.278527
Tmem170b	-0.254468	0.278588
Nfe2l2	0.371385	0.278832
Ywhag	0.374707	0.278928
Hprt1	0.337354	0.278986
Vwa5a	0.352389	0.278986
LOC502940	-0.353129	0.279139
V1rc35	-0.350285	0.279271
Nt5c1a	0.357785	0.279387
Elovl6	0.475029	0.279387
RGD1565928	0.376535	0.279387
Nf2	-0.261439	0.279387
Nfu1	0.3529	0.279387
Arl13b	-0.301792	0.279387
Eny2	0.283268	0.279387
Rpl27a	-0.413108	0.279387
Ptgds2	0.977594	0.279387
Hpcal1	0.460485	0.279387
Prmt3	-0.318243	0.279387
Sv2c	-0.299482	0.279454
Mbd6	-0.27167	0.279454
Hes3	-0.348122	0.279454
Pspc1	-0.274149	0.279454
LOC498350	0.394394	0.279454
RragB	0.367486	0.279454
Ddost	0.249471	0.279454
Htra3	0.312507	0.279748
Myl7	-0.417995	0.279748
Ang1	0.344925	0.279966
Anks3	-0.32746	0.279966
Smpd3	-0.627834	0.280435
Hs3st3b1	-0.585153	0.280435
Tes	0.419624	0.280435
Prima1	-0.634163	0.280435
Tspan9	0.516161	0.280435
Rab28	0.280121	0.280435
Acad11	0.252072	0.280435
S1pr4	-0.292144	0.280435
Rai14	-0.446702	0.280435
LOC689516	0.314917	0.280435
B4galt2	-0.298105	0.280435
Dbn1	0.313624	0.280435
Mmp2	0.441074	0.280435
Lcat	-0.286456	0.280435
Arf4l	0.961185	0.280435
Traf3	-0.467908	0.280435
Etv5	0.790527	0.280435
Dad1	0.45712	0.280435
Usp29	-0.306609	0.280435
Mgat4a	-0.746217	0.280435
Ifit1lb	-0.411018	0.280435
Pgm1	0.453228	0.280435
Depdc5	-0.262908	0.280435
Gnptab	-0.327021	0.280435
Capza2	0.367881	0.28047
Anxa4	0.273894	0.280515
Mcm10	-0.355895	0.280515
Pole4	0.38121	0.280515
LOC687426	-0.438219	0.280515
Cspg5	0.48263	0.280515
Strbp	-0.276877	0.2806
RGD1563273	-0.329717	0.280679
A3galt2	0.531099	0.280679
Syne2	0.55473	0.280931
Gcom1	0.324809	0.280931
Prdm10	-0.323226	0.280931
Fgf1	-0.431755	0.280931
Acvr1	-0.30214	0.280931
Rhoh	-0.447186	0.280931
LOC294100	-0.425823	0.280931
Nol7	0.303329	0.280931
Ccdc72	0.512382	0.280931
Tox	0.342343	0.280931
LOC683418	-0.342876	0.281403
Olr1139	0.264864	0.281707
Prss27	-0.375818	0.281707
Ogdh	0.272545	0.28172
Hrh4	-0.352013	0.282222
Abca8a	0.627957	0.282222
F2r	0.259772	0.282222
Slc33a1	0.371635	0.282473
RGD1564125	-0.343362	0.282767
Lama4	0.466109	0.282767
RGD1560455	0.28177	0.283154
Mphosph6	-0.331133	0.283154
RGD1564983	-0.412995	0.284219
LOC688078	-0.300236	0.284557
Zfyve21	0.322924	0.284557
Slc20a1	0.383928	0.284557
LOC363208	-0.563231	0.284684
Chad	0.264915	0.284684
Utp3	0.291214	0.284684
Helt	-0.331221	0.284684
Lrrc68	-0.321994	0.284831
Tceb2	0.265221	0.28493
Rps6ka3	0.303034	0.285554
Cyth3	0.47668	0.285554
Grinl1a	-0.243623	0.285554
Rassf8	-0.300164	0.285554
Ankrd17	-0.251915	0.285554
Map3k14	0.260028	0.285554
Dazap1	-0.287661	0.285554
Klf10	0.425641	0.285554
Atp5d	0.400955	0.285554
Rbbp5	-0.275817	0.285554
Ehd2	0.411448	0.285554
Mast2	-0.242856	0.285554
RGD1562319	-0.928602	0.285554
Manba	0.244378	0.285554
RGD1562865	-0.390316	0.285554
RGD1560926	-0.507429	0.285554
Lin9	-0.292813	0.285554
Stxbp6	0.39345	0.286811
Adss	0.294949	0.286811
Tpm4	0.280802	0.286811
Praf2	0.29399	0.286811
Gpm6a	-0.289373	0.286811
Ahsa2	-0.384661	0.286811
LOC302428	-0.354696	0.286811
Hk2	0.670588	0.286811
LOC691485	-0.269384	0.286811
Ubap1	0.260454	0.286811
Trim50	-0.335609	0.286811
Arid2	-0.256725	0.286811
Cox6a1	0.25335	0.286811
Gng11	-0.342824	0.286811
RGD1303130	0.328689	0.286811
RGD1559475	0.309564	0.286811
Ccdc50	0.255625	0.286811
Olr374	-0.435859	0.286811
LOC364010	0.294379	0.286811
Plcg2	-0.282806	0.286811
Tbc1d15	0.266497	0.286832
Galnt7	0.380013	0.287278
Muc19	-0.257585	0.287278
Kit	0.347713	0.287278
LOC502144	0.52483	0.287278
Gpr21	-0.255644	0.287278
Cnbp	0.27256	0.287278
RGD1359380	-0.282497	0.287278
Nptn	0.307758	0.287278
Blmh	-0.345305	0.287278
LOC682929	-0.415218	0.287278
Gpnmb	0.747134	0.287278
LOC687079	-0.334413	0.287306
Tcf7	0.297958	0.28793
Cacna1e	0.280092	0.28793
Gabra1	-0.307506	0.28793
Emilin2	0.686086	0.288396
Kif19a	-0.324201	0.288625
RGD1559143	-0.259585	0.288625
Inhba	0.68677	0.288823
Acss1	0.364083	0.288823
Tas2r135	-0.542084	0.288823
Wbp1	0.260652	0.288823
RGD1305534	-0.240983	0.288823
LOC362464	0.574498	0.288823
Aifm3	-0.274984	0.289019
Clcn6	0.352383	0.289199
Ogfod2	-0.357463	0.289199
Mepe	-0.980921	0.289469
Fgf12	-0.319147	0.289475
Tram1	0.253636	0.289477
RGD1564067	0.319818	0.28972
Col14a1	1.26662	0.28972
Rbaf600	-0.305582	0.28972
Olah	-0.554502	0.28972
Krt73	0.282162	0.28972
RGD1563606	0.491597	0.28972
Brp16	0.378323	0.28972
Dnajb4	0.310262	0.28972
Dolpp1	0.329564	0.28972
Cml1	-0.385113	0.28972
RGD1564964	-0.27354	0.28972
RGD1308977	0.283469	0.28972
Uts2r	0.378246	0.28972
Lpin1	-0.592264	0.28972
RGD1560572	-0.339472	0.28972
LOC366036	0.410322	0.28972
Spetex-2E	-0.73858	0.28972
Rab30	0.347549	0.28972
Gripap1	-0.360504	0.28972
Arl4c	0.372256	0.28972
Capn6	0.516235	0.28972
Mobkl3	0.278619	0.28972
Cdc6	-0.441072	0.28972
Lrriq3	0.515151	0.28972
Dkk1	-0.633015	0.28972
Pcyox1	0.267403	0.28972
Dlg5	-0.290973	0.28972
Olr1414	0.462823	0.28972
Atp2a3	0.371793	0.28972
Glb1l	0.295242	0.28972
Pgrmc1	0.258284	0.28972
Kcnj14	-0.2552	0.28972
Nrip1	0.402643	0.28972
Oat	0.287299	0.28972
Hnrnpk	0.261071	0.28972
Cyb5r1	0.283642	0.28972
Vegfc	0.528949	0.28972
Ccdc88a	-0.305736	0.289827
RGD1564382	-0.508656	0.28987
RGD1309634	-0.312718	0.289874
MGC114464	-0.34758	0.289874
Cep290	-0.281257	0.290003
Zdhhc20	0.265887	0.290003
Enpp2	0.729587	0.290046
Mlana	0.351443	0.290046
RGD1307254	0.245797	0.290046
LOC685376	0.329809	0.290046
B3gnt9	0.288097	0.290046
Fbxl19	-0.296795	0.290046
Krt80	-0.269486	0.290706
Esd	0.268374	0.290706
Prg-3	0.340842	0.290706
Pcdh17	0.477997	0.290706
Psap	0.252066	0.290706
V1rl1	-0.277979	0.290706
RGD1562562	0.452533	0.290706
Pgrmc2	0.355057	0.290706
Map1b	-0.843048	0.290706
Exoc6b	-0.245179	0.29107
Trim35	0.400152	0.29107
Dsc2	0.278753	0.29107
Stard5	0.357592	0.29107
Vom2r49	0.376159	0.29107
Scrn1	0.443075	0.29107
Ldb1	0.246057	0.29107
Slc19a2	0.447009	0.29107
Kpnb1	-0.247458	0.29107
Chst7	0.359688	0.29107
Spt1	-0.317394	0.29107
Rasl10b	-0.287827	0.29107
Golga7	0.257369	0.29107
LOC365370	-0.368473	0.29107
Tlr6	0.367742	0.29107
LOC302733	-0.270096	0.29107
Rgl1	0.288948	0.29107
RGD1311648	0.249863	0.29107
Stx16	0.343575	0.29107
Gapdh-ps2	0.316927	0.29107
B3gnt3	-0.294334	0.29107
Hoxc5	-0.466734	0.29107
Ccdc151	-0.269162	0.29107
Tmem69	0.292783	0.29107
LOC690473	0.499675	0.29107
Nlgn2	-0.317546	0.291169
Prosc	0.273189	0.291212
Mdc1	0.269469	0.291212
Sod2	0.375107	0.291212
Pcp4	0.306097	0.291212
Trim16	0.348025	0.291212
Rpl23a	0.287062	0.29181
Tdrd9	-0.315745	0.292236
Casq1	1.80924	0.292711
Cd151	0.34166	0.292711
Tollip	0.311116	0.292711
Kcng2	-0.304594	0.292711
Rnf32	-0.307883	0.292768
Reln	0.384567	0.29287
Cenpt	-0.311509	0.29287
Serpinb6a	0.245727	0.29287
Agt	-0.622505	0.29287
Stk11ip	0.273303	0.29287
Sike	0.269127	0.29309
LOC680394	-0.355381	0.293352
Cyp4f18	-0.386106	0.293352
RGD1561919	-0.265355	0.293352
Med20	-0.328924	0.293586
Prrx2	0.427224	0.293718
Upk1a	-0.38513	0.294057
RGD1309540	0.328412	0.294057
Kcnq4	-0.258724	0.295575
Tbrg4	0.270977	0.295575
Olr1264	0.433213	0.295757
Cfl1	0.483916	0.295853
Il28ra	0.32475	0.295853
Olr860	0.34134	0.296529
Slc22a18	0.282087	0.296529
Vegfa	-0.259939	0.296657
RGD1310868	-0.45912	0.296657
Tmem200a	0.290535	0.296687
LOC366355	-0.327627	0.296687
Znf704	-0.410902	0.296687
Rab8b	0.34217	0.296687
LOC680643	-0.369268	0.296754
Rhbdd1	0.315903	0.296754
Atg16l2	-0.275241	0.296754
Scg3	0.438884	0.296989
Eed	-0.271918	0.297003
RGD1311422	0.345455	0.297848
Mtss1l	-0.485278	0.297915
Stx7	0.35603	0.297915
Rab9a	0.303741	0.297915
Als2cr7	0.471424	0.297915
RGD1310016	-0.278773	0.297915
Pdlim3	1.0143	0.297915
Nsg2	-0.269356	0.297915
Kdelc1	0.262335	0.297915
Olr540	-0.294075	0.297937
Rspo2	0.767978	0.298011
Sertad4	-0.528301	0.298233
Fggy	-0.306325	0.298649
Mcm5	0.362695	0.298649
Ankrd37	-0.423038	0.298784
Lphn3	0.4189	0.29923
Olr1400	-0.336258	0.29923
Fkbp4	-0.450869	0.29923
RGD1563191	-0.322804	0.299491
Fastkd2	0.275425	0.299491
Tmem53	-0.304273	0.299491
RGD1563583	-0.27645	0.299491
Ddo	0.245531	0.299491
Mtpn	0.233017	0.299491
ND4L	0.380614	0.299491
Bmp8a	-0.535994	0.299491
Stxbp4	-0.371803	0.299491
Eya2	0.423804	0.299491
Arhgef3	0.545913	0.299491
Nedd4	0.24234	0.299491
Herc2	-0.24917	0.299491
Obsl1	-0.383139	0.299491
Ube2cbp	-0.289585	0.299491
Tpm3	0.345258	0.299491
Apold1	0.422559	0.299491
Tctn3	-0.395848	0.299491
Tagln2	0.548416	0.299491
Lpcat1	-0.299043	0.299491
LOC360974	0.24656	0.299491
Slc2a6	-0.277501	0.299491
Amigo1	-0.263761	0.299491
Banf1	0.3074	0.299491
Nola3	0.254619	0.299491
Exoc2	-0.252784	0.299491
Acadm	0.496355	0.299491
Nek7	0.270295	0.299553
LOC689333	0.289123	0.299553
Olr227	-0.411484	0.299553
Lrrc61	0.261936	0.299553
LOC680964	-0.29826	0.300517
RGD1308048	-0.412966	0.300517
Nova1	0.404149	0.300568
RGD1306091	-0.250475	0.300753
Calml3	-0.344044	0.300769
Nalcn	0.334702	0.300769
RGD1311265	0.257137	0.300769
ND5	0.33209	0.300769
LOC365687	-0.339879	0.300769
Atp6v1a	0.321447	0.300769
Tsga13	0.228882	0.300769
RGD1566017	0.392117	0.300769
Acvr1b	-0.380507	0.300769
RGD1565247	0.262318	0.300769
Cyp2c79	0.300992	0.300769
Vom2r60	0.279425	0.300769
Ube4a	0.232783	0.300769
Sept6	0.377962	0.300769
LOC293115	-0.558745	0.300769
Vcsa2	0.248379	0.300769
Golph3l	0.250183	0.300947
Net1	-0.375111	0.30099
Map4k4	-0.330307	0.30099
Heatr5a	-0.240183	0.30099
Slc25a35	0.409196	0.30099
Mospd1	0.334951	0.3014
RGD1566036	-0.30527	0.3014
RGD1564062	-0.289973	0.3014
RGD1563216	0.265528	0.3014
Ccl7	0.495906	0.3014
RGD1305254	0.39137	0.301683
LOC503134	-0.284718	0.301683
Vom2r-ps125	-0.329678	0.301683
Cd44	0.848626	0.301683
Nlk	-0.353159	0.301683
Fam176a	-0.280792	0.301683
Fcrla	-0.336136	0.301683
Fam170a	0.307993	0.301683
Urb2	0.364765	0.301728
Cited2	-0.27762	0.302219
Abcg3l2	-0.452953	0.302219
Spns3	-0.259558	0.302219
Mmrn2	0.40112	0.302219
Wbscr22	-0.274672	0.302219
Ccdc99	-0.319498	0.302219
LOC679750	0.455437	0.302219
Fbxl11	-0.228566	0.302219
Dusp18	0.341035	0.302219
RGD1308059	0.50642	0.302219
Cep70	0.264316	0.302219
Clec3a	0.240982	0.302219
LOC686123	0.373172	0.302219
Plch2	-0.227705	0.302219
Tppp2	-0.331583	0.302219
Igfbp5	0.567441	0.302219
Cyp2c22	-0.29913	0.302219
Erg	0.308232	0.302219
Alg3	0.263765	0.302419
Slc7a7	0.412489	0.302479
RGD1563405	-0.414667	0.303281
Vkorc1	0.316479	0.303776
Tyrp1	-0.309109	0.303776
Arhgef6	-0.357636	0.30378
Sap18	-0.43592	0.303953
Eif4b	0.314481	0.303985
Trex2	-0.4167	0.304103
Nexn	1.08302	0.304103
Slc8a1	0.338502	0.304103
Serf1	0.362163	0.304103
Tnn	1.54112	0.304103
Zbed3	0.314453	0.304103
Tmem59	0.239059	0.304164
Sdcbp	0.310533	0.304164
Smagp	0.293505	0.304164
Elovl5	0.373209	0.304211
Utp15	0.294455	0.304448
Crkrs	-0.255138	0.304448
Olr1738	-0.382846	0.304671
RGD1309748	0.283399	0.304696
Egr1	0.86583	0.304696
RGD1562165	0.327973	0.304751
Fam110a	-0.286386	0.30509
Lrrc9	-0.338471	0.305345
LOC685187	-0.375647	0.305345
Bcl2l13	-0.410192	0.305803
Eef1a1	0.260139	0.305917
Hdgfrp3	0.29443	0.305917
LOC679469	-0.281522	0.305917
Wnt7a	-0.30308	0.305917
Plek2	-0.240994	0.305917
Rce1	0.249773	0.305917
Sfrs3	0.226417	0.305917
Olr1128	0.270197	0.305917
Papss2	-0.480223	0.305917
Sft2d1	0.345094	0.305917
Slc25a23	0.343425	0.305917
Gpr172b	-0.300999	0.305917
Csrp1	0.33771	0.305917
Hyal5	-0.304919	0.306166
Etv1	0.482375	0.306685
Whsc1l1	-0.273997	0.306685
Spint2	0.411887	0.306685
Gys1	0.345267	0.306685
Pnrc2	0.258293	0.306685
LOC683446	0.318127	0.306685
Arrdc3	-0.283243	0.306685
Mcph1	-0.279201	0.30698
Zfp862	-0.361934	0.30698
ATP8	0.287802	0.307141
Pgam5	0.313428	0.307141
Lims2	0.276318	0.307141
Tnrc6b	0.27988	0.307141
LOC691911	-0.306114	0.307141
Arf2	0.256672	0.307141
RGD1560775	-0.377714	0.307141
Orc5l	-0.266464	0.307141
LOC367955	0.322336	0.307141
Scamp4	0.288184	0.307141
LOC364872	-0.236556	0.307141
Hibadh	0.256157	0.307141
Ing3	0.268083	0.307141
Ppp1r14b	0.274118	0.307141
Visa	0.315501	0.307141
Fam40a	0.296119	0.307141
Ebf1	0.897631	0.307141
Cyp11b2	-0.551342	0.307141
Schip1	0.348618	0.307141
Prkar2b	-0.352693	0.307141
Slc7a6os	-0.326308	0.307141
Grk5	0.250841	0.307141
Stmn2	0.766592	0.307141
Zfp36l3	-0.278049	0.307141
Stard8	0.359601	0.307141
Tenc1	0.264423	0.307141
Gpr15	-0.389187	0.307141
Tnfrsf1b	0.480689	0.307141
Gabpa	0.253771	0.307141
Crebl2	0.247815	0.307141
RGD1305645	0.359369	0.307141
Fusip1	0.268809	0.307141
Entpd7	-0.348593	0.307141
Dact1	-0.453734	0.307141
Nav2	-0.268991	0.307141
Mrpl14	-0.238512	0.307141
RGD1564843	-0.344976	0.307141
Cyb5r2	0.45907	0.307141
Slc22a5	0.244495	0.307141
Klhdc10	-0.278008	0.307325
Fam70b	-0.625807	0.307325
Chmp6	-0.44252	0.307341
LOC689220	-0.298165	0.307448
LOC685411	-0.345972	0.307659
Eif2c2	-0.330207	0.307659
Nfasc	-0.397371	0.307659
Smtn	-0.332847	0.307659
LOC687769	-0.483319	0.30786
Lxn	0.3832	0.30786
Auts2l	-0.65368	0.30786
Rit1	0.274149	0.30786
LOC678928	-0.257023	0.30786
Pdcd4	0.273339	0.30786
Rhbdl3	-0.364815	0.30786
Ighe	0.282134	0.30786
Dlk1	0.548405	0.30786
Mrpl52	0.319898	0.30786
Olr760	0.547659	0.30786
Rcsd1	0.309959	0.30786
Alox5ap	1.02682	0.30786
Olr1155	-0.28621	0.30786
Fam118b	-0.337601	0.30786
Samd9l	0.530533	0.30786
RGD1560258	-0.267766	0.30786
Bckdhb	-0.307227	0.30786
Auh	0.406006	0.30786
RGD1311642	0.244682	0.30786
Cdca7	-0.443943	0.30786
Gng10	-0.251166	0.30786
Gem	0.747504	0.30786
Hspd1	-0.264319	0.307877
Ccnyl1	0.348909	0.307929
Tmem14c	-0.305906	0.308297
Kera	1.08833	0.308321
Cep250	-0.260743	0.308321
Snx4	0.239825	0.308321
Tmem87a	0.304717	0.308325
Syt16	-0.424923	0.308325
RGD1307116	-0.423236	0.308325
Prkrip1	0.245477	0.308325
Synj2	0.560647	0.308325
Imp4	0.292276	0.308325
Erf	-0.332539	0.308325
Cadm1	-0.745304	0.308325
Kbtbd10	1.79953	0.308325
Gabbr1	-0.319191	0.308325
Dnmt3a	-0.27685	0.308524
Acot12	-0.265969	0.308554
Mrpl20	-0.2737	0.309061
Golga5	-0.269893	0.309274
Inpp4a	-0.267284	0.309422
Mt2A	0.470555	0.309466
Fpr1	0.350202	0.309497
Serpine2	0.329407	0.309497
Psma3l	0.277623	0.309497
Gpr64	0.420821	0.309705
Msr1	0.896605	0.309705
Memo1	-0.238206	0.309705
Elk3	-0.383454	0.309705
Hcfc1r1	0.326862	0.309705
Itga7	0.55118	0.309705
Dgcr8	-0.276089	0.310987
RGD1306811	-0.311583	0.311407
Nt5e	0.292645	0.311544
Rras	0.272804	0.311544
Unc5cl	-0.259204	0.311847
RGD1566120	0.231065	0.311847
Actn3	1.55541	0.311847
Fam101b	-0.248616	0.311904
Sqstm1	0.257137	0.311904
Dhx32	-0.364228	0.312102
Wdr18	0.248856	0.312136
Lin28	-0.494488	0.312211
Ftsjd1	0.290943	0.312211
Rbm46	-0.266566	0.312211
Abcc8	-0.421764	0.312211
Aasdh	-0.312712	0.312211
RGD1309762	-0.278691	0.312211
Ly49s4	-0.456459	0.312211
Mpg	-0.254712	0.312243
Crk	0.251006	0.312372
Kif18b	-0.374496	0.312372
RGD1559786	0.230969	0.312372
Tbx2	-0.639979	0.312372
Wdr38	-0.351732	0.312372
Gpr55	-0.261722	0.312372
LOC302192	-0.625331	0.312373
Ythdf3	0.248284	0.312373
RGD1564416	-0.255149	0.312373
Nedd8	0.337864	0.312373
Xkrx	0.269025	0.312373
Kif1c	-0.259434	0.312373
LOC685233	-0.251769	0.312373
Mocs3	0.306469	0.312373
Txndc9	0.262943	0.312373
LOC680561	0.332026	0.312373
Rhox7	-0.280188	0.312373
RGD1559856	0.281649	0.312373
Sp7	-0.429248	0.312373
LOC502229	-0.282051	0.312373
Kcng3	-0.324553	0.312373
R3hdm1	-0.238924	0.312373
Ttc39b	0.432304	0.312373
RGD1311309	-0.348034	0.312373
Dock11	0.400363	0.312373
Btbd11	-0.298326	0.312373
Tbl1x	-0.394174	0.312373
Tmprss11b	-0.455172	0.312373
Frmd7	0.513995	0.312373
Taar6	-0.263638	0.312373
Rbm16	-0.248086	0.312373
Ssx2ip	-0.390478	0.312373
LOC678892	-0.323384	0.312373
Olr6	-0.271374	0.312373
LOC687517	-0.310269	0.312373
RGD1562428	-0.22721	0.312373
Pxk	0.257463	0.312373
P2ry6	0.569617	0.312373
LOC499136	0.307728	0.312373
Rps29	0.30874	0.312373
Uhrf1bp1l	-0.321527	0.312373
Col3a1	0.657961	0.312373
Ptprd	-0.331003	0.312373
Tep1	0.234784	0.312373
Treml1	-0.243847	0.312373
Tom1	0.310702	0.312373
Hspa4	-0.27283	0.312373
Tpi1	0.349101	0.312373
Bok	0.318907	0.312373
C1qtnf3	0.550827	0.312373
Tubgcp6	-0.288379	0.312373
Zfand5	0.302744	0.312373
Znf532	-0.337237	0.312373
Dap	0.255633	0.312373
Kcnt2	0.663012	0.312373
Suclg2	0.246491	0.312373
Ccdc94	0.260087	0.312745
Ace	0.359158	0.312745
Olr1595	0.26915	0.312745
RGD1561065	-0.317391	0.312745
Sh3bgr	0.378401	0.312745
RGD1307390	-0.238609	0.312745
Svs6	-0.27044	0.312745
Pkd1	-0.464263	0.312745
Pacsin1	-0.283531	0.312745
Chrna10	-0.253684	0.31298
Mab21l2	0.230112	0.31299
Gpr177	0.256867	0.31299
Gucy1a2	0.41405	0.31299
Rln1	-0.295928	0.31299
Cacna2d1	0.25447	0.31299
Aldoa	0.303977	0.31299
Pde7a	-0.438653	0.31299
Pcdh1	0.309201	0.313088
Lmf1	0.238414	0.31432
Lipa	0.382219	0.31432
RGD1311378	-0.597799	0.31432
Dab2ip	-0.298886	0.31432
Megf11	-0.286485	0.31432
Ceacam18	-0.276193	0.31432
Crim1	0.239218	0.31432
Defb10	-0.49981	0.31432
Gda	0.339373	0.31432
Hdgfl1	-0.299033	0.31432
Dmrta2	-0.354301	0.31432
Svs4	-0.333929	0.31432
Pigq	0.243422	0.31432
Apoa4	-0.243903	0.31432
LOC304239	-0.241222	0.31432
Rab2b	0.256108	0.31432
Tsga10ip	-0.369892	0.31432
LOC494538	-0.281482	0.31432
COX1	0.288125	0.31432
Kpna2	0.27481	0.31432
Rimbp3	-0.270856	0.31432
Rin2	0.408472	0.31432
RGD1563445	0.425174	0.31432
Stag1	-0.280307	0.31432
Rwdd3	-0.301214	0.31432
Lgr6	-0.644869	0.31432
Trim13	-0.296133	0.31432
LOC689593	-0.390125	0.31432
Il1f9	-0.333368	0.31432
Hyal1	0.29368	0.314688
Tsc22d2	0.338575	0.314801
RGD1306839	0.245086	0.314801
Ret	-0.690285	0.314801
Apex2	-0.357029	0.314987
LOC499485	0.352809	0.315089
Slco5a1	0.472338	0.315173
Pfn2	0.227413	0.315173
Sspn	0.228227	0.315203
Nup54	0.431021	0.315203
LOC691257	0.318013	0.315445
Plp1	-0.232855	0.315445
Anxa9	-0.273326	0.315445
Uncx	-0.348732	0.315445
Alkbh	0.272194	0.315445
Gna12	-0.314729	0.315445
Nf1	-0.244811	0.315918
LOC100188932	0.282904	0.315918
Rab1b	0.40328	0.315918
Arid4b	-0.221913	0.316207
Abca1	0.527238	0.316213
Lrrfip1	0.257832	0.316248
Fxyd1	0.302653	0.316286
LOC682649	-0.716321	0.316365
Tgds	-0.239032	0.316771
Gsc	0.417642	0.316771
Csde1	0.324571	0.316771
Ilkap	-0.257322	0.317972
Hyal3	0.241691	0.317972
Chsy1	0.276399	0.317972
RGD1562590	-0.35972	0.317972
Mylpf	1.81568	0.317972
Spon1	0.457449	0.317972
Zfp68	0.230117	0.317972
Clec2e	-0.319115	0.317972
Acadsb	0.229292	0.317972
LOC313182	-0.273366	0.317972
RGD1308297	-0.233389	0.317972
Mapk8ip3	-0.274677	0.317972
Aprt	0.248663	0.317972
Tnnc2	1.6958	0.317972
Spag9	-0.25621	0.317972
Zfx	-0.287358	0.317972
Ddhd1	-0.353279	0.317972
Prdm5	-0.296968	0.318229
Socs3	0.663099	0.318229
Olr1572	-0.25289	0.318353
RGD1307034	-0.277918	0.318506
Cd86	0.473982	0.318527
LOC685385	-0.279867	0.318528
Gpr114	-0.490448	0.318528
Bin1	0.512819	0.318528
Cyb5r3	0.313149	0.318679
Epha8	-0.236287	0.318679
RGD1305178	0.248024	0.319296
Zfp472	0.267737	0.319772
Eif1ay	0.275872	0.320877
Mfap2	0.405812	0.320877
Zdhhc12	0.283147	0.320877
LOC683212	0.611907	0.320877
Nsmce1	0.233465	0.320877
Olr25	-0.239306	0.320998
Rnf144b	0.310186	0.321764
Smarca2	-0.271404	0.321764
Sfrs5	0.356268	0.321764
Gltscr2	0.427342	0.321764
Acpp	-0.296537	0.321764
[truncated: 17,684 more rows]
