# Supplementary material for: Unbiased comparison and modularization identify time-related transcriptomic reprogramming in exercised rat cartilage: Integrated data mining and experimental validation
Source: Front Physiol. 2022 Sep 15;13:974266. doi: 10.3389/fphys.2022.974266 (PMC9520919; doi:10.3389/fphys.2022.974266)
Supplement: Supplementary file 7 [file Table5.XLSX]

## Sheet: M1
ID	moduleColor	GS.Exercise_time	p.GS.Exercise_time	MM	p.MM
Enpp3	lightcyan	0.608357	0.0358195	0.801093	0.0017371
Synj2	lightcyan	0.580847	0.0476529	0.791326	0.002169
Fndc1	lightcyan	0.616166	0.0328842	0.842147	0.000588429
LOC683446	lightcyan	0.537281	0.0716352	0.672895	0.0164831
LOC686302	lightcyan	-0.515532	0.0862562	-0.58649	0.0450282
Cabp5	lightcyan	-0.361843	0.247775	-0.266354	0.402696
Tmem160	lightcyan	0.695688	0.0119924	0.8137	0.00128078
Slc1a5	lightcyan	0.494691	0.102047	0.676518	0.0156979
Capns1	lightcyan	0.877678	0.000175028	0.815822	0.0012141
Hspb6	lightcyan	0.618547	0.0320248	0.623213	0.0303871
Rhpn2	lightcyan	-0.734688	0.00649675	-0.852966	0.000420566
LOC687769	lightcyan	-0.422185	0.171581	-0.603767	0.0376294
LOC308536	lightcyan	0.233059	0.466014	0.331721	0.292175
Dbp	lightcyan	0.856399	0.000375971	0.896892	7.70145e-05
RGD1563838	lightcyan	0.543875	0.0675629	0.597474	0.0402158
LOC499176	lightcyan	-0.248873	0.435382	-0.533868	0.0738079
Adamtsl3	lightcyan	0.486893	0.108421	0.750754	0.00489691
P4ha3	lightcyan	0.562236	0.0570709	0.72587	0.00752647
Olr48	lightcyan	0.198281	0.536732	0.407558	0.18849
Olr60	lightcyan	0.485313	0.109743	0.499182	0.0984926
Olr61	lightcyan	-0.270659	0.394842	-0.2351	0.462006
Olr220	lightcyan	-0.22366	0.484685	-0.306983	0.331763
Olr227	lightcyan	-0.587776	0.0444451	-0.709415	0.0097692
Olfml1	lightcyan	0.6862	0.0137345	0.880204	0.000158385
Wee1	lightcyan	0.684784	0.0140095	0.73914	0.00601895
Arntl	lightcyan	-0.623373	0.0303321	-0.757118	0.00435345
Tnni2	lightcyan	-0.861988	0.000311336	-0.782572	0.00262182
RGD1309710	lightcyan	0.516413	0.0856278	0.684201	0.0141241
RGD1563402	lightcyan	0.281387	0.375614	0.513225	0.0879166
Lrrn4cl	lightcyan	0.868406	0.00024815	0.929836	1.18949e-05
Rab3il1	lightcyan	0.620941	0.0311768	0.769601	0.00342118
Vwce	lightcyan	0.850031	0.000461856	0.800276	0.00177047
RGD1563931	lightcyan	0.483011	0.111689	0.618068	0.0321964
Trpm3	lightcyan	-0.302287	0.33959	-0.190431	0.553294
Got1	lightcyan	0.80972	0.00141344	0.889916	0.000105555
Sema4g	lightcyan	-0.304643	0.335651	-0.470652	0.122528
Sfxn3	lightcyan	0.916525	2.77103e-05	0.963199	4.99737e-07
Olr385	lightcyan	-0.451461	0.140687	-0.44263	0.149596
Tppp	lightcyan	0.59626	0.040729	0.819605	0.00110185
Sod2	lightcyan	0.840108	0.00062517	0.75464	0.00455936
T2	lightcyan	-0.170822	0.595551	-0.149931	0.641868
Has1	lightcyan	0.832768	0.000772329	0.894914	8.44037e-05
Rps9	lightcyan	-0.44452	0.147659	-0.49204	0.104185
Ndufa3	lightcyan	0.780989	0.00271087	0.703466	0.0106911
Axl	lightcyan	0.922697	1.90736e-05	0.906122	4.89646e-05
Mrps12	lightcyan	0.546584	0.0659376	0.702126	0.0109075
Snx26	lightcyan	-0.911221	3.73617e-05	-0.857518	0.000362263
Psenen	lightcyan	0.78555	0.0024604	0.938657	6.16823e-06
Emp3	lightcyan	0.900871	6.36967e-05	0.940244	5.42487e-06
LOC365268	lightcyan	0.273272	0.390113	0.542446	0.0684315
Cpeb1	lightcyan	0.888426	0.000112602	0.903001	5.73517e-05
Prss23	lightcyan	0.384069	0.21773	0.663175	0.0187324
Spcs2	lightcyan	0.890393	0.000103376	0.824261	0.000974899
Tomt	lightcyan	-0.447028	0.145115	-0.394768	0.204092
Olr201	lightcyan	0.691788	0.0126872	0.756039	0.00444224
Olr218	lightcyan	-0.639283	0.0252075	-0.716449	0.00875697
Lyve1	lightcyan	0.853288	0.000416213	0.861589	0.000315637
Cyp2r1	lightcyan	-0.763515	0.00385449	-0.808701	0.00144905
Cpxm2	lightcyan	0.484954	0.110045	0.765851	0.00368355
Olr303	lightcyan	-0.241386	0.44976	-0.207845	0.516846
Ifitm2	lightcyan	0.821277	0.00105489	0.849938	0.000463204
Ifitm3	lightcyan	0.458653	0.133691	0.745042	0.00542704
RGD1562011	lightcyan	0.534266	0.0735526	0.730932	0.00692149
Cox8a	lightcyan	0.504379	0.0944846	0.734007	0.00657221
LOC293778	lightcyan	0.228632	0.474767	0.383462	0.21852
RGD1561986	lightcyan	-0.715664	0.00886584	-0.745454	0.00538735
Anxa1	lightcyan	0.843081	0.000572186	0.949489	2.37839e-06
Mamdc2	lightcyan	0.446382	0.145768	0.755843	0.00445847
Myof	lightcyan	0.542357	0.0684859	0.766748	0.00361946
Pdlim1	lightcyan	0.651298	0.0217765	0.836551	0.000693481
Calhm3	lightcyan	-0.425032	0.168404	-0.53312	0.0742899
Add3	lightcyan	0.507537	0.0921033	0.76376	0.00383628
Ablim1	lightcyan	0.619209	0.0317887	0.825564	0.000941464
RGD1564516	lightcyan	0.51047	0.0899282	0.64023	0.0249238
Gpx3	lightcyan	0.591212	0.0429122	0.631455	0.0276433
Gria1	lightcyan	0.537257	0.0716507	0.760648	0.00407246
Olr1445	lightcyan	0.648848	0.0224467	0.621078	0.0311288
Trim16	lightcyan	0.716824	0.00870532	0.821855	0.00103902
Pmp22	lightcyan	0.85077	0.000451168	0.911564	3.66675e-05
Gas7	lightcyan	0.72568	0.00754991	0.793962	0.00204513
Gp1ba	lightcyan	-0.86194	0.000311849	-0.723684	0.00779962
Olr1515	lightcyan	-0.198664	0.53593	-0.455834	0.136405
Slc43a2	lightcyan	0.719596	0.00833042	0.868986	0.000242984
Vtn	lightcyan	0.263713	0.407552	0.510982	0.0895518
Ccl7	lightcyan	0.592203	0.042477	0.698819	0.0114552
Slfn3	lightcyan	-0.574707	0.0506288	-0.61334	0.0339258
LOC497977	lightcyan	-0.678694	0.0152396	-0.732181	0.00677801
Tmem100	lightcyan	0.852363	0.000428805	0.838987	0.000646102
Tob1	lightcyan	0.801726	0.00171159	0.934989	8.1948e-06
Rara	lightcyan	-0.675443	0.0159279	-0.656199	0.0204798
Cntnap1	lightcyan	-0.628756	0.0285213	-0.752628	0.00473184
RGD1309285	lightcyan	-0.784495	0.00251667	-0.933009	9.48856e-06
RGD1559482	lightcyan	0.331977	0.29178	0.253182	0.427207
Galr2	lightcyan	0.89435	8.66079e-05	0.781116	0.00270365
Olr1370	lightcyan	-0.604721	0.0372479	-0.707172	0.0101095
LOC686661	lightcyan	0.875168	0.000192891	0.891686	9.76363e-05
Glp2r	lightcyan	0.457851	0.134459	0.685924	0.0137877
Scpep1	lightcyan	0.417234	0.177193	0.685894	0.0137935
Stac2	lightcyan	-0.804817	0.00159109	-0.730942	0.00692032
Vat1	lightcyan	0.805016	0.00158358	0.900313	6.54455e-05
Cygb	lightcyan	0.643118	0.0240725	0.894306	8.67817e-05
Slc5a3	lightcyan	0.0980463	0.76178	0.300183	0.34313
Olr1541	lightcyan	0.400017	0.197597	0.489535	0.106232
RGD1559590	lightcyan	0.142627	0.658351	0.462805	0.129756
Adamts5	lightcyan	0.760976	0.00404703	0.77291	0.00320174
RGD1566186	lightcyan	0.472091	0.121232	0.5531	0.0621381
Rcan1	lightcyan	0.528297	0.077451	0.568285	0.0538788
Parp9	lightcyan	-0.505553	0.0935946	-0.595344	0.0411191
RGD1564641	lightcyan	0.605968	0.0367535	0.843154	0.000570916
RGD1562319	lightcyan	-0.492441	0.10386	-0.535034	0.0730606
Wbscr17	lightcyan	-0.729752	0.00705912	-0.822949	0.00100946
Mrps17	lightcyan	0.822448	0.00102291	0.857896	0.00035773
Ubc	lightcyan	0.867775	0.000253879	0.878031	0.000172628
Atp2a2	lightcyan	0.398324	0.199678	0.637376	0.025786
Oas1i	lightcyan	-0.452125	0.140031	-0.437868	0.154545
RGD1561060	lightcyan	-0.561667	0.0573776	-0.469331	0.123726
RGD1565928	lightcyan	0.812969	0.00130439	0.823813	0.000986589
Cyth3	lightcyan	0.280336	0.377476	0.570256	0.0528663
Serpine1	lightcyan	0.870236	0.000232115	0.759971	0.00412521
Auts2l	lightcyan	-0.806418	0.00153129	-0.816284	0.00119995
Auts2	lightcyan	-0.783095	0.0025929	-0.90926	4.15349e-05
P2rx4	lightcyan	0.778099	0.00287934	0.890356	0.000103543
P2rx7	lightcyan	0.67533	0.0159524	0.641155	0.0246488
LOC364560	lightcyan	0.138499	0.667731	0.183346	0.568419
Oas1k	lightcyan	0.380284	0.222683	0.614496	0.0334967
Cit	lightcyan	-0.684749	0.0140164	-0.776013	0.00300582
LOC679892	lightcyan	0.303814	0.337035	0.369503	0.237159
Mgat5	lightcyan	-0.703651	0.0106615	-0.861777	0.000313605
Pigr	lightcyan	-0.691021	0.0128275	-0.799459	0.00180431
RGD1562617	lightcyan	0.939038	5.98284e-06	0.898186	7.24648e-05
Chi3l1	lightcyan	0.553692	0.0618007	0.803536	0.0016402
B3galt2	lightcyan	0.689142	0.0131756	0.745141	0.00541746
Niban	lightcyan	0.637898	0.0256267	0.825285	0.000948553
Cd48	lightcyan	0.650577	0.0219721	0.79962	0.00179761
Tagln2	lightcyan	0.73295	0.00669081	0.828922	0.000859412
Kmo	lightcyan	-0.323851	0.304466	-0.431391	0.161445
RGD1562397	lightcyan	0.195281	0.543037	0.378341	0.225251
LOC682999	lightcyan	0.930083	1.16915e-05	0.961528	6.22197e-07
RGD1561440	lightcyan	-0.562745	0.056797	-0.744467	0.00548262
Kdsr	lightcyan	0.89756	7.46398e-05	0.925876	1.55466e-05
Cd55	lightcyan	0.81061	0.00138289	0.840382	0.00062013
Ppp1r12b	lightcyan	-0.684564	0.0140527	-0.886426	0.000122635
Igfn1	lightcyan	-0.0469766	0.884733	-0.296533	0.349316
Lhx9	lightcyan	0.740764	0.00585152	0.657895	0.0200444
Fam5b	lightcyan	0.813382	0.00129103	0.843888	0.000558409
Prdx6	lightcyan	0.724135	0.00774273	0.792572	0.00210977
Prrx1	lightcyan	0.593944	0.0417205	0.840867	0.000611287
Ufc1	lightcyan	0.747327	0.00520998	0.832984	0.000767641
RGD1562462	lightcyan	0.522365	0.0814627	0.513717	0.087561
Ephx1	lightcyan	0.889028	0.00010971	0.740995	0.00582793
Enah	lightcyan	-0.868057	0.000251304	-0.739792	0.0059513
Atf3	lightcyan	0.641754	0.0244719	0.761568	0.00400147
Hhat	lightcyan	-0.597001	0.040415	-0.512525	0.0884247
Hsd11b1	lightcyan	0.876001	0.000186816	0.940869	5.15279e-06
RGD1560413	lightcyan	-0.0841096	0.794952	-0.277689	0.382186
LOC305194	lightcyan	0.917464	2.62275e-05	0.79979	0.00179054
RGD1561589	lightcyan	0.61616	0.0328863	0.781847	0.00266235
Ugdh	lightcyan	0.873286	0.000207193	0.741121	0.00581511
Egfr	lightcyan	0.841135	0.000606446	0.906497	4.80261e-05
Efemp1	lightcyan	0.758585	0.00423494	0.788884	0.00228878
LOC498350	lightcyan	0.249858	0.433506	0.330149	0.294607
Pdgfra	lightcyan	0.802667	0.00167419	0.950497	2.15393e-06
LOC289673	lightcyan	0.136262	0.672833	0.263597	0.407768
Mdh1	lightcyan	0.868545	0.000246904	0.792881	0.00209528
Comtd1	lightcyan	0.328859	0.296612	0.538433	0.0709122
Styx	lightcyan	0.068887	0.831542	0.26008	0.414282
Lgals3	lightcyan	0.791734	0.00214946	0.958414	9.13363e-07
Rnase4	lightcyan	0.986723	3.17818e-09	0.913211	3.34738e-05
Ang1	lightcyan	0.869152	0.000241514	0.826709	0.000912853
Psme1	lightcyan	0.936503	7.303e-06	0.918827	2.41897e-05
RGD1565170	lightcyan	0.721562	0.00807189	0.649645	0.022227
Ctsb	lightcyan	0.916791	2.7283e-05	0.946376	3.19041e-06
Dok2	lightcyan	0.616825	0.0326447	0.719989	0.00827826
Gfra2	lightcyan	0.898651	7.08843e-05	0.838576	0.000653916
Gch1	lightcyan	0.537746	0.0713428	0.720891	0.00815947
Psmb5	lightcyan	0.809748	0.00141246	0.813395	0.0012906
Scara3	lightcyan	0.85574	0.000384241	0.781818	0.00266399
Dpysl2	lightcyan	0.946311	3.20937e-06	0.887682	0.000116257
Spry2	lightcyan	0.484007	0.110844	0.732391	0.0067541
Arhgef3	lightcyan	0.668396	0.0174981	0.81431	0.00126135
Glud1	lightcyan	0.91191	3.59771e-05	0.966586	3.1013e-07
LOC683302	lightcyan	-0.787171	0.00237578	-0.842723	0.00057837
RGD1561067	lightcyan	0.498234	0.0992362	0.699881	0.0112772
Htra4	lightcyan	0.946156	3.25513e-06	0.957105	1.0641e-06
Sncg	lightcyan	0.579038	0.0485165	0.738356	0.00610111
Ghitm	lightcyan	0.822312	0.00102659	0.734837	0.0064803
Vegfc	lightcyan	0.565199	0.0554912	0.671294	0.0168392
RGD1562043	lightcyan	0.415506	0.179178	0.640785	0.0247583
Ank1	lightcyan	-0.670722	0.0169678	-0.8781	0.00017216
Defb10	lightcyan	-0.0718295	0.824442	-0.289868	0.360764
Adamts16	lightcyan	0.65636	0.0204381	0.843549	0.000564159
Ctsl1	lightcyan	0.571265	0.0523532	0.773883	0.00313932
Tubb2b	lightcyan	0.817723	0.00115664	0.870931	0.000226242
Tubb2a	lightcyan	0.90447	5.32733e-05	0.94732	2.9239e-06
RGD1562724	lightcyan	-0.590378	0.0432806	-0.774109	0.00312492
Epdr1	lightcyan	0.623139	0.0304127	0.875136	0.000193128
Suv39h2	lightcyan	-0.670071	0.0171151	-0.734494	0.0065182
Hfe	lightcyan	0.72073	0.00818045	0.84876	0.000480671
Sfrp4	lightcyan	0.643065	0.024088	0.754914	0.00453625
Bambi	lightcyan	-0.732681	0.00672121	-0.740499	0.00587852
LOC502144	lightcyan	0.628546	0.0285904	0.644863	0.0235687
Ccdc3	lightcyan	0.52276	0.0811913	0.638831	0.0253438
Tubb6	lightcyan	0.462942	0.129628	0.720762	0.00817636
Hbegf	lightcyan	0.855825	0.000383166	0.835818	0.000708243
Cd14	lightcyan	0.896746	7.75423e-05	0.944802	3.67689e-06
Rab27b	lightcyan	-0.753657	0.00464301	-0.839654	0.000633583
Gm672	lightcyan	-0.845439	0.000532678	-0.901733	6.10661e-05
LOC682199	lightcyan	0.526507	0.0786471	0.569877	0.0530597
Cndp2	lightcyan	0.745537	0.00537946	0.717137	0.0086623
Irx3	lightcyan	-0.510405	0.0899759	-0.603018	0.037931
Il15	lightcyan	0.893023	9.19723e-05	0.887621	0.00011656
Tmem184c	lightcyan	0.891063	0.000100371	0.896109	7.98774e-05
LOC688462	lightcyan	-0.422993	0.170675	-0.671314	0.0168347
RGD1307418	lightcyan	-0.333402	0.289586	-0.454458	0.137743
Slc9a5	lightcyan	-0.802541	0.00167914	-0.777022	0.00294412
Cdh13	lightcyan	0.807884	0.0014781	0.924557	1.69406e-05
Crispld2	lightcyan	0.321977	0.307434	0.550851	0.0634318
Slc12a3	lightcyan	0.0949472	0.769127	0.253256	0.427067
Large	lightcyan	0.776226	0.00299271	0.849532	0.000469164
LOC685105	lightcyan	0.365083	0.243251	0.42886	0.164192
Nr3c2	lightcyan	0.807199	0.00150279	0.607329	0.0362192
Tppp3	lightcyan	0.753423	0.00466314	0.870799	0.000227348
Agrp	lightcyan	-0.77655	0.00297285	-0.781275	0.00269463
Adamts18	lightcyan	-0.883974	0.000135878	-0.760777	0.00406241
Spata9	lightcyan	-0.318303	0.313302	-0.379417	0.223827
Cd180	lightcyan	0.842679	0.000579132	0.912058	3.56847e-05
C1qtnf3	lightcyan	0.456027	0.136218	0.658341	0.019931
Il7	lightcyan	0.526061	0.0789466	0.726717	0.00742257
RGD1564378	lightcyan	-0.424566	0.168922	-0.38416	0.217612
RGD1560995	lightcyan	0.253108	0.427347	0.320941	0.309083
RGD1563620	lightcyan	0.59093	0.0430366	0.580637	0.0477527
Tmem154	lightcyan	0.935289	8.01139e-06	0.865059	0.000279708
Crabp2	lightcyan	0.568608	0.0537117	0.823429	0.000996721
RGD1565891	lightcyan	0.514429	0.0870477	0.536399	0.0721927
S100a4	lightcyan	0.91087	3.80837e-05	0.849522	0.000469316
S100a11	lightcyan	0.812575	0.00131728	0.915909	2.87175e-05
S100a10	lightcyan	0.753394	0.00466564	0.908285	4.37407e-05
Lass2	lightcyan	0.919081	2.38237e-05	0.837049	0.000683589
Txnip	lightcyan	0.933727	9.00237e-06	0.886648	0.000121487
Adam30	lightcyan	-0.522402	0.0814369	-0.399166	0.19864
Hmgb1-ps3	lightcyan	-0.203197	0.526471	-0.370355	0.235995
Pde5a	lightcyan	-0.612337	0.0343009	-0.667129	0.0177919
Lrriq3	lightcyan	0.418029	0.176284	0.641979	0.0244057
Thbs4	lightcyan	0.662873	0.0188057	0.86868	0.0002457
Rai14	lightcyan	-0.818768	0.00112597	-0.784031	0.00254178
RGD1563445	lightcyan	0.53015	0.076226	0.680316	0.0149045
Stmn2	lightcyan	0.720982	0.00814754	0.70672	0.0101792
Pde7a	lightcyan	-0.455185	0.137036	-0.676506	0.0157004
Naaladl2	lightcyan	0.755605	0.00447835	0.837297	0.000678693
Mrpl47	lightcyan	0.752804	0.00471654	0.655985	0.0205353
Qrfpr	lightcyan	-0.258133	0.41791	-0.392	0.207569
Trim59	lightcyan	-0.313791	0.320591	-0.419554	0.174549
B3galnt1	lightcyan	0.750357	0.00493248	0.88804	0.000114484
LOC295168	lightcyan	0.310606	0.325792	0.389004	0.211373
Sprr1b	lightcyan	0.610497	0.0349973	0.65634	0.0204433
Psmb4	lightcyan	0.882223	0.000145993	0.899969	6.65433e-05
Ecm1	lightcyan	0.826699	0.000913091	0.957133	1.06072e-06
Olr390	lightcyan	-0.345086	0.271954	-0.483541	0.111239
Gstm6l	lightcyan	-0.113582	0.725234	-0.308433	0.329367
Gstm6	lightcyan	0.441753	0.150499	0.523287	0.0808302
Gstm1	lightcyan	0.83925	0.000641144	0.91045	3.89618e-05
Enpep	lightcyan	0.925047	1.64123e-05	0.926621	1.47989e-05
Ccdc109b	lightcyan	0.803445	0.00164375	0.748681	0.00508456
Pdlim5	lightcyan	0.639978	0.024999	0.822508	0.00102131
Spata1	lightcyan	0.268166	0.39938	0.33676	0.284454
Acadm	lightcyan	0.810197	0.001397	0.751381	0.00484124
Cth	lightcyan	0.602455	0.0381587	0.738459	0.00609031
Znrd1	lightcyan	0.744529	0.00547659	0.786692	0.00240055
RT1-O	lightcyan	0.376201	0.228101	0.508633	0.0912863
C2	lightcyan	0.393205	0.206051	0.655451	0.0206741
C4-2	lightcyan	0.7222	0.00798924	0.925357	1.60836e-05
Pim1	lightcyan	-0.387738	0.212992	-0.60197	0.0383557
Abcg1	lightcyan	0.647841	0.0227265	0.817004	0.00117812
Spock2	lightcyan	0.554398	0.0614	0.474936	0.118696
Pln	lightcyan	0.560999	0.0577394	0.723599	0.00781045
Pkib	lightcyan	-0.277886	0.381835	-0.507822	0.0918905
Cd164	lightcyan	0.855354	0.000389138	0.878349	0.000170485
Olr1673	lightcyan	0.401554	0.195718	0.32968	0.295335
Olr1718	lightcyan	0.699936	0.011268	0.814888	0.00124311
Olr1733	lightcyan	0.302831	0.338679	0.389582	0.210635
Zfp57	lightcyan	-0.814621	0.0012515	-0.644298	0.0237309
Ddah2	lightcyan	0.44835	0.143785	0.365092	0.243239
Pttg1ip	lightcyan	0.487835	0.107637	0.622302	0.0307021
RT1-CE16	lightcyan	-0.244965	0.442858	-0.378224	0.225407
Prrx2	lightcyan	0.616212	0.0328674	0.618813	0.0319297
LOC366036	lightcyan	0.876473	0.000183433	0.695516	0.0120225
Lypd6b	lightcyan	0.839788	0.000631101	0.702145	0.0109043
Lypd6	lightcyan	0.741015	0.00582591	0.785757	0.00244949
Scn2a1	lightcyan	0.314563	0.319337	0.546899	0.0657502
Olr765	lightcyan	0.646321	0.0231535	0.737875	0.00615192
Disp2	lightcyan	-0.213413	0.505419	-0.383484	0.218491
MGC105649	lightcyan	0.794665	0.00201305	0.814408	0.00125824
Fkbp1a	lightcyan	0.578953	0.0485572	0.767293	0.00358089
Lbp	lightcyan	0.873153	0.000208239	0.855918	0.000381988
Wisp2	lightcyan	0.778831	0.00283597	0.927988	1.35032e-05
Eya2	lightcyan	0.554851	0.0611438	0.687663	0.0134543
RGD1311378	lightcyan	-0.631266	0.0277041	-0.763133	0.00388296
Col20a1	lightcyan	-0.809086	0.00143552	-0.78217	0.00264425
Fign	lightcyan	-0.908412	4.34485e-05	-0.860379	0.000328983
Pde1a	lightcyan	0.321767	0.307769	0.617794	0.0322949
Tmx2	lightcyan	0.816022	0.00120796	0.72849	0.00720862
Serping1	lightcyan	0.680776	0.0148106	0.869166	0.000241395
Olr542	lightcyan	-0.331971	0.291789	-0.411416	0.183934
Olr733	lightcyan	-0.467379	0.12551	-0.488229	0.10731
RGD1309730	lightcyan	0.730845	0.00693153	0.778559	0.00285199
Tmem87a	lightcyan	0.76495	0.00374876	0.682744	0.0144132
Cep152	lightcyan	-0.635265	0.0264375	-0.705286	0.0104025
Idh3B	lightcyan	0.860891	0.000323284	0.904118	5.42298e-05
Pcna	lightcyan	0.688473	0.013301	0.692216	0.0126096
LOC366208	lightcyan	-0.393563	0.205601	-0.425327	0.168077
Thbd	lightcyan	0.565696	0.0552294	0.68902	0.0131982
Bcas1	lightcyan	-0.682727	0.0144166	-0.727181	0.00736611
RGD1561754	lightcyan	-0.526155	0.0788835	-0.579091	0.0484912
Steap1	lightcyan	0.541868	0.0687856	0.785308	0.00247322
Met	lightcyan	0.41374	0.181222	0.663598	0.0186301
Akr1b8	lightcyan	0.735621	0.00639438	0.840818	0.000612191
Akr1b7	lightcyan	-0.648066	0.0226636	-0.681187	0.0147269
Tmem140	lightcyan	0.341152	0.27782	0.593287	0.0420047
Gstk1	lightcyan	0.866346	0.000267231	0.830349	0.000826253
Olr808	lightcyan	0.632484	0.0273139	0.777546	0.00291248
Olr820	lightcyan	-0.467877	0.125054	-0.546263	0.0661284
Zfp862	lightcyan	-0.876677	0.000181989	-0.765497	0.00370906
Tmem176a	lightcyan	0.800929	0.00174374	0.830745	0.000817236
Aqp1	lightcyan	0.392464	0.206983	0.674163	0.0162051
Retsat	lightcyan	0.500923	0.0971374	0.64845	0.0225569
Dysf	lightcyan	-0.865567	0.00027473	-0.767095	0.00359486
Mitf	lightcyan	0.857861	0.000358142	0.904575	5.29922e-05
LOC679934	lightcyan	0.765127	0.00373587	0.740665	0.00586161
Mfap5	lightcyan	0.676925	0.0156115	0.888339	0.000113023
Nanog	lightcyan	-0.454977	0.137237	-0.520919	0.0824612
C1r	lightcyan	0.8349	0.000727074	0.963861	4.56844e-07
Clec2dl1	lightcyan	0.892982	9.21407e-05	0.866804	0.000262889
LOC689800	lightcyan	0.865197	0.000278352	0.768886	0.00347007
Emp1	lightcyan	0.882465	0.000144563	0.916809	2.72545e-05
Pdk4	lightcyan	-0.237999	0.456338	-0.564405	0.0559111
Gpr37	lightcyan	0.889886	0.000105692	0.880789	0.000154716
Grm8	lightcyan	0.63946	0.0251542	0.581518	0.0473355
Atp6v0a4	lightcyan	0.898054	7.29207e-05	0.866864	0.000262323
LOC679835	lightcyan	-0.516413	0.0856277	-0.719772	0.00830693
Fam131b	lightcyan	-0.577004	0.0495008	-0.65932	0.019684
Tmem176b	lightcyan	0.787569	0.00235536	0.872835	0.000210744
Dok1	lightcyan	-0.483336	0.111413	-0.507674	0.0920007
Mical3	lightcyan	-0.803077	0.00165807	-0.8254	0.000945644
Slc2a3	lightcyan	0.202048	0.528862	0.214354	0.503497
C1s	lightcyan	0.776894	0.0029519	0.945016	3.60744e-06
Tuba3a	lightcyan	-0.0783327	0.808797	-0.305781	0.333757
Ly49s4	lightcyan	-0.29483	0.352223	-0.418049	0.176262
Rerg	lightcyan	0.634015	0.0268288	0.730618	0.00695788
LOC500387	lightcyan	0.742735	0.00565287	0.909021	4.20669e-05
Rbpsuh	lightcyan	0.841625	0.000597671	0.801488	0.00172115
Fam110b	lightcyan	0.234497	0.463188	0.372345	0.233289
Sdcbp	lightcyan	0.917827	2.56728e-05	0.822861	0.00101182
Col27a1	lightcyan	-0.87746	0.00017653	-0.707842	0.010007
Tlr4	lightcyan	0.892027	9.61682e-05	0.859066	0.000343953
LOC683719	lightcyan	0.758351	0.00425372	0.676072	0.0157931
RGD1308059	lightcyan	0.634509	0.0266738	0.815	0.00123961
RGD1562650	lightcyan	0.321307	0.308501	0.496303	0.100762
Cachd1	lightcyan	0.65296	0.0213303	0.799475	0.00180364
Uqcrh	lightcyan	0.542959	0.0681188	0.674423	0.0161486
Mycl1	lightcyan	-0.44818	0.143956	-0.668873	0.0173883
LOC681015	lightcyan	-0.406724	0.189485	-0.53336	0.0741356
Col16a1	lightcyan	-0.793708	0.00205683	-0.786323	0.00241975
Ece1	lightcyan	0.668892	0.0173841	0.779732	0.00278321
Pla2g2a	lightcyan	0.884359	0.000133724	0.803926	0.00162513
Mxra8	lightcyan	0.919116	2.3774e-05	0.902585	5.85517e-05
RGD1561849	lightcyan	0.637466	0.0257585	0.549819	0.0640318
Ndufb6	lightcyan	0.844405	0.000549737	0.848134	0.000490155
Klf4	lightcyan	0.788014	0.00233263	0.86624	0.000268238
Hdhd3	lightcyan	0.447432	0.144707	0.573344	0.0513067
Bnc2	lightcyan	0.605202	0.0370566	0.798597	0.00184055
Ptplad2	lightcyan	0.448518	0.143616	0.734844	0.00647956
Wdr78	lightcyan	-0.519917	0.0831583	-0.578046	0.0489948
Mmachc	lightcyan	0.770552	0.00335697	0.805873	0.00155145
Zmpste24	lightcyan	0.809384	0.0014251	0.678583	0.0152627
Dnali1	lightcyan	0.325265	0.302236	0.408536	0.187328
LOC366469	lightcyan	0.485813	0.109323	0.564136	0.0560542
LOC690473	lightcyan	0.670232	0.0170785	0.658498	0.0198913
Pdpn	lightcyan	0.35089	0.263432	0.634721	0.0266074
Slc45a1	lightcyan	0.351941	0.261904	0.357377	0.254091
Vamp3	lightcyan	0.886206	0.00012378	0.958725	8.80166e-07
Nbl1	lightcyan	0.697763	0.0116344	0.890568	0.000102584
Tacstd1	lightcyan	0.529433	0.0766985	0.564913	0.0556421
Dnmt3a	lightcyan	-0.835331	0.000718194	-0.68947	0.0131143
Nrcam	lightcyan	-0.342727	0.275463	-0.368968	0.237891
Pax9	lightcyan	0.701171	0.0110636	0.845628	0.000529607
Frmd6	lightcyan	0.598362	0.0398432	0.808785	0.00144607
Galntl1	lightcyan	0.464299	0.128359	0.685108	0.0139462
Acot2	lightcyan	0.540298	0.0697519	0.657165	0.0202311
RGD1566401	lightcyan	-0.638357	0.0254871	-0.826681	0.000913529
Traf3	lightcyan	-0.74612	0.00532375	-0.76311	0.00388469
Crip	lightcyan	0.80884	0.00144413	0.954143	1.47835e-06
RGD1562420	lightcyan	-0.762473	0.00393263	-0.761391	0.00401511
Tmem196	lightcyan	0.836212	0.000700274	0.880905	0.000153993
Cyp1b1	lightcyan	0.398728	0.199179	0.622557	0.0306138
Ltbp1	lightcyan	-0.708129	0.00996326	-0.78056	0.00273542
Hadhb	lightcyan	0.917606	2.60102e-05	0.794226	0.00203305
RGD1564091	lightcyan	-0.527341	0.0780883	-0.751435	0.00483643
Pqlc3	lightcyan	0.948513	2.61289e-06	0.919637	2.30385e-05
Hbp1	lightcyan	0.78914	0.002276	0.751969	0.00478939
Cfl2	lightcyan	0.835113	0.000722669	0.749717	0.00499016
RGD1310311	lightcyan	0.665271	0.0182296	0.739637	0.00596737
Dhrs7	lightcyan	-0.310046	0.326711	-0.227862	0.476297
Sptb	lightcyan	-0.732528	0.00673851	-0.890497	0.000102902
Slc8a3	lightcyan	-0.840025	0.000626699	-0.864281	0.000287478
Lgmn	lightcyan	0.418852	0.175347	0.640224	0.0249253
Itgb8	lightcyan	0.811003	0.00136957	0.948927	2.51118e-06
Mmp19	lightcyan	0.393568	0.205595	0.698624	0.0114881
LOC684318	lightcyan	-0.459013	0.133347	-0.321943	0.307489
Olr1091	lightcyan	0.421548	0.172297	0.560515	0.0580023
Lum	lightcyan	0.437161	0.155289	0.742366	0.00568968
Rassf9	lightcyan	0.641762	0.0244696	0.877955	0.000173144
Phlda1	lightcyan	0.749448	0.00501454	0.815936	0.00121058
Pgcp	lightcyan	0.748973	0.00505777	0.923784	1.78034e-05
Osr2	lightcyan	0.76106	0.00404058	0.775637	0.00302904
Col14a1	lightcyan	0.473831	0.119677	0.738355	0.0061012
Trib1	lightcyan	0.711517	0.009458	0.727344	0.00734637
Lgals1	lightcyan	0.397373	0.200852	0.674399	0.0161536
Igfbp6	lightcyan	0.673616	0.0163247	0.865431	0.000276061
Hoxc5	lightcyan	-0.445812	0.146344	-0.728636	0.00719125
Olr951	lightcyan	0.158438	0.622852	0.320639	0.309564
Olr1060	lightcyan	-0.691478	0.0127438	-0.689372	0.0131324
Olr1076	lightcyan	0.0666758	0.836884	0.187301	0.559954
Morc2b	lightcyan	-0.332668	0.290715	-0.423671	0.169918
Timp3	lightcyan	0.879319	0.000164069	0.909729	4.05055e-05
Socs2	lightcyan	-0.392224	0.207286	-0.66766	0.0176684
Irak3	lightcyan	0.665966	0.0180649	0.827855	0.000884858
Cox6c	lightcyan	0.578912	0.0485771	0.738504	0.00608557
Rspo2	lightcyan	0.640989	0.0246978	0.721638	0.00806204
Ndrg1	lightcyan	0.895121	8.3604e-05	0.870788	0.000227441
RGD1562139	lightcyan	0.34649	0.269879	0.432463	0.160289
Arc	lightcyan	0.46616	0.126632	0.672371	0.016599
Lynx1	lightcyan	0.59013	0.0433909	0.557847	0.0594675
Cyp11b2	lightcyan	-0.540272	0.0697678	-0.441045	0.151232
Vps28	lightcyan	0.873425	0.000206114	0.863433	0.000296126
Ldoc1l	lightcyan	0.617162	0.0325227	0.697464	0.0116854
Tuba1a	lightcyan	0.702113	0.0109095	0.82298	0.00100864
Casp12	lightcyan	0.615475	0.0331367	0.806916	0.00151306
Npsr1	lightcyan	-0.484826	0.110152	-0.433833	0.15882
Adamts8	lightcyan	0.668855	0.0173925	0.614694	0.033424
Olr1318	lightcyan	-0.475459	0.118233	-0.554683	0.0612385
Dpagt1	lightcyan	0.802044	0.00169888	0.833623	0.000753923
Fxyd2	lightcyan	0.809516	0.00142052	0.847472	0.000500357
Imp3	lightcyan	0.865031	0.000279988	0.831661	0.000796644
Fam96a	lightcyan	0.752202	0.00476897	0.912001	3.57969e-05
Anxa2	lightcyan	0.887107	0.000119141	0.857173	0.000366457
Gclc	lightcyan	0.599187	0.0394996	0.779631	0.00278905
LOC367140	lightcyan	-0.826373	0.000921172	-0.849091	0.000475721
Uba7	lightcyan	-0.479851	0.114398	-0.651751	0.0216542
Olr1155	lightcyan	-0.248179	0.436705	-0.451428	0.140719
Chek1	lightcyan	-0.831304	0.000804619	-0.786954	0.00238697
Olr1315	lightcyan	-0.378985	0.224398	-0.30249	0.339251
Il20rb	lightcyan	0.508307	0.0915285	0.617569	0.0323757
Ccbp2	lightcyan	0.884714	0.000131767	0.916154	2.83133e-05
Daam2	lightcyan	-0.851688	0.000438175	-0.733132	0.00667026
LOC684299	lightcyan	-0.218463	0.495151	-0.42663	0.166638
Lmbrd1	lightcyan	0.809485	0.00142158	0.686168	0.0137405
LOC363208	lightcyan	-0.213367	0.505512	-0.470544	0.122626
Map4k4	lightcyan	-0.901457	6.18987e-05	-0.800073	0.00177882
Col3a1	lightcyan	0.398726	0.199182	0.67423	0.0161905
Als2cr7	lightcyan	0.757361	0.0043337	0.759599	0.00415449
RGD1562029	lightcyan	-0.60196	0.0383596	-0.670343	0.0170534
RGD1563955	lightcyan	-0.440896	0.151386	-0.449299	0.142836
Spp2	lightcyan	0.873902	0.000202427	0.763673	0.00384273
Cxcr7	lightcyan	0.734364	0.00653257	0.902742	5.80947e-05
RGD1561662	lightcyan	0.679906	0.0149888	0.706913	0.0101494
nod3l	lightcyan	-0.838673	0.000652068	-0.788331	0.00231659
Prim2	lightcyan	-0.438549	0.153831	-0.534212	0.0735874
Fn1	lightcyan	0.896087	7.99589e-05	0.876464	0.000183501
Obsl1	lightcyan	-0.849108	0.000475465	-0.841002	0.000608846
ND4L	lightcyan	0.811269	0.00136063	0.785966	0.00243845
Steap3	lightcyan	0.921656	2.03567e-05	0.882299	0.000145546
Lamp2	lightcyan	0.921627	2.0394e-05	0.936822	7.12531e-06
Car5b	lightcyan	0.837035	0.000683855	0.849568	0.000468643
Rab1b-ps1	lightcyan	0.677726	0.0154422	0.768591	0.00349038
Msn	lightcyan	0.749785	0.00498398	0.887035	0.000119508
Magee2	lightcyan	-0.733617	0.00661576	-0.729938	0.00703726
Cox7b	lightcyan	0.609147	0.0355144	0.725468	0.00757625
LOC503455	lightcyan	-0.167939	0.601865	-0.358541	0.252436
LOC317618	lightcyan	0.656349	0.0204411	0.557377	0.0597284
Tnmd	lightcyan	0.375053	0.229639	0.495651	0.10128
Tceal1	lightcyan	0.841448	0.000600829	0.817561	0.00116146
LOC367923	lightcyan	0.641387	0.02458	0.648763	0.0224704
Gapdh-ps2	lightcyan	0.846938	0.0005087	0.782706	0.0026144
Atp6ap2	lightcyan	0.651242	0.0217918	0.875061	0.000193685
LOC315380	lightcyan	0.312218	0.323154	0.469657	0.12343
RGD1564437	lightcyan	-0.346133	0.270405	-0.617688	0.032333
Figf	lightcyan	0.903555	5.57871e-05	0.869132	0.000241695
Rai2	lightcyan	0.807214	0.00150224	0.862086	0.000310289
Gpr64	lightcyan	0.833678	0.000752745	0.770372	0.00336911
Vsig4	lightcyan	0.660149	0.0194764	0.645962	0.0232552
Eda2r	lightcyan	0.779862	0.00277563	0.899764	6.72048e-05
Magt1	lightcyan	0.838251	0.000660142	0.847901	0.000493727
Cysltr1	lightcyan	0.641499	0.0245471	0.731678	0.00683553
Pof1b	lightcyan	0.418041	0.17627	0.531893	0.075086
Morc4	lightcyan	0.255495	0.422851	0.497739	0.0996254
Uchl5ip	lightcyan	-0.846743	0.000511766	-0.747021	0.00523873
Rpl10	lightcyan	0.907522	4.5531e-05	0.895218	8.32326e-05
Abcc9	lightcyan	0.558469	0.0591237	0.56502	0.0555855
V1rd15	lightcyan	0.354215	0.25862	0.582622	0.0468159
Ndufs6	lightcyan	0.574343	0.0508096	0.568899	0.0535619
Dtna	lightcyan	0.934123	8.74205e-06	0.79336	0.00207294
LOC681994	lightcyan	0.570944	0.0525161	0.72052	0.00820816
RGD1310651	lightcyan	-0.879913	0.000160237	-0.884614	0.000132315
RGD1560686	lightcyan	0.546659	0.065893	0.717254	0.00864624
Rps15a	lightcyan	-0.709425	0.00976764	-0.729008	0.00714697
Whsc1	lightcyan	-0.73972	0.00595875	-0.75014	0.00495195
Pcdh11x	lightcyan	-0.232467	0.467181	-0.509024	0.0909957
Rpl35a	lightcyan	-0.606779	0.0364345	-0.710348	0.00963005
Stom	lightcyan	0.471333	0.121914	0.402242	0.194882
RGD1560386	lightcyan	-0.436981	0.155478	-0.683992	0.0141652
LOC500908	lightcyan	-0.733926	0.00658126	-0.779096	0.00282038
Hint1	lightcyan	0.687551	0.0134756	0.832723	0.000773307
LOC691427	lightcyan	0.377638	0.226186	0.518668	0.0840331
LOC685601	lightcyan	-0.91772	2.58352e-05	-0.856096	0.000379755
Raet1l	lightcyan	-0.540101	0.0698738	-0.523391	0.0807588
Gng5	lightcyan	0.911858	3.60796e-05	0.927513	1.3943e-05
Fam75a4	lightcyan	0.772789	0.00320956	0.841856	0.000593572
RGD1565379	lightcyan	0.542789	0.0682223	0.514361	0.0870964

## Sheet: M2
ID	moduleColor	GS.Exercise_time	p.GS.Exercise_time	MM	p.MM
Vom2r2	turquoise	-0.102774	0.750608	0.275188	0.386665
LOC292449	turquoise	0.273462	0.389771	-0.39309	0.206196
Epm2a	turquoise	0.455305	0.136919	-0.826281	0.000923458
Plagl1	turquoise	-0.71898	0.00841259	0.912688	3.44627e-05
Hivep2	turquoise	0.623649	0.0302373	-0.90365	5.55208e-05
RGD1308124	turquoise	-0.711321	0.00948668	0.952395	1.7772e-06
Perp	turquoise	0.643469	0.0239707	-0.857077	0.000367618
Eya4	turquoise	-0.571908	0.0520278	0.883428	0.000138973
Hey2	turquoise	-0.588904	0.0439376	0.714406	0.00904248
Hint3	turquoise	0.565125	0.0555302	-0.639604	0.0251109
LOC689399	turquoise	-0.290247	0.360108	0.759363	0.0041731
Rspo3	turquoise	-0.597139	0.040357	0.835131	0.000722306
Cep72	turquoise	-0.681831	0.0145965	0.928875	1.27106e-05
Trip13	turquoise	-0.546146	0.0661983	0.753936	0.00461912
Mthfd1l	turquoise	0.534526	0.0733855	-0.893538	8.98596e-05
Akap12	turquoise	-0.546812	0.0658017	0.956113	1.19091e-06
Gtf2h5	turquoise	0.720282	0.0082395	-0.872631	0.000212361
Sytl3	turquoise	-0.418918	0.175272	0.745342	0.00539814
Acat2	turquoise	-0.0825275	0.798738	0.138869	0.666889
LOC365102	turquoise	-0.333925	0.288783	0.224787	0.482427
RGD1561667	turquoise	-0.200573	0.531938	0.247814	0.437401
RGD1561339	turquoise	0.69475	0.0121569	-0.82519	0.000950984
LOC689299	turquoise	0.569776	0.0531114	-0.730287	0.00699651
Smoc2	turquoise	0.645011	0.0235262	-0.973921	9.09279e-08
Lix1	turquoise	0.0307223	0.924489	0.217541	0.497018
Fpr2	turquoise	-0.458549	0.13379	0.716927	0.00869111
LOC692042	turquoise	0.297167	0.348237	-0.286845	0.366021
V1rf3	turquoise	0.194577	0.544522	-0.623314	0.0303525
RGD1562625	turquoise	-0.02326	0.9428	0.436024	0.15649
Lilrb3	turquoise	-0.465593	0.127157	0.839797	0.000630931
Oscar	turquoise	-0.672558	0.0165576	0.880406	0.00015711
Zim1	turquoise	-0.694361	0.0122256	0.792278	0.00212362
Olr5	turquoise	-0.516399	0.0856375	0.450401	0.141737
Cox6b2	turquoise	-0.396263	0.202228	0.790208	0.0022232
RGD1306181	turquoise	-0.307396	0.33108	0.801016	0.00174024
Rdh13	turquoise	0.00382162	0.990595	-0.305431	0.334338
RGD1565590	turquoise	-0.705727	0.0103335	0.939005	5.9987e-06
Obox6	turquoise	0.480585	0.113764	-0.7292	0.00712425
Meis3	turquoise	-0.267393	0.400793	0.772942	0.00319965
Pglyrp1	turquoise	-0.546248	0.0661375	0.709672	0.00973066
LOC681077	turquoise	-0.547183	0.0655816	0.478957	0.115172
Lgtnl1	turquoise	0.380704	0.222129	-0.818905	0.001122
Ceacam10	turquoise	-0.49945	0.0982835	0.753784	0.00463218
LOC687079	turquoise	-0.593673	0.0418376	0.954637	1.40165e-06
Tgfb1	turquoise	0.61173	0.0345297	-0.714248	0.0090648
Blvrb	turquoise	-0.467498	0.125401	0.887041	0.000119477
Gmfg	turquoise	-0.682297	0.0145027	0.977945	3.96088e-08
Map4k1	turquoise	-0.621591	0.0309494	0.9784	3.57155e-08
Tyrobp	turquoise	-0.490508	0.105434	0.912206	3.53942e-05
Sbsn	turquoise	0.322426	0.306722	-0.571868	0.0520483
LOC494527	turquoise	0.166862	0.60423	-0.384969	0.216562
Slc7a10	turquoise	0.416935	0.177535	-0.381634	0.220909
RGD1562094	turquoise	0.693797	0.0123257	-0.81257	0.00131742
Siglecg	turquoise	-0.517841	0.0846154	0.965051	3.87203e-07
Nkg7	turquoise	-0.502291	0.0960812	0.915976	2.86055e-05
Zfp819	turquoise	0.303704	0.337218	-0.604289	0.0374205
LOC292872	turquoise	-0.699471	0.0113457	0.536567	0.0720861
Rras	turquoise	0.875681	0.000189133	-0.86198	0.000311418
Tead2	turquoise	-0.685276	0.0139135	0.829928	0.000835941
Gys1	turquoise	0.438786	0.153583	-0.600058	0.0391389
Fut1	turquoise	-0.133991	0.678022	-0.140365	0.663486
LOC365253	turquoise	-0.361456	0.248319	0.293117	0.35516
Nav2	turquoise	-0.743945	0.00553351	0.72655	0.00744295
Lins1	turquoise	0.639385	0.0251768	-0.916546	2.76762e-05
LOC680906	turquoise	-0.322458	0.306673	0.473412	0.12005
Rgma	turquoise	0.553881	0.061693	-0.89446	8.61735e-05
St8sia2	turquoise	-0.610136	0.035135	0.485658	0.109453
Abhd2	turquoise	0.540767	0.0694621	-0.923034	1.86726e-05
LOC683179	turquoise	-0.761412	0.00401344	0.91305	3.37749e-05
RGD1308541	turquoise	-0.480753	0.11362	0.955745	1.24094e-06
Znf710	turquoise	-0.4522	0.139958	0.842432	0.000583431
Prc1	turquoise	-0.475618	0.118094	0.926806	1.46186e-05
Mesdc2	turquoise	0.549447	0.0642489	-0.879307	0.000164147
Rab38	turquoise	-0.548849	0.0645992	0.916368	2.79637e-05
Sytl2	turquoise	-0.872296	0.000215043	0.773422	0.00316879
RGD1565584	turquoise	0.42237	0.171372	-0.866449	0.000266252
Dlg2	turquoise	-0.375239	0.229389	0.634552	0.0266601
Gab2	turquoise	-0.250731	0.431847	0.8245	0.000968687
Pak1	turquoise	-0.579515	0.0482878	0.927424	1.40263e-05
Wnt11	turquoise	0.329961	0.294899	-0.703957	0.0106126
Chrdl2	turquoise	0.347726	0.268058	-0.866381	0.000266891
Ucp2	turquoise	-0.511212	0.0893834	0.945993	3.30359e-06
Pde2a	turquoise	-0.338665	0.281566	0.746646	0.005274
Clpb	turquoise	0.634186	0.026775	-0.936343	7.39344e-06
Olr83	turquoise	-0.241308	0.449911	0.383764	0.218127
Olr198	turquoise	-0.0960432	0.766527	-0.20203	0.5289
Olr234	turquoise	0.294443	0.352886	-0.60609	0.0367054
Ppfibp2	turquoise	-0.590471	0.0432397	0.726276	0.00747651
Ampd3	turquoise	0.736078	0.00634464	-0.898532	7.12837e-05
Insc	turquoise	-0.750581	0.0049124	0.79253	0.00211172
LOC293553	turquoise	0.735495	0.00640811	-0.778294	0.00286777
Plk1	turquoise	-0.591382	0.0428375	0.967516	2.69733e-07
Prkcb	turquoise	-0.477821	0.11616	0.899731	6.73119e-05
LOC499261	turquoise	0.397546	0.200638	-0.749563	0.00500412
Ctf1	turquoise	0.64817	0.0226347	-0.866034	0.000270213
Itgax	turquoise	-0.533816	0.0738413	0.953429	1.59526e-06
Eraf	turquoise	-0.708764	0.00986712	0.946444	3.17037e-06
Bag3	turquoise	0.516208	0.0857738	-0.850952	0.000448564
Htra1	turquoise	0.689072	0.0131887	-0.863642	0.000293975
LOC680307	turquoise	-0.232169	0.467769	0.292372	0.35644
Ifitm1	turquoise	-0.398785	0.199109	0.784604	0.00251081
Efcab4a	turquoise	-0.475367	0.118315	0.287136	0.365513
Cd151	turquoise	0.844182	0.000553464	-0.659332	0.019681
Syt8	turquoise	-0.634067	0.0268125	0.900685	6.42761e-05
Mrgprf	turquoise	0.562844	0.0567441	-0.892315	9.49402e-05
RGD1311946	turquoise	0.67743	0.0155045	-0.780887	0.00271669
Coro1b	turquoise	-0.386201	0.21497	0.841544	0.000599128
Ptprcap	turquoise	-0.34825	0.267288	0.797153	0.00190255
Rela	turquoise	0.87799	0.000172901	-0.875964	0.000187079
Znhit2	turquoise	0.565316	0.0554292	-0.724746	0.00766599
Rasgrp2	turquoise	-0.66595	0.0180688	0.981383	1.70729e-08
Atl3	turquoise	0.55654	0.060195	-0.970978	1.54441e-07
Scgb2a2	turquoise	0.42208	0.171698	-0.656683	0.0203547
Ms4a2	turquoise	-0.587897	0.0443901	0.937199	6.91935e-06
Tmem2	turquoise	0.520179	0.0829762	-0.877906	0.000173474
RGD1561453	turquoise	-0.44768	0.144458	0.699883	0.0112768
Vldlr	turquoise	-0.779288	0.00280912	0.670161	0.0170945
Cd274	turquoise	-0.127425	0.693104	0.537142	0.0717233
RGD1562409	turquoise	-0.0919109	0.776341	0.255803	0.422272
Ifit2	turquoise	-0.0978261	0.762302	0.463639	0.128975
Kif20b	turquoise	-0.563624	0.0563271	0.904578	5.29825e-05
Pcgf5	turquoise	0.555434	0.0608148	-0.826957	0.000906732
Kif11	turquoise	-0.681036	0.0147576	0.968655	2.26096e-07
Hhex	turquoise	-0.312705	0.322359	0.610296	0.0350736
Cep55	turquoise	-0.551802	0.0628825	0.920068	2.24434e-05
Gpr120	turquoise	0.0770566	0.811862	-0.431876	0.160921
Hells	turquoise	-0.559518	0.0585468	0.821201	0.00105699
LOC294057	turquoise	0.497702	0.0996551	-0.75457	0.00456529
Dntt	turquoise	-0.547616	0.0653253	0.943991	3.94952e-06
Loxl4	turquoise	-0.596133	0.0407827	0.94815	2.7044e-06
Sfrp5	turquoise	0.770536	0.0033581	-0.946557	3.13777e-06
Morn4	turquoise	0.677621	0.0154643	-0.949678	2.33488e-06
Bloc1s2	turquoise	-0.383473	0.218505	0.81943	0.00110688
Kazald1	turquoise	-0.745544	0.00537878	0.881971	0.000147498
Dusp5	turquoise	-0.32465	0.303206	0.794333	0.00202815
Acsl5	turquoise	-0.416614	0.177904	0.888082	0.000114281
Grk5	turquoise	0.54428	0.0673182	-0.860224	0.000330716
RGD1559424	turquoise	0.390185	0.209869	-0.345446	0.271421
Phactr2	turquoise	-0.535622	0.0726858	0.839332	0.0006396
Aig1	turquoise	0.726188	0.0074874	-0.940204	5.44283e-06
RGD1560020_predicted	turquoise	-0.621135	0.0311089	0.979645	2.65958e-08
Ptprk	turquoise	-0.463443	0.129158	0.865473	0.000275649
Epb4.1l2	turquoise	-0.408561	0.1873	0.902025	6.0196e-05
Taar7b	turquoise	0.199364	0.534466	-0.488142	0.107382
Slc2a12	turquoise	0.75457	0.00456524	-0.892444	9.43937e-05
Sgk1	turquoise	0.719496	0.00834371	-0.914667	3.08344e-05
Echdc1	turquoise	0.470373	0.12278	-0.874627	0.000196921
Fbxo5	turquoise	-0.600019	0.039155	0.9112	3.74049e-05
Ipcef1	turquoise	-0.0904645	0.779784	0.382058	0.220353
Tfb1m	turquoise	0.399982	0.197639	-0.90447	5.32733e-05
Ezr	turquoise	-0.367788	0.239512	0.861358	0.000318151
LOC684037	turquoise	-0.111584	0.729906	0.537781	0.071321
RGD1559699	turquoise	0.288851	0.362529	-0.435343	0.157213
RGD1563865	turquoise	0.37037	0.235975	-0.442883	0.149335
Dll1	turquoise	-0.548007	0.0650941	0.809888	0.00140764
Fpr1	turquoise	-0.371667	0.234209	0.763336	0.00386779
Vom2r11	turquoise	-0.370759	0.235444	0.351306	0.262827
Prkcg	turquoise	-0.312569	0.322581	0.701891	0.0109458
Myadm	turquoise	0.659498	0.0196394	-0.668916	0.0173785
Znf667	turquoise	0.418219	0.176067	-0.745619	0.00537157
Obox5	turquoise	-0.50562	0.0935441	0.707756	0.0100201
Fcar	turquoise	-0.137275	0.670519	0.485419	0.109654
Lilrc1	turquoise	-0.411828	0.183452	0.713198	0.00921456
Ehd2	turquoise	0.714482	0.00903171	-0.694498	0.0122014
Znf575	turquoise	-0.671325	0.0168322	0.685989	0.0137751
Cd177	turquoise	-0.717471	0.00861658	0.914461	3.1198e-05
Rabac1	turquoise	0.637095	0.0258718	-0.861436	0.00031731
Ceacam1	turquoise	-0.447997	0.14414	0.870858	0.000226858
Ltbp4	turquoise	0.842575	0.000580933	-0.749759	0.00498636
Plekhg2	turquoise	-0.417015	0.177444	0.914572	3.10019e-05
Spint2	turquoise	0.768961	0.00346497	-0.904807	5.23709e-05
LOC688574	turquoise	0.726478	0.00745178	-0.787109	0.00237898
Cd22	turquoise	-0.511977	0.0888244	0.889652	0.000106778
Fxyd5	turquoise	0.841294	0.000603593	-0.811535	0.0013517
Fxyd1	turquoise	0.771664	0.0032831	-0.926217	1.52011e-05
Fxyd3	turquoise	0.551423	0.0631012	-0.912916	3.40293e-05
LOC292801	turquoise	-0.511488	0.0891816	0.860584	0.000326692
LOC365232	turquoise	-0.374689	0.230128	0.592265	0.0424503
Ccne1	turquoise	-0.689144	0.0131751	0.960387	7.18744e-07
Clec11a	turquoise	-0.509208	0.0908594	0.87083	0.000227091
Spib	turquoise	-0.578586	0.048734	0.950123	2.2351e-06
Cpt1c	turquoise	0.641951	0.0244139	-0.754691	0.00455504
Trpm4	turquoise	-0.103099	0.749841	0.639682	0.0250874
Fut2	turquoise	-0.71176	0.00942242	0.91657	2.76366e-05
Mrga10	turquoise	-0.125905	0.696612	0.530008	0.0763191
E2f8	turquoise	-0.536614	0.0720568	0.951982	1.85442e-06
Nipa1	turquoise	0.699596	0.0113247	-0.916858	2.71764e-05
RGD1561206	turquoise	-0.392613	0.206795	0.657201	0.0202218
Klf13	turquoise	-0.566255	0.0549358	0.884808	0.000131255
Synm	turquoise	0.791711	0.00215054	-0.628432	0.028628
LOC680848	turquoise	-0.192431	0.549054	0.597679	0.0401296
LOC365287	turquoise	0.544867	0.0669648	-0.485758	0.109369
Hapln3	turquoise	-0.410245	0.185309	0.55408	0.0615801
Idh2	turquoise	-0.56716	0.0544628	0.861014	0.000321929
Fes	turquoise	-0.153267	0.634387	0.7164	0.00876372
Nmb	turquoise	-0.523797	0.0804814	0.556886	0.060002
Vom2r41	turquoise	0.541426	0.0690565	-0.367419	0.24002
Tmem126a	turquoise	0.580727	0.0477098	-0.704233	0.0105688
Serpinh1	turquoise	-0.479766	0.114472	0.833633	0.000753702
Plekhb1	turquoise	0.783891	0.00254937	-0.933398	9.22272e-06
Trim21	turquoise	0.514535	0.0869708	-0.577139	0.0494349
Olr69	turquoise	0.390876	0.208991	-0.377982	0.225729
LOC689064	turquoise	-0.711475	0.00946407	0.834603	0.000733262
Hbb	turquoise	-0.66514	0.0182605	0.848016	0.000491972
MGC72973	turquoise	-0.652141	0.0215494	0.784932	0.00249327
Olr141	turquoise	0.175554	0.58524	-0.247502	0.437998
RGD1563970	turquoise	-0.610524	0.0349869	0.914443	3.12304e-05
LOC499224	turquoise	0.44355	0.148651	-0.699279	0.0113779
Cyb5r2	turquoise	0.540952	0.0693484	-0.621853	0.030858
Olr257	turquoise	-0.323572	0.304907	0.441634	0.150622
Tmem9b	turquoise	0.58874	0.0440109	-0.852067	0.000432896
rnf141	turquoise	0.775065	0.00306466	-0.854879	0.000395244
Dkk3	turquoise	0.671298	0.0168384	-0.831461	0.000801104
LOC687373	turquoise	-0.238339	0.455677	0.520075	0.0830483
Lat	turquoise	-0.539887	0.0700062	0.902541	5.8678e-05
Cd19	turquoise	-0.504778	0.0941815	0.84204	0.000590325
Sult1a1	turquoise	0.637195	0.0258413	-0.947233	2.94777e-06
Coro1a	turquoise	-0.533145	0.0742742	0.959894	7.63917e-07
RGD1564195	turquoise	0.32305	0.305733	-0.645925	0.0232658
Maz	turquoise	-0.515477	0.0862956	0.891151	9.99778e-05
Kif22	turquoise	-0.600699	0.0388749	0.937442	6.78971e-06
Spn	turquoise	-0.695374	0.0120472	0.993189	1.14158e-10
2022-09-01	turquoise	-0.566822	0.0546389	0.942254	4.58777e-06
Pycard	turquoise	-0.558615	0.0590434	0.803418	0.0016448
Cuzd1	turquoise	-0.536164	0.0723414	0.599768	0.0392587
Oat	turquoise	0.800176	0.00177458	-0.874095	0.000200947
RGD1310799	turquoise	-0.528337	0.0774245	0.916793	2.72811e-05
Mki67	turquoise	-0.692185	0.0126153	0.980449	2.17705e-08
Sprn	turquoise	-0.498824	0.0987733	0.783894	0.0025492
Ifitm6	turquoise	-0.663348	0.0186906	0.949643	2.34285e-06
Mucdhl	turquoise	0.869778	0.00023605	-0.741446	0.0057822
Pddc1	turquoise	0.53707	0.0717683	-0.870067	0.000233562
Dusp8	turquoise	0.390925	0.208928	-0.603996	0.0375374
Igf2	turquoise	-0.79921	0.00181471	0.90539	5.08385e-05
Tnfrsf26	turquoise	0.734335	0.00653576	-0.957592	1.00585e-06
Ccnd1	turquoise	0.785342	0.00247144	-0.776282	0.00298928
Gal	turquoise	-0.265209	0.404799	0.683631	0.0142367
Tcirg1	turquoise	-0.505541	0.0936036	0.932811	9.627e-06
Aldh3b1	turquoise	-0.27171	0.392937	0.605256	0.0370354
Gstp1	turquoise	0.744393	0.00548987	-0.884375	0.000133637
Tbc1d10c	turquoise	-0.651623	0.0216887	0.844143	0.000554119
Ccs	turquoise	0.255118	0.423559	-0.649845	0.0221722
Banf1	turquoise	0.762437	0.00393539	-0.804652	0.00159734
Ctsw	turquoise	-0.338396	0.281973	0.607218	0.0362625
Sipa1	turquoise	-0.523842	0.0804505	0.938193	6.39978e-06
Pola2	turquoise	-0.476044	0.117718	0.879348	0.000163882
Fermt3	turquoise	-0.354434	0.258304	0.8906	0.000102437
Flrt1	turquoise	0.196809	0.539823	-0.704674	0.0104989
Rtn3	turquoise	0.660206	0.0194621	-0.954448	1.43069e-06
LOC684771	turquoise	-0.607004	0.0363465	0.978286	3.66599e-08
Incenp	turquoise	-0.648075	0.0226611	0.971936	1.30786e-07
Dagla	turquoise	0.731063	0.0069063	-0.677829	0.0154207
Iiig9	turquoise	-0.270612	0.394928	0.328315	0.29746
Tmem216	turquoise	0.488084	0.10743	-0.88928	0.000108519
LOC690930	turquoise	-0.195897	0.541741	0.699645	0.0113166
Ms4a3	turquoise	-0.547666	0.0652955	0.962797	5.27239e-07
Olr326	turquoise	-0.0538922	0.867887	-0.445401	0.146762
Psat1	turquoise	-0.397501	0.200694	0.793693	0.00205751
Pcsk5	turquoise	0.583255	0.0465199	-0.516535	0.0855409
RGD1561881	turquoise	0.364541	0.244004	-0.491605	0.104539
Gda	turquoise	0.740953	0.00583222	-0.978658	3.36426e-08
RGD1307524	turquoise	-0.624369	0.0299912	0.947782	2.8001e-06
Pip5k1b	turquoise	-0.662151	0.0189819	0.979091	3.039e-08
Rln1	turquoise	-0.691106	0.0128119	0.731971	0.00680193
Ranbp6	turquoise	0.595836	0.040909	-0.916944	2.70407e-05
Dkk1	turquoise	-0.81041	0.00138974	0.848967	0.000477575
RGD1309804	turquoise	0.537324	0.0716086	-0.914821	3.05667e-05
Ifit1lb	turquoise	-0.658426	0.0199095	0.885968	0.00012503
Ankrd1	turquoise	-0.0872434	0.787463	0.433445	0.159236
Rbp4	turquoise	0.396695	0.201693	-0.768155	0.00352063
Blnk	turquoise	-0.469744	0.123351	0.920339	2.20762e-05
Pik3ap1	turquoise	-0.592633	0.0422893	0.977668	4.21349e-08
Slit1	turquoise	0.0869212	0.788233	-0.448392	0.143743
Marveld1	turquoise	0.638349	0.0254894	-0.856979	0.000368824
Scd1	turquoise	0.251915	0.429603	-0.640182	0.0249379
Sh3pxd2a	turquoise	-0.615762	0.0330319	0.865399	0.000276368
Afap1l2	turquoise	-0.524369	0.0800915	0.906978	4.68425e-05
RGD1311558	turquoise	-0.336661	0.284605	0.86845	0.000247758
Txndc11	turquoise	0.550468	0.0636537	-0.945824	3.35463e-06
Emp2	turquoise	0.623789	0.0301892	-0.922306	1.95484e-05
LOC360472	turquoise	-0.0224326	0.944832	0.290629	0.359447
Ppl	turquoise	0.69289	0.0124879	-0.706601	0.0101975
Mefv	turquoise	-0.539133	0.0704752	0.924167	1.7372e-05
RGD1311190	turquoise	-0.50422	0.0946058	0.837167	0.00068125
Clcn7	turquoise	-0.449663	0.142472	0.834637	0.00073254
Dusp1	turquoise	0.468967	0.124058	-0.382972	0.219158
RGD1309926	turquoise	-0.500564	0.0974161	0.936124	7.51831e-06
Lcp2	turquoise	-0.510996	0.0895416	0.918681	2.44025e-05
Slit3	turquoise	-0.548624	0.0647313	0.913501	3.29339e-05
C1qtnf2	turquoise	-0.526618	0.0785725	0.5398	0.0700606
Ccnjl	turquoise	-0.686221	0.0137304	0.700343	0.0112004
Sox30	turquoise	-0.392054	0.207501	0.873013	0.000209333
Olr1401	turquoise	0.430935	0.161937	-0.730669	0.00695194
Flt4	turquoise	-0.643913	0.023842	0.951222	2.00331e-06
Gfpt2	turquoise	0.769847	0.00340447	-0.9551	1.33261e-06
Slc36a1	turquoise	-0.555882	0.0605635	0.940555	5.288e-06
Galnt10	turquoise	-0.707011	0.0101342	0.855959	0.000381473
LOC24906	turquoise	-0.630431	0.027974	0.951863	1.87698e-06
Trim58	turquoise	-0.658372	0.0199233	0.88032	0.000157654
Olr1434	turquoise	0.409698	0.185954	-0.423398	0.170222
Olr1437	turquoise	0.444162	0.148024	-0.595808	0.0409211
Olr1443	turquoise	-0.233779	0.464599	0.375297	0.229311
Olr1448	turquoise	-0.0170605	0.958031	-0.41762	0.176752
Olr1451	turquoise	-0.188094	0.558265	0.303071	0.338277
Olr1456	turquoise	0.128788	0.689967	-0.123483	0.70221
Hist3h2ba	turquoise	-0.615743	0.0330388	0.956533	1.1358e-06
Nlrp3	turquoise	-0.307185	0.331429	0.83328	0.000761273
Aldh3a1	turquoise	0.405118	0.191408	-0.598373	0.0398386
Mfap4	turquoise	-0.448623	0.143512	0.56057	0.0579723
Specc1	turquoise	-0.705976	0.0102947	0.981174	1.8044e-08
RGD1565284	turquoise	0.467944	0.124992	-0.70046	0.0111809
Rpl26	turquoise	-0.549591	0.0641644	0.849571	0.000468591
Slc25a35	turquoise	0.671173	0.0168663	-0.760703	0.00406819
Aurkb	turquoise	-0.575305	0.0503336	0.971852	1.3274e-07
LOC691750	turquoise	0.650003	0.022129	-0.905167	5.14213e-05
RGD1563441	turquoise	-0.730355	0.00698859	0.737842	0.00615546
Cldn7	turquoise	0.330362	0.294276	-0.229375	0.473293
Zfp3	turquoise	0.561817	0.0572964	-0.754532	0.00456853
Rtn4rl1	turquoise	-0.559661	0.0584686	0.897146	7.61071e-05
Nos2	turquoise	-0.52923	0.0768324	0.416732	0.177769
Atad5	turquoise	-0.654249	0.0209888	0.925845	1.55774e-05
Cdk5r1	turquoise	-0.486327	0.108893	0.757281	0.00434017
Slfn4	turquoise	-0.721727	0.00805051	0.735298	0.00642966
Ddx52	turquoise	0.570319	0.0528342	-0.69785	0.0116196
Tbx2	turquoise	-0.703585	0.0106721	0.87871	0.000168075
2022-09-04	turquoise	-0.687962	0.0133977	0.886979	0.000119795
Supt4h1	turquoise	0.791817	0.00214549	-0.571414	0.0522776
Mpo	turquoise	-0.684783	0.0140098	0.97925	2.9261e-08
Chad	turquoise	0.787934	0.00233669	-0.944932	3.63481e-06
Col1a1	turquoise	-0.524756	0.0798287	0.874773	0.000195829
Phospho1	turquoise	-0.741531	0.00577356	0.93095	1.10006e-05
Gngt2	turquoise	-0.599667	0.0393004	0.903478	5.60035e-05
Hoxb4	turquoise	-0.520989	0.0824128	0.66779	0.0176383
LOC363673	turquoise	0.249827	0.433565	-0.395906	0.202672
Ppp1r1b	turquoise	0.514644	0.086893	-0.906401	4.82651e-05
Cdc6	turquoise	-0.574896	0.0505356	0.935596	7.82763e-06
LOC688183	turquoise	0.376153	0.228165	-0.422312	0.171438
LOC680428	turquoise	0.196551	0.540365	-0.215402	0.501364
Ramp2	turquoise	0.655951	0.0205441	-0.580937	0.0476103
Aoc3	turquoise	0.476457	0.117354	-0.869404	0.000239307
RGD1561285	turquoise	-0.819068	0.00111728	0.822283	0.00102737
Tmub2	turquoise	0.698019	0.0115907	-0.942733	4.40426e-06
Hexim1	turquoise	0.676668	0.0156659	-0.902427	5.90122e-05
Arf2	turquoise	0.808102	0.00147028	-0.847281	0.00050333
Ace	turquoise	0.688886	0.0132234	-0.929471	1.21998e-05
Tcam1	turquoise	0.569232	0.0533906	-0.771764	0.00327652
Slc16a6	turquoise	-0.472685	0.1207	0.908128	4.41036e-05
Cd300a	turquoise	-0.406735	0.189471	0.633468	0.0270015
Sphk1	turquoise	-0.497001	0.100209	0.876568	0.00018276
RGD1559519	turquoise	-0.349366	0.265654	0.44778	0.144357
Baiap2	turquoise	0.822604	0.00101872	-0.667483	0.0177094
Mrpl12	turquoise	-0.251766	0.429885	0.354012	0.258911
Anapc11	turquoise	0.417634	0.176735	-0.626042	0.0294244
Tex19	turquoise	0.049086	0.87959	-0.199398	0.534395
Uts2r	turquoise	0.764816	0.00375855	-0.722213	0.00798759
Abcc1	turquoise	0.437591	0.154837	-0.802627	0.00167577
RGD1563163	turquoise	-0.629354	0.0283251	0.825875	0.000933619
LOC687502	turquoise	-0.727323	0.00734895	0.697946	0.0116032
RGD1562673	turquoise	-0.607481	0.0361601	0.659241	0.0197039
Ccnf	turquoise	-0.657871	0.0200506	0.962988	5.14018e-07
Tmem204	turquoise	0.442013	0.150231	-0.31881	0.312489
Itfg3	turquoise	0.775778	0.00302037	-0.8773	0.000177638
LOC287167	turquoise	-0.742967	0.0056299	0.761753	0.00398735
RGD1310862	turquoise	0.655964	0.0205405	-0.971669	1.37069e-07
Atp6v0e1	turquoise	0.531154	0.0755678	-0.914143	3.17654e-05
Kcnip1	turquoise	-0.545449	0.0666155	0.714047	0.00909336
Dock2	turquoise	-0.483102	0.111612	0.940795	5.18439e-06
Pttg1	turquoise	-0.583194	0.0465485	0.967122	2.86307e-07
Cyfip2	turquoise	-0.730105	0.00701778	0.984574	6.7027e-09
Timd2	turquoise	-0.473116	0.120314	0.71477	0.00899109
Zfp354b	turquoise	0.302126	0.33986	-0.210141	0.51212
RGD1560738	turquoise	0.582749	0.0467567	-0.624448	0.029964
Ccdc69	turquoise	-0.493345	0.103129	0.82735	0.000897099
Slc36a2	turquoise	-0.634224	0.026763	0.957847	9.76388e-07
LOC691286	turquoise	-0.197768	0.537809	0.376031	0.228329
Olr1414	turquoise	0.251108	0.431132	-0.335531	0.286326
Olr1424	turquoise	0.32682	0.299797	-0.438146	0.154253
Olr1425	turquoise	0.293325	0.354802	-0.726782	0.00741471
Olr1457	turquoise	0.0239501	0.941105	-0.168182	0.601331
rCG_64343	turquoise	0.721747	0.00804786	-0.853991	0.00040684
Rasd1	turquoise	-0.730085	0.00702008	0.88367	0.000137593
Tmem11	turquoise	-0.335848	0.285842	0.368731	0.238216
Gtlf3b	turquoise	-0.593279	0.0420084	0.969221	2.06602e-07
Aldh3a2	turquoise	0.703151	0.0107417	-0.949053	2.48078e-06
Epn2	turquoise	0.72698	0.00739062	-0.796813	0.00191734
Znf286a	turquoise	-0.218442	0.495193	0.254336	0.425032
LOC691910	turquoise	0.217933	0.496225	-0.54332	0.0678998
Ntn1	turquoise	0.700516	0.0111716	-0.850416	0.000456261
RGD1564148	turquoise	0.290248	0.360107	-0.42546	0.16793
Chd3	turquoise	-0.801961	0.00170218	0.961694	6.0909e-07
Jmjd3	turquoise	-0.741356	0.00579132	0.778131	0.00287743
Cd68	turquoise	-0.457902	0.13441	0.880592	0.000155942
Amac1	turquoise	-0.660261	0.0194486	0.484065	0.110795
Acap1	turquoise	-0.519652	0.0833436	0.941186	5.01865e-06
Bcl6b	turquoise	-0.489363	0.106374	0.850556	0.000454241
Alox12	turquoise	0.560624	0.057943	-0.91311	3.36624e-05
Alox15	turquoise	-0.62394	0.0301378	0.891611	9.79628e-05
Ctns	turquoise	0.753268	0.00467646	-0.666525	0.0179334
Doc2b	turquoise	0.371073	0.235017	-0.458576	0.133764
Unc119	turquoise	-0.714603	0.00901466	0.853723	0.000410391
Aldoc	turquoise	0.505961	0.0932865	-0.673749	0.0162955
Spag5	turquoise	-0.721529	0.00807621	0.878515	0.00016937
Lgals5	turquoise	-0.454401	0.137798	0.914838	3.05367e-05
Lgals9	turquoise	-0.628502	0.0286049	0.937772	6.61583e-06
Wsb1	turquoise	0.00610322	0.984981	-0.429456	0.163543
Git1	turquoise	-0.430752	0.162135	0.934145	8.72833e-06
Coro6	turquoise	-0.394854	0.203984	0.80823	0.00146572
Ssh2	turquoise	-0.628145	0.0287228	0.936708	7.18799e-06
Ccl9	turquoise	-0.406295	0.189996	0.72899	0.00714917
RGD1307935	turquoise	-0.533484	0.0740552	0.958188	9.38129e-07
Pigw	turquoise	0.610418	0.0350271	-0.861894	0.000312346
Brip1	turquoise	-0.505016	0.0940008	0.933659	9.04725e-06
Prr11	turquoise	-0.604804	0.037215	0.921671	2.03374e-05
Ppm1e	turquoise	-0.44739	0.14475	0.638218	0.0255294
Epx	turquoise	-0.550942	0.0633791	0.939406	5.808e-06
Hlf	turquoise	0.552195	0.0626566	-0.761898	0.00397626
LOC303448	turquoise	0.512927	0.0881331	-0.575373	0.0502999
Utp18	turquoise	0.132864	0.680604	-0.685868	0.0137986
Eme1	turquoise	-0.392266	0.207233	0.762322	0.00394404
Xylt2	turquoise	-0.626789	0.0291738	0.926165	1.52525e-05
RGD1565395	turquoise	-0.591956	0.0425853	0.891685	9.76407e-05
Abi3	turquoise	-0.506779	0.0926711	0.677312	0.0155295
Nfe2l1	turquoise	0.708064	0.0099731	-0.844166	0.000553734
Tbkbp1	turquoise	-0.747346	0.00520823	0.842026	0.000590572
Plxdc1	turquoise	0.770063	0.0033899	-0.833357	0.000759606
Arl5c	turquoise	-0.48824	0.107301	0.836273	0.000699042
RGD1306682	turquoise	0.557231	0.0598095	-0.754292	0.00458883
Ikzf3	turquoise	-0.59337	0.0419688	0.949645	2.34242e-06
Nr1d1	turquoise	0.698683	0.0114781	-0.886452	0.0001225
Top2a	turquoise	-0.679257	0.0151227	0.984124	7.73483e-09
Klhl11	turquoise	0.682958	0.0143704	-0.888532	0.000112089
Ezh1	turquoise	0.736137	0.00633828	-0.947653	2.83426e-06
Etv4	turquoise	-0.550155	0.0638357	0.756711	0.0043868
Sost	turquoise	-0.497835	0.09955	0.682001	0.0145621
Slc4a1	turquoise	-0.686351	0.0137054	0.936334	7.39841e-06
LOC688211	turquoise	0.476303	0.11749	-0.931712	1.04205e-05
Gfap	turquoise	-0.532194	0.07489	0.848452	0.000485323
Kif18b	turquoise	-0.677115	0.0155712	0.93612	7.52097e-06
Arhgap27	turquoise	-0.498399	0.0991064	0.940817	5.17505e-06
Cyb561	turquoise	0.78624	0.0024241	-0.867782	0.000253815
Limd2	turquoise	-0.549162	0.0644157	0.967048	2.895e-07
Cd79b	turquoise	-0.552474	0.0624964	0.880554	0.000156184
RGD1565459	turquoise	0.26441	0.406269	-0.742525	0.00567383
LOC688261	turquoise	-0.553923	0.0616693	0.896077	7.99949e-05
Mrpl38	turquoise	0.702948	0.0107744	-0.788345	0.00231586
Timp2	turquoise	0.780884	0.00271685	-0.815345	0.00122885
Lgals3bp	turquoise	-0.602597	0.0381011	0.85124	0.000444473
Nptx1	turquoise	-0.199073	0.535075	0.174093	0.588417
Thoc4	turquoise	-0.340518	0.278773	0.601967	0.0383569
Pycr1	turquoise	-0.705684	0.0103402	0.819088	0.0011167
Sectm1b	turquoise	0.640756	0.0247671	-0.558382	0.0591717
Rab40b	turquoise	-0.334389	0.288073	0.373879	0.231218
Gbe1	turquoise	0.370917	0.23523	-0.808302	0.00146317
LOC304131	turquoise	-0.436414	0.156078	0.738512	0.00608474
RGD1559597	turquoise	-0.0217734	0.946451	-0.20415	0.524491
Tiam1	turquoise	-0.558683	0.0590061	0.70062	0.0111545
Ifngr2	turquoise	-0.645983	0.0232492	0.953391	1.60159e-06
Cbr3	turquoise	0.74604	0.00533136	-0.540059	0.0698999
Chaf1b	turquoise	-0.484938	0.110059	0.76645	0.00364062
Ttc3	turquoise	0.390014	0.210086	-0.824675	0.000964179
Arl6	turquoise	0.464409	0.128257	-0.916365	2.79685e-05
LOC304027	turquoise	-0.540005	0.0699334	0.670274	0.017069
Olr1539	turquoise	-0.330757	0.293664	0.411366	0.183993
Olr1562	turquoise	-0.257258	0.419545	0.434122	0.158512
St3gal6	turquoise	-0.548784	0.0646369	0.838551	0.000654401
Gtpbp8	turquoise	0.637661	0.0256989	-0.830342	0.000826415
Ktelc1	turquoise	0.600282	0.0390464	-0.928159	1.3347e-05
Pla1a	turquoise	0.713043	0.00923668	-0.963126	5.04651e-07
Stfa2l3	turquoise	-0.617325	0.0324637	0.663498	0.0186542
Dtx3l	turquoise	-0.469465	0.123604	0.500508	0.0974597
Parp14	turquoise	-0.199776	0.533604	0.588547	0.0440977
Dirc2	turquoise	0.454632	0.137573	-0.902875	5.77132e-05
Pdia5	turquoise	-0.549172	0.0644096	0.613133	0.0340029
Kalrn	turquoise	-0.715869	0.00883726	0.978764	3.28258e-08
Tmem44	turquoise	-0.571324	0.0523234	0.786978	0.00238571
Gp5	turquoise	-0.630032	0.028104	0.791446	0.00216326
Fgf12	turquoise	-0.713819	0.00912578	0.705251	0.010408
Cldn1	turquoise	0.271454	0.393401	-0.585726	0.0453778
Rtp2	turquoise	-0.165928	0.606284	0.22711	0.477792
Kng1	turquoise	-0.56937	0.0533199	0.638391	0.0254767
Klhl6	turquoise	-0.560081	0.058239	0.97147	1.41913e-07
RGD1564318	turquoise	-0.37689	0.227182	0.87743	0.000176736
2022-09-05	turquoise	-0.710793	0.00956435	0.906346	4.84007e-05
Gp1bb	turquoise	-0.69398	0.0122932	0.924771	1.67082e-05
Sdf2l1	turquoise	0.0231353	0.943106	0.4294	0.163604
Vpreb1	turquoise	-0.514895	0.0867128	0.876286	0.000184766
Robo2	turquoise	-0.717043	0.00867521	0.974524	8.09765e-08
Lipi	turquoise	-0.278569	0.380617	0.738705	0.00606443
Hspa13	turquoise	0.722763	0.007917	-0.956519	1.13765e-06
LOC288294	turquoise	0.73056	0.00696472	-0.800925	0.00174394
Adamts1	turquoise	-0.498648	0.098911	0.792814	0.0020984
Cct8	turquoise	0.753201	0.00468221	-0.973694	9.49203e-08
Cldn17	turquoise	0.128748	0.690059	-0.188282	0.557863
Krtap14l	turquoise	-0.261086	0.412412	0.0874977	0.786857
Hunk	turquoise	-0.608694	0.0356889	0.952789	1.70604e-06
RGD1310778	turquoise	-0.347202	0.26883	0.655864	0.0205665
RGD1562726	turquoise	0.638267	0.0255144	-0.888725	0.000111159
Tmem50b	turquoise	0.512994	0.0880841	-0.921	2.11992e-05
Pigp	turquoise	0.722423	0.00796063	-0.903739	5.52727e-05
Cldnd1	turquoise	0.86472	0.000283078	-0.747923	0.00515449
Dcbld2	turquoise	0.850552	0.0004543	-0.752346	0.00475645
LOC680585	turquoise	-0.60396	0.0375522	0.830839	0.000815096
RGD1562717	turquoise	0.681615	0.0146401	-0.958375	9.17608e-07
Cblb	turquoise	-0.552332	0.0625778	0.964149	4.39168e-07
LOC683087	turquoise	-0.448391	0.143744	0.567505	0.0542831
RGD1310335	turquoise	-0.600253	0.0390585	0.970578	1.65262e-07
Retnlg	turquoise	-0.511003	0.0895363	0.796719	0.00192145
Nat13	turquoise	0.528625	0.077233	-0.930893	1.10448e-05
Polq	turquoise	-0.674458	0.016141	0.946954	3.025e-06
Casr	turquoise	0.631497	0.0276298	-0.899031	6.96098e-05
Mylk	turquoise	-0.574694	0.0506356	0.746708	0.00526812
Itgb5	turquoise	0.840884	0.000610991	-0.845974	0.000524015
Tfrc	turquoise	-0.84891	0.000478427	0.781988	0.00265443
LOC684506	turquoise	-0.381414	0.221198	0.519905	0.0831668
Mfi2	turquoise	0.703244	0.0107268	-0.866304	0.000267628
Hrasls	turquoise	0.602391	0.0381845	-0.931726	1.04103e-05
Ostn	turquoise	-0.557965	0.0594026	0.627122	0.0290626
Il1rap	turquoise	0.623841	0.0301716	-0.965905	3.42653e-07
Kng1l1	turquoise	0.197994	0.537336	-0.487523	0.107896
Arvcf	turquoise	-0.704523	0.0105228	0.932592	9.78128e-06
Vpreb2	turquoise	-0.64699	0.0229649	0.787991	0.00233383
Cdc45l	turquoise	-0.668857	0.0173921	0.829886	0.000836906
Cldn5	turquoise	-0.461559	0.130928	0.631259	0.0277065
Slc7a1	turquoise	0.332853	0.290431	-0.673548	0.0163396
Slc46a3	turquoise	0.590714	0.0431319	-0.765442	0.00371304
Baiap2l1	turquoise	0.55465	0.061257	-0.754887	0.00453852
Jtv1	turquoise	0.412757	0.182366	-0.622353	0.0306843
RGD1305593	turquoise	-0.3133	0.32139	0.223665	0.484674
Lrch4	turquoise	-0.642065	0.0243804	0.853671	0.000411084
Rabl5	turquoise	0.618816	0.0319287	-0.741621	0.00576455
Ywhag	turquoise	0.766339	0.00364852	-0.637103	0.0258696
Styxl1	turquoise	0.544759	0.0670296	-0.894836	8.47029e-05
Lat2	turquoise	-0.577225	0.0493929	0.936805	7.13451e-06
Asl	turquoise	0.644816	0.0235821	-0.880457	0.000156792
Gusb	turquoise	-0.554434	0.0613796	0.938939	6.03054e-06
LOC687430	turquoise	0.165602	0.607003	0.164793	0.608785
Tmem132d	turquoise	-0.238326	0.455702	0.471463	0.121797
Rilpl2	turquoise	-0.437269	0.155176	0.541546	0.0689829
Sirt4	turquoise	0.598547	0.0397662	-0.965089	3.85132e-07
Tmem119	turquoise	-0.556057	0.060465	0.842648	0.000579669
Cmklr1	turquoise	0.459603	0.132783	-0.745115	0.00541995
RGD1565374	turquoise	-0.490595	0.105362	0.932667	9.7281e-06
Rfc3	turquoise	-0.520575	0.0827003	0.909261	4.15331e-05
RGD1307396	turquoise	0.399136	0.198678	-0.742898	0.00563676
Lnx2	turquoise	-0.476999	0.116879	0.84777	0.000495744
LOC498145	turquoise	0.612353	0.0342948	-0.881227	0.000152013
LOC300956	turquoise	0.677568	0.0154755	-0.847168	0.000505088
Gper	turquoise	-0.636745	0.0259796	0.7345	0.00651754
Gpr146	turquoise	0.622421	0.0306609	-0.54837	0.0648807
Unc84a	turquoise	0.733956	0.00657794	-0.928266	1.32502e-05
Fam20c	turquoise	-0.620063	0.0314859	0.978077	3.84457e-08
RGD1566386	turquoise	0.454052	0.13814	-0.91081	3.82085e-05
LOC288521	turquoise	0.0839417	0.795353	-0.401047	0.196337
Spry3	turquoise	0.213231	0.505789	-0.540404	0.0696865
Scand3	turquoise	0.170782	0.595637	-0.606712	0.0364609
LOC687426	turquoise	-0.697834	0.0116222	0.948658	2.57685e-06
RGD1566191	turquoise	0.601714	0.0384598	-0.894637	8.54796e-05
Kntc1	turquoise	-0.634841	0.0265697	0.971422	1.43086e-07
LOC687600	turquoise	-0.645081	0.0235063	0.79032	0.00221776
Taok3	turquoise	-0.561334	0.0575578	0.788842	0.0022909
Msi1	turquoise	-0.820926	0.00106462	0.811368	0.00135728
LOC360824	turquoise	-0.820894	0.00106551	0.680684	0.0148293
Chek2	turquoise	-0.534101	0.0736585	0.818208	0.00114233
Pole	turquoise	-0.428987	0.164053	0.914664	3.08396e-05
Golga3	turquoise	0.339009	0.281047	-0.53166	0.0752374
Tnfrsf11a	turquoise	-0.502362	0.0960272	0.950795	2.09093e-06
Serpinb2	turquoise	-0.368742	0.238201	0.758634	0.00423101
Serpinb10	turquoise	-0.580813	0.0476688	0.965142	3.82288e-07
Serpinb8	turquoise	-0.247608	0.437795	0.734336	0.00653567
Dsel	turquoise	0.407298	0.1888	-0.912288	3.52343e-05
Gpr39	turquoise	-0.518792	0.0839459	0.849041	0.000476465
Slc45a3	turquoise	-0.771978	0.00326244	0.779942	0.00277101
Klhdc8a	turquoise	-0.833718	0.000751904	0.826584	0.000915923
Nuak2	turquoise	-0.158593	0.622507	0.639383	0.0251774
Ube2t	turquoise	-0.645307	0.0234417	0.931851	1.03177e-05
Ptpn7	turquoise	-0.482999	0.111699	0.933606	9.08276e-06
Csrp1	turquoise	0.873018	0.000209297	-0.63468	0.0266201
Kif21b	turquoise	-0.477475	0.116463	0.776995	0.00294577
Aspm	turquoise	-0.61342	0.0338959	0.953647	1.55885e-06
Ncf2	turquoise	-0.438533	0.153848	0.822316	0.00102649
Rnasel	turquoise	-0.395721	0.202902	0.872669	0.000212057
Angptl1	turquoise	0.547469	0.065412	-0.933374	9.239e-06
LOC289157	turquoise	0.558018	0.0593729	-0.673636	0.0163202
Myoc	turquoise	0.671691	0.0167505	-0.891584	9.80797e-05
RGD1306783	turquoise	0.185605	0.563577	-0.657359	0.0201812
Sell	turquoise	-0.46293	0.129639	0.869005	0.000242812
Slc19a2	turquoise	0.560258	0.0581428	-0.575413	0.05028
Dpt	turquoise	0.532262	0.0748462	-0.566488	0.0548134
RGD1564387	turquoise	-0.746419	0.00529542	0.918387	2.48333e-05
Sh2d1b	turquoise	-0.476666	0.117171	0.889584	0.000107096
Adamts4	turquoise	-0.574065	0.0509473	0.901813	6.08273e-05
F11r	turquoise	-0.457998	0.134318	0.80033	0.00176823
Cd84	turquoise	-0.617439	0.0324226	0.94391	3.97767e-06
Slamf6	turquoise	-0.29311	0.355171	0.778136	0.00287716
Slamf9	turquoise	-0.557074	0.059897	0.837747	0.000669893
Aim2	turquoise	-0.207173	0.518232	0.714322	0.00905436
Olr1585	turquoise	-0.286517	0.366594	0.801995	0.00170081
Spta1	turquoise	-0.638264	0.0255153	0.947645	2.83639e-06
Exo1	turquoise	-0.552395	0.0625418	0.67845	0.0152906
Zfp238	turquoise	-0.518151	0.0843967	0.877983	0.00017295
Sccpdh	turquoise	0.546293	0.0661109	-0.960878	6.75836e-07
Lefty1	turquoise	-0.501298	0.0968475	0.455602	0.13663
LOC682648	turquoise	0.283845	0.371278	-0.434717	0.157878
RGD1311317	turquoise	0.631899	0.0275007	-0.962815	5.25983e-07
Esrrg	turquoise	0.0828668	0.797926	-0.402507	0.19456
rCG_20380	turquoise	0.349944	0.26481	-0.829466	0.000846644
Plxna2	turquoise	-0.673632	0.0163212	0.942309	4.56633e-06
Bcl2	turquoise	0.721613	0.00806531	-0.971171	1.49411e-07
Tsn	turquoise	0.588647	0.0440528	-0.881982	0.000147435
Insig2	turquoise	0.557199	0.0598276	-0.91463	3.09e-05
LOC679195	turquoise	0.648405	0.0225694	-0.634433	0.0266974
LOC288990	turquoise	0.799589	0.00179888	-0.6332	0.0270863
Mcm6	turquoise	-0.635333	0.0264164	0.945633	3.41331e-06
Cxcr4	turquoise	-0.562138	0.0571233	0.969431	1.99707e-07
Srgap2	turquoise	-0.733107	0.00667311	0.936208	7.47023e-06
Pctk3	turquoise	-0.656184	0.0204836	0.90078	6.39797e-05
Tmcc2	turquoise	-0.698442	0.0115189	0.962487	5.49318e-07
Optc	turquoise	0.693811	0.0123233	-0.88314	0.000140624
Prelp	turquoise	0.690466	0.0129295	-0.971741	1.35356e-07
Adora1	turquoise	0.753773	0.00463308	-0.680891	0.0147871
Ppfia4	turquoise	-0.610533	0.0349835	0.884168	0.000134787
LOC685707	turquoise	0.770402	0.00336705	-0.703123	0.0107463
Ptprc	turquoise	-0.391196	0.208586	0.880857	0.000154293
Prg4	turquoise	0.823836	0.000985981	-0.958097	9.48185e-07
RGD1309104	turquoise	0.659807	0.0195618	-0.922936	1.87887e-05
Cacna1e	turquoise	-0.427821	0.165329	0.786582	0.00240626
Xpr1	turquoise	-0.483884	0.110948	0.920498	2.18634e-05
RGD1565760	turquoise	0.644829	0.0235783	-0.849389	0.000471279
Ralgps2	turquoise	-0.552538	0.0624594	0.870378	0.000230904
LOC680069	turquoise	0.507224	0.0923375	-0.817876	0.00115212
Fmo1	turquoise	-0.235286	0.461641	0.443386	0.148819
Atp1b1	turquoise	-0.477518	0.116425	0.857952	0.000357062
Sft2d2	turquoise	0.878481	0.000169599	-0.813616	0.00128347
Fmo9	turquoise	-0.440103	0.15221	0.537248	0.0716563
Nuf2	turquoise	-0.72038	0.00822651	0.981045	1.86703e-08
Nos1ap	turquoise	-0.871228	0.000223764	0.749658	0.00499549
Fcrla	turquoise	-0.600089	0.0391262	0.925762	1.56631e-05
Pcp4l1	turquoise	0.807088	0.00150682	-0.765762	0.00368996
Pea15a	turquoise	0.84833	0.000487173	-0.731844	0.00681655
Atp1a2	turquoise	0.446006	0.146148	-0.738441	0.00609216
LOC364053	turquoise	0.319809	0.310889	-0.501641	0.0965824
Pld5	turquoise	0.539836	0.0700381	-0.959928	7.60732e-07
Tfb2m	turquoise	0.689057	0.0131913	-0.89638	7.88775e-05
Cabc1	turquoise	0.726275	0.00747664	-0.548281	0.0649329
Ccdc121	turquoise	-0.67717	0.0155595	0.483485	0.111286
Degs1	turquoise	0.590773	0.043106	-0.884807	0.000131255
Hlx	turquoise	-0.392857	0.206489	0.728607	0.00719467
LOC690745	turquoise	-0.454166	0.138028	0.662189	0.0189726
RGD1561704	turquoise	-0.771512	0.00329314	0.671838	0.0167176
Cenpf	turquoise	-0.659342	0.0196784	0.978469	3.51466e-08
Dtl	turquoise	-0.545792	0.06641	0.938315	6.33807e-06
Traf3ip3	turquoise	-0.558507	0.0591029	0.974082	8.81887e-08
Cr2	turquoise	-0.511607	0.0890941	0.551057	0.0633124
Atp5i	turquoise	-0.403792	0.193004	0.585305	0.0455709
LOC689919	turquoise	-0.730619	0.00695779	0.92286	1.88788e-05
Gfi1	turquoise	-0.724311	0.00772061	0.929487	1.21861e-05
Tgfbr3	turquoise	0.752058	0.00478157	-0.959886	7.64703e-07
Hfm1	turquoise	-0.358136	0.253012	0.654316	0.0209711
RGD1564709	turquoise	0.45	0.142136	-0.484781	0.110191
Slc10a6	turquoise	-0.0653423	0.840109	0.513281	0.0878762
Plac8	turquoise	-0.632417	0.0273351	0.954155	1.47647e-06
Prkg2	turquoise	-0.746331	0.00530378	0.953137	1.64505e-06
Paqr3	turquoise	0.567259	0.0544113	-0.924371	1.71453e-05
Scarb2	turquoise	0.528524	0.0773	-0.962018	5.84041e-07
Naaa	turquoise	0.848846	0.000479378	-0.722513	0.00794907
RGD1561381	turquoise	-0.0597665	0.853617	0.521824	0.0818354
Igj	turquoise	-0.611802	0.0345025	0.85485	0.00039562
Gnrhr	turquoise	-0.355671	0.256529	0.353461	0.259706
Hopx	turquoise	-0.705831	0.0103172	0.87232	0.000214851
Tec	turquoise	-0.404228	0.192478	0.912535	3.47558e-05
LOC681008	turquoise	-0.294584	0.352644	0.703542	0.010679
RGD1311122	turquoise	0.743098	0.00561692	-0.960958	6.69042e-07
LOC301748	turquoise	0.529909	0.0763847	-0.255512	0.422819
Arap2	turquoise	-0.591167	0.0429319	0.878854	0.000167118
LOC689333	turquoise	0.407433	0.188639	-0.620761	0.0312399
Qdpr	turquoise	0.596718	0.0405348	-0.772024	0.00325944
Prom1	turquoise	-0.575345	0.0503136	0.947994	2.7446e-06
Fbxl5	turquoise	0.548815	0.0646193	-0.963187	5.0054e-07
Hs3st1	turquoise	0.561885	0.0572597	-0.939462	5.78163e-06
Nsg1	turquoise	-0.246436	0.440037	0.750821	0.00489095
Cpz	turquoise	-0.704088	0.0105919	0.942171	4.6202e-06
Mxd4	turquoise	-0.553922	0.0616699	0.958097	9.48183e-07
Atp5e	turquoise	-0.4705	0.122666	0.878253	0.000171125
Selm	turquoise	-0.491691	0.104468	0.656679	0.0203558
Lif	turquoise	-0.476603	0.117227	0.78474	0.00250352
Nipsnap1	turquoise	0.653814	0.0211037	-0.882914	0.000141935
Dbnl	turquoise	-0.311853	0.32375	0.727218	0.00736171
LOC688553	turquoise	-0.60147	0.0385594	0.847126	0.000505749
Abca13	turquoise	-0.6985	0.0115091	0.872174	0.000216026
RGD1562979	turquoise	-0.562991	0.0566652	0.977612	4.26642e-08
Vstm2a	turquoise	0.224512	0.482979	-0.365524	0.242639
Sertad2	turquoise	0.702367	0.0108684	-0.818138	0.00114438
Zrsr1	turquoise	0.526726	0.0784999	-0.815338	0.00122905
Bcl11a	turquoise	-0.623238	0.0303788	0.944471	3.78638e-06
Fancl	turquoise	0.297492	0.347685	-0.40895	0.186838
Gpr75	turquoise	0.557342	0.0597481	-0.978327	3.63193e-08
Cdc7	turquoise	-0.623141	0.0304122	0.923341	1.83123e-05
LOC689545	turquoise	0.569198	0.0534078	-0.553395	0.0619697
Mepe	turquoise	-0.767621	0.0035579	0.917491	2.61866e-05
Ibsp	turquoise	-0.646964	0.0229721	0.890643	0.000102245
Dmp1	turquoise	-0.633578	0.0269665	0.942191	4.61232e-06
RGD1560931	turquoise	0.158795	0.622059	-0.112267	0.728308
Bmp3	turquoise	-0.537066	0.0717707	0.959881	7.65148e-07
Anxa3	turquoise	-0.241209	0.450104	0.756005	0.00444508
Cxcl13	turquoise	0.828989	0.000857828	-0.657058	0.0202584
RGD1564814	turquoise	-0.53677	0.071958	0.602493	0.0381431
LOC685643	turquoise	-0.299491	0.344298	0.636699	0.0259936
Ppbp	turquoise	-0.5521	0.0627113	0.904646	5.28008e-05
Dck	turquoise	-0.517862	0.0846005	0.950111	2.23784e-06
Rufy3	turquoise	-0.620023	0.0315002	0.798973	0.00182469
Stap1	turquoise	-0.673115	0.0164347	0.979399	2.82288e-08
RGD1311575	turquoise	-0.616234	0.0328596	0.906591	4.7793e-05
Spata18	turquoise	-0.598778	0.0396697	0.925405	1.60338e-05
Ociad1	turquoise	0.559053	0.0588021	-0.9097	4.05675e-05
Tmem33	turquoise	0.530949	0.0757019	-0.956743	1.10908e-06
Rhoh	turquoise	-0.79622	0.00194342	0.884956	0.000130443
Pcdh7	turquoise	-0.68107	0.0147506	0.856214	0.000378286
Tbc1d19	turquoise	0.745341	0.00539822	-0.966166	3.29868e-07
Sod3	turquoise	0.747661	0.00517888	-0.951014	2.04551e-06
Slit2	turquoise	-0.797705	0.00187866	0.896312	7.91258e-05
RGD1562646	turquoise	-0.619004	0.0318615	0.980929	1.92428e-08
Cytl1	turquoise	0.675442	0.0159282	-0.979826	2.54429e-08
Rgs12	turquoise	-0.483988	0.11086	0.929091	1.25236e-05
Tacc3	turquoise	-0.703372	0.0107062	0.979377	2.83798e-08
Osbp2	turquoise	0.650238	0.0220648	-0.609177	0.0355027
Tmed4	turquoise	0.706565	0.0102032	-0.989813	8.49217e-10
RGD1564174	turquoise	-0.593987	0.0417019	0.938194	6.39907e-06
Hus1	turquoise	0.390804	0.209083	-0.721715	0.00805207
Ddc	turquoise	-0.670334	0.0170554	0.67837	0.0153073
LOC289806	turquoise	0.337526	0.283291	-0.504207	0.0946153
Hspc159	turquoise	0.743232	0.00560364	-0.756332	0.00441798
Ugp2	turquoise	0.658357	0.0199271	-0.918082	2.52873e-05
Kcnma1	turquoise	0.45368	0.138504	-0.928309	1.32118e-05
Znf503	turquoise	0.650813	0.0219081	-0.784981	0.00249064
Anxa7	turquoise	0.727618	0.00731326	-0.922283	1.95766e-05
RGD1559628	turquoise	0.826043	0.000929403	-0.798807	0.00183168
Cadps	turquoise	-0.255147	0.423505	0.492285	0.103986
Dnase1l3	turquoise	-0.519553	0.0834129	0.905952	4.93945e-05
Cdkn3	turquoise	-0.629434	0.0282989	0.962208	5.69803e-07
Peli2	turquoise	-0.567424	0.0543255	0.879615	0.000162154
Olr1621	turquoise	0.531758	0.0751734	-0.709809	0.00971025
Np	turquoise	0.85049	0.000455199	-0.93309	9.43268e-06
Rnase10	turquoise	0.888293	0.000113247	-0.801352	0.00172662
Mmp14	turquoise	-0.412511	0.182653	0.840757	0.000613292
Thtpa	turquoise	0.424956	0.168489	-0.808249	0.00146505
Tssk4	turquoise	0.329018	0.296364	-0.474226	0.119326
RGD1565713	turquoise	-0.16165	0.615729	0.413158	0.1819
Mcpt1l4	turquoise	0.0295857	0.927276	0.246014	0.440846
Mcpt9	turquoise	-0.361218	0.248654	0.553312	0.0620171
LOC691900	turquoise	0.665659	0.0181374	-0.911297	3.72067e-05
Pbk	turquoise	-0.5566	0.0601614	0.938743	6.12582e-06
Clu	turquoise	0.697712	0.0116431	-0.990471	6.08942e-10
Stmn4	turquoise	0.604906	0.0371744	-0.682468	0.0144684
Kctd9	turquoise	0.792535	0.00211151	-0.962495	5.48739e-07
Stc1	turquoise	-0.521521	0.0820447	0.677307	0.0155305
Egr3	turquoise	-0.534258	0.0735578	0.898511	7.13565e-05
Esd	turquoise	0.766256	0.0036545	-0.904897	5.21327e-05
Lcp1	turquoise	-0.458862	0.133491	0.886514	0.000122181
Epsti1	turquoise	-0.428051	0.165076	0.899152	6.92091e-05
Sugt1	turquoise	0.720679	0.0081872	-0.906641	4.76694e-05
Olfm4	turquoise	-0.474043	0.119488	0.721442	0.00808745
LOC290412	turquoise	0.296206	0.349873	-0.766401	0.00364415
RGD1309522	turquoise	-0.757558	0.00431768	0.854222	0.000403799
Ndfip2	turquoise	0.350403	0.26414	-0.831418	0.000802064
LOC692040	turquoise	0.0816614	0.800813	-0.263538	0.407876
Cldn10	turquoise	-0.545982	0.0662964	0.909437	4.11441e-05
RGD1566281	turquoise	0.449424	0.14271	-0.630285	0.0280216
Tm9sf2	turquoise	0.609157	0.0355105	-0.908094	4.4183e-05
Plau	turquoise	-0.380149	0.222861	0.709265	0.00979164
Nid2	turquoise	-0.690032	0.0130098	0.945881	3.33755e-06
Spetex-2D	turquoise	0.350157	0.264499	-0.425628	0.167744
Spetex-2G	turquoise	0.398322	0.199679	-0.650532	0.0219844
LOC305691	turquoise	0.624497	0.0299475	-0.93046	1.1387e-05
Olr1605	turquoise	0.457262	0.135026	-0.519869	0.0831923
LOC685910	turquoise	-0.649849	0.0221711	0.58493	0.0457433
Dlgap5	turquoise	-0.69527	0.0120655	0.923906	1.76655e-05
RGD1561412	turquoise	-0.168277	0.601123	0.162619	0.613584
Ccnb1ip1	turquoise	0.313038	0.321816	-0.297872	0.34704
Rnase2	turquoise	-0.631563	0.0276085	0.947594	2.84995e-06
Ndrg2	turquoise	0.70631	0.0102426	-0.974858	7.58588e-08
Rab2b	turquoise	0.686112	0.0137514	-0.902532	5.87055e-05
RGD1560771	turquoise	0.228737	0.474558	-0.32014	0.310361
Dad1	turquoise	0.596811	0.0404955	-0.711236	0.00949911
RGD1305288	turquoise	-0.562165	0.0571089	0.902553	5.86433e-05
Cebpe	turquoise	-0.674954	0.0160334	0.849791	0.000465361
Nedd8	turquoise	0.624985	0.0297815	-0.53974	0.0700974
RGD1561819	turquoise	-0.359521	0.251048	0.709592	0.00974272
Gzmc	turquoise	0.623822	0.0301781	-0.624291	0.0300177
Gjb6	turquoise	0.489628	0.106156	-0.375028	0.229672
Cryl1	turquoise	0.753729	0.00463684	-0.65474	0.0208597
RGD1307201	turquoise	-0.628226	0.0286963	0.954999	1.34749e-06
LOC691850	turquoise	-0.582672	0.0467929	0.556369	0.0602904
Phf11	turquoise	-0.411895	0.183373	0.254361	0.424984
RGD1564996	turquoise	-0.678693	0.0152399	0.959832	7.69713e-07
Gucy1b2	turquoise	0.120078	0.710103	-0.533954	0.0737528
LOC364401	turquoise	0.465701	0.127057	-0.388366	0.212188
Blk	turquoise	-0.498602	0.0989475	0.909359	4.1315e-05
Ptk2b	turquoise	-0.460334	0.132089	0.906607	4.77521e-05
Cdca2	turquoise	-0.58977	0.0435509	0.969858	1.86267e-07
Slc25a37	turquoise	-0.304766	0.335446	0.487967	0.107527
Bmp1	turquoise	-0.698682	0.0114783	0.976892	4.99184e-08
Epb4.9	turquoise	-0.676617	0.0156767	0.917276	2.65192e-05
LOC498543	turquoise	0.630994	0.0277921	-0.758419	0.00424825
Rb1	turquoise	-0.695208	0.0120763	0.9371	6.97323e-06
Tnfsf11	turquoise	-0.496573	0.100547	0.622021	0.0307997
Lect1	turquoise	-0.742286	0.0056977	0.629625	0.0282365
Wbp4	turquoise	-0.189899	0.554423	0.545221	0.0667518
LOC306096	turquoise	-0.605498	0.0369393	0.85262	0.000425283
Slitrk6	turquoise	-0.40124	0.196102	0.648675	0.0224945
Gpr183	turquoise	-0.340414	0.278929	0.813428	0.00128952
Duxbl	turquoise	-0.470767	0.122424	0.86649	0.000265861
Wnt5a	turquoise	-0.218192	0.4957	0.661235	0.0192069
LOC502044	turquoise	-0.487469	0.107941	0.325146	0.302424
Selk	turquoise	0.328841	0.29664	-0.766008	0.00367228
Chdh	turquoise	0.838973	0.000646366	-0.945506	3.45242e-06
Glt8d1	turquoise	0.586276	0.0451259	-0.80772	0.00148395
Nt5dc2	turquoise	-0.593078	0.0420956	0.952756	1.71184e-06
Galntl2	turquoise	0.611218	0.0347232	-0.921598	2.04304e-05
Rbp3	turquoise	-0.602956	0.037956	0.402577	0.194475
Anxa8	turquoise	0.694814	0.0121456	-0.941181	5.02096e-06
Cyp4f18	turquoise	-0.785602	0.00245762	0.895583	8.18451e-05
Ankrd41	turquoise	-0.685698	0.0138315	0.911859	3.6079e-05
LOC498604	turquoise	-0.377361	0.226553	0.839586	0.00063485
Arrdc2	turquoise	-0.480591	0.11376	0.91436	3.1378e-05
Csgalnact1	turquoise	0.747197	0.00522217	-0.947913	2.76579e-06
Sc4mol	turquoise	0.0889003	0.783511	-0.674432	0.0161465
Grlf1-ps1	turquoise	0.379238	0.224064	-0.453093	0.139079
Tll1	turquoise	0.567488	0.054292	-0.954265	1.4592e-06
LOC680782	turquoise	0.871481	0.000221673	-0.919882	2.26994e-05
Ing2	turquoise	-0.409282	0.186446	0.742425	0.0056838
Mtus1	turquoise	0.586273	0.0451274	-0.929825	1.19036e-05
Mtmr7	turquoise	0.545724	0.0664506	-0.933308	9.28364e-06
Lonrf1	turquoise	0.580089	0.0480133	-0.963903	4.54253e-07
RGD1561928	turquoise	0.585269	0.0455876	-0.613767	0.0337669
Atp7b	turquoise	-0.570884	0.0525464	0.795604	0.00197077
Defa8	turquoise	-0.377458	0.226425	0.564258	0.0559896
Defb38	turquoise	-0.404109	0.192622	0.775377	0.00304523
Angpt2	turquoise	-0.501096	0.097004	0.756655	0.0043914
Lig4	turquoise	-0.333124	0.290013	0.646785	0.0230225
Efnb2	turquoise	0.48314	0.111579	-0.83522	0.000720481
Il17rb	turquoise	0.80801	0.00147356	-0.959589	7.93017e-07
Spcs1	turquoise	0.43621	0.156294	-0.770475	0.00336214
Dph3	turquoise	0.469303	0.123751	-0.581225	0.0474739
RGD1564142	turquoise	-0.585502	0.0454803	0.962585	5.42288e-07
Tspan14	turquoise	-0.721293	0.00810693	0.927819	1.36581e-05
RGD1563946	turquoise	-0.818013	0.00114807	0.87292	0.000210071
Bst2	turquoise	-0.180873	0.573735	0.176416	0.58337
Fcho1	turquoise	-0.502324	0.0960563	0.891415	9.88168e-05
Crlf1	turquoise	0.803039	0.00165958	-0.610913	0.0348387
Sh2d4a	turquoise	0.561326	0.0575618	-0.6321	0.0274364
Naf1	turquoise	0.283805	0.371348	-0.64649	0.0231059
LOC367436	turquoise	0.160969	0.617236	-0.468181	0.124775
Spock3	turquoise	-0.10862	0.736854	0.211895	0.508522
Cldn22	turquoise	0.634566	0.0266557	-0.856148	0.000379109
Enpp6	turquoise	-0.632749	0.0272296	0.794943	0.00200048
Mlf1ip	turquoise	-0.551424	0.0631006	0.88248	0.000144477
Fat1	turquoise	-0.683919	0.0141797	0.98232	1.32073e-08
Pdgfrl	turquoise	-0.60968	0.0353096	0.841471	0.000600419
Zdhhc2	turquoise	-0.466917	0.125935	0.747358	0.00520714
Tusc3	turquoise	0.644762	0.0235977	-0.810672	0.00138079
Pragmin	turquoise	-0.544826	0.0669891	0.845037	0.000539254
Ppp1r3b	turquoise	-0.671111	0.0168804	0.883249	0.000139996
Dusp4	turquoise	-0.570988	0.0524936	0.932773	9.6535e-06
Tmem66	turquoise	0.699743	0.0113001	-0.964592	4.12994e-07
Plat	turquoise	0.832159	0.000785631	-0.912797	3.42549e-05
Defb9	turquoise	0.367064	0.24051	-0.638127	0.0255571
Defa	turquoise	-0.379864	0.223236	0.837455	0.000675587
Np4	turquoise	-0.453974	0.138216	0.863014	0.000300473
Defa10	turquoise	-0.34449	0.272838	0.786503	0.00241038
Defa11	turquoise	-0.51397	0.0873781	0.817272	0.00117008
Mcph1	turquoise	-0.891333	9.91777e-05	0.8265	0.000918013
Tnfsf13b	turquoise	0.355478	0.256805	-0.544003	0.067486
Gpx1	turquoise	-0.380456	0.222456	0.8132	0.0012969
Hiatl1	turquoise	0.585266	0.0455887	-0.928405	1.31259e-05
Zfp367	turquoise	-0.572836	0.0515612	0.950009	2.2603e-06
RGD1308751	turquoise	0.260928	0.412706	-0.466962	0.125894
Cxcl14	turquoise	-0.793688	0.00205773	0.865656	0.000273865
Tifab	turquoise	-0.387881	0.212809	0.882093	0.000146769
Pitx1	turquoise	0.414709	0.1801	-0.86047	0.000327966
Dok3	turquoise	-0.7344	0.0065286	0.937934	6.53191e-06
Auh	turquoise	0.698083	0.0115799	-0.863557	0.000294847
Diras2	turquoise	-0.555604	0.0607191	0.806096	0.0015432
Sema4d	turquoise	-0.702817	0.0107955	0.972551	1.17186e-07
Gfod1	turquoise	-0.497187	0.100061	0.947542	2.864e-06
Eef1e1	turquoise	0.177287	0.581483	-0.646712	0.0230432
F13a1	turquoise	0.856229	0.000378092	-0.71794	0.00855283
Serpinb6a	turquoise	0.7474	0.00520322	-0.918097	2.52649e-05
Sox4	turquoise	-0.647722	0.0227597	0.889172	0.000109031
Gmnn	turquoise	-0.550722	0.0635066	0.948501	2.61585e-06
Hist1h2ba	turquoise	-0.489761	0.106047	0.847837	0.000494706
Hist1h2bh	turquoise	-0.573084	0.0514369	0.819814	0.00109589
Hist1h1t	turquoise	-0.496429	0.100662	0.430515	0.162392
RGD1564767	turquoise	-0.650125	0.0220955	0.944143	3.89723e-06
Hist1h1a	turquoise	-0.690085	0.0129999	0.991208	4.07698e-10
Btn1a1	turquoise	-0.509847	0.0903872	0.885078	0.000129782
LOC682649	turquoise	-0.686443	0.0136877	0.982255	1.34502e-08
Hist1h2bp	turquoise	-0.680212	0.0149258	0.959696	7.82671e-07
LOC680511	turquoise	-0.722096	0.00800272	0.950867	2.07597e-06
Hist1h1b	turquoise	-0.710339	0.00963149	0.972793	1.12163e-07
RGD1561038	turquoise	-0.589027	0.0438826	0.600376	0.0390081
RGD1564129	turquoise	-0.0523489	0.871642	0.224436	0.48313
Fzd8	turquoise	0.695121	0.0120916	-0.961804	6.00489e-07
Moap1-ps1	turquoise	-0.0665346	0.837225	0.128026	0.691721
Mcm10	turquoise	-0.690788	0.0128701	0.973604	9.65506e-08
Vim	turquoise	0.774484	0.00310122	-0.970367	1.71217e-07
Otud1	turquoise	0.511195	0.0893957	-0.845675	0.000528852
Thnsl1	turquoise	0.576064	0.0499602	-0.619107	0.0318249
Mrpl36	turquoise	0.558618	0.0590419	-0.74204	0.00572233
RGD1566325	turquoise	0.445074	0.147095	-0.712254	0.00935071
Camlg	turquoise	0.744026	0.00552562	-0.965021	3.88878e-07
Rgs14	turquoise	-0.491615	0.10453	0.818913	0.00112178
Cplx2	turquoise	-0.269362	0.3972	0.626068	0.0294155
Syk	turquoise	-0.604648	0.0372773	0.966454	3.16227e-07
Gadd45g	turquoise	-0.56576	0.0551955	0.692087	0.012633
S1pr3	turquoise	-0.60553	0.0369266	0.872485	0.000213529
LOC689303	turquoise	-0.32574	0.30149	0.658206	0.0199654
Id4	turquoise	0.749878	0.00497553	-0.893435	9.0279e-05
Rnf144b	turquoise	-0.206129	0.520391	0.221765	0.48849
Aof1	turquoise	-0.519874	0.0831886	0.910042	3.9828e-05
LOC690139	turquoise	-0.552959	0.0622185	0.849835	0.000464719
Gmpr	turquoise	-0.682349	0.0144922	0.899067	6.94909e-05
Serpinb6b	turquoise	-0.580753	0.0476977	0.951361	1.97528e-06
Irf4	turquoise	-0.500413	0.0975331	0.897624	7.44154e-05
E2f3	turquoise	-0.607926	0.0359868	0.904562	5.30278e-05
Gpld1	turquoise	0.641075	0.0246724	-0.927088	1.43457e-05
RGD1306939	turquoise	-0.64312	0.0240718	0.927965	1.35236e-05
Cmah	turquoise	-0.566563	0.0547746	0.927264	1.41782e-05
LOC679840	turquoise	-0.685774	0.0138167	0.933933	8.86636e-06
Hist1h2bb	turquoise	-0.511846	0.0889198	0.960311	7.25547e-07
LOC680312	turquoise	-0.591855	0.0426298	0.951775	1.89402e-06
Hist1h2bn	turquoise	-0.623059	0.0304403	0.963327	4.91204e-07
LOC680615	turquoise	-0.606366	0.0365967	0.969898	1.85047e-07
Inhba	turquoise	0.794964	0.0019995	-0.656988	0.0202764
RGD1564791	turquoise	0.241713	0.449128	-0.531399	0.0754078
Snurf	turquoise	0.390035	0.210059	-0.736225	0.0063287
Ero1lb	turquoise	0.49288	0.103504	-0.874258	0.000199705
RGD1561546	turquoise	0.0160621	0.960486	-0.272984	0.390632
Klf6	turquoise	0.834793	0.000729312	-0.532169	0.0749061
Akr1c14	turquoise	-0.646924	0.0229835	0.893825	8.86982e-05
Sfmbt2	turquoise	-0.570451	0.0527666	0.692738	0.0125153
Phyh	turquoise	0.619356	0.0317364	-0.943501	4.12202e-06
Fam107b	turquoise	-0.471097	0.122126	0.800936	0.00174347
Armetl1	turquoise	0.600431	0.0389851	-0.863907	0.000291267
C1ql3	turquoise	0.416718	0.177785	-0.710695	0.00957872
Trdmt1	turquoise	0.454073	0.138119	-0.906089	4.90476e-05
St8sia6	turquoise	-0.616713	0.0326852	0.874633	0.000196877
LOC686299	turquoise	-0.55132	0.0631606	0.698169	0.0115653
LOC686314	turquoise	0.245651	0.441541	-0.589438	0.0436988
Mastl	turquoise	-0.63988	0.0250284	0.849771	0.000465655
Snrpd1	turquoise	0.551878	0.0628386	-0.638414	0.0254698
Dsg2	turquoise	0.653185	0.0212704	-0.738349	0.00610192
Rnf125	turquoise	-0.475813	0.117921	0.805406	0.0015689
MGC116121	turquoise	0.474833	0.118787	-0.700701	0.0111411
Lims2	turquoise	0.80677	0.00151838	-0.876775	0.000181299
Wdr36	turquoise	0.518429	0.0842014	-0.870266	0.000231858
Camk4	turquoise	-0.608276	0.0358508	0.810384	0.00139061
Kif20a	turquoise	-0.600741	0.0388579	0.968459	2.3315e-07
Pcdhb2	turquoise	-0.316753	0.315796	0.0778857	0.80987
Pcdhb3	turquoise	0.181415	0.57257	-0.318565	0.312882
Pcdhb4	turquoise	0.401169	0.196188	-0.739842	0.0059462
Pcdhb6	turquoise	0.266218	0.402946	-0.658564	0.0198747
Pcdhb10	turquoise	0.731919	0.00680794	-0.733082	0.00667583
Pcdhb12	turquoise	0.416024	0.178582	-0.723761	0.00778986
LOC367260	turquoise	0.808073	0.00147131	-0.796702	0.00192223
Eif1a	turquoise	0.671406	0.0168142	-0.876083	0.000186221
Tnfaip8	turquoise	-0.695815	0.0119703	0.725834	0.00753088
Znf474	turquoise	0.368094	0.239092	-0.784836	0.00249838
RGD1564428	turquoise	0.499591	0.0981735	-0.737098	0.00623473
Gykl1	turquoise	-0.0333143	0.918137	0.301945	0.340164
Lmnb1	turquoise	-0.669349	0.0172793	0.971691	1.36543e-07
Megf10	turquoise	-0.744102	0.00551817	0.829114	0.000854877
Ctxn3	turquoise	-0.455201	0.13702	0.384041	0.217766
Chsy3	turquoise	0.0781585	0.809215	-0.509927	0.0903278
RGD1309362	turquoise	-0.455314	0.136909	0.880493	0.000156562
MGC108823	turquoise	-0.398678	0.199241	0.819332	0.00110967
MGC105567	turquoise	-0.531116	0.0755928	0.528171	0.0775346
Arsi	turquoise	-0.612732	0.0341529	0.856156	0.000379012
Csf1r	turquoise	-0.335799	0.285917	0.813722	0.00128009
Il17b	turquoise	0.452855	0.139313	-0.858481	0.000350784
Ccbe1	turquoise	0.344692	0.272539	-0.829813	0.00083858
RGD1562987	turquoise	0.557217	0.0598174	-0.920702	2.1591e-05
Smad7	turquoise	-0.340237	0.279195	0.510911	0.089604
Pard6g	turquoise	-0.748142	0.00513418	0.965713	3.52301e-07
Cyb5a	turquoise	0.85806	0.000355772	-0.928435	1.30993e-05
Cd226	turquoise	-0.533826	0.073835	0.745939	0.005341
RGD1565904	turquoise	0.242093	0.448393	-0.365981	0.242006
LOC682513	turquoise	0.6934	0.0123966	-0.683707	0.0142217
Cdh2	turquoise	-0.773464	0.00316605	0.92965	1.20495e-05
Rit2	turquoise	0.55173	0.062924	-0.883026	0.000141285
Nrep	turquoise	-0.320971	0.309035	0.300406	0.342753
Cdc25c	turquoise	-0.669606	0.0172208	0.8764	0.000183955
Centd3	turquoise	-0.589853	0.0435138	0.931887	1.02904e-05
Spry4	turquoise	-0.482742	0.111918	0.863288	0.000297631
LOC307465	turquoise	-0.526977	0.0783315	0.911968	3.58625e-05
LOC683071	turquoise	0.314018	0.320221	-0.676637	0.0156726
Sema6a	turquoise	-0.467437	0.125457	0.863536	0.000295066
Lox	turquoise	0.329583	0.295486	-0.824997	0.000955915
Slc26a2	turquoise	0.566011	0.0550638	-0.850978	0.000448206
Ppargc1b	turquoise	-0.466555	0.126268	0.817684	0.0011578
Ablim3	turquoise	-0.613913	0.0337126	0.958949	8.56879e-07
Fam38b	turquoise	0.589141	0.0438316	-0.881714	0.000149044
LOC682889	turquoise	0.634732	0.0266039	-0.85533	0.000389444
RGD1306866	turquoise	0.58067	0.0477367	-0.8424	0.000584002
RGD1564477	turquoise	-0.475942	0.117808	0.618567	0.0320175
RGD1310784	turquoise	-0.573977	0.0509911	0.856465	0.000375161
Siglec15	turquoise	-0.620237	0.0314246	0.958971	8.54639e-07
Slc14a1	turquoise	-0.462124	0.130396	0.843097	0.000571901
Ccdc79	turquoise	0.309508	0.327595	-0.640952	0.0247089
Bbs2	turquoise	0.425525	0.167858	-0.863118	0.000299394
LOC364945	turquoise	-0.354307	0.258487	0.655728	0.0206019
Tpst2	turquoise	-0.778435	0.00285939	0.677077	0.0155791
Sall1	turquoise	-0.242254	0.448082	0.500258	0.0976535
RGD1565104	turquoise	0.599627	0.0393172	-0.828881	0.000860371
Sec61g-ps1	turquoise	-0.44375	0.148446	0.428963	0.16408
Zswim4	turquoise	-0.37999	0.22307	0.796146	0.00194667
Pkn1	turquoise	-0.704483	0.0105292	0.932918	9.55214e-06
Hhip	turquoise	0.686799	0.0136192	-0.795989	0.00195364
Plekhg4	turquoise	-0.624401	0.02998	0.809246	0.00142992
Cdh1	turquoise	-0.708243	0.00994595	0.90741	4.57968e-05
Cyb5b	turquoise	0.870962	0.000225981	-0.753719	0.0046377
Ftsjd1	turquoise	0.7768	0.00295762	-0.864924	0.000281045
LOC690662	turquoise	-0.449382	0.142753	0.557019	0.0599274
LOC690769	turquoise	-0.825952	0.000931703	0.769384	0.00343596
Cenpn	turquoise	-0.657273	0.0202033	0.796978	0.00191013
Wfdc1	turquoise	-0.659518	0.0196342	0.871196	0.00022403
RGD1304884	turquoise	-0.530325	0.0761111	0.737804	0.00615944
Cdt1	turquoise	-0.566331	0.0548957	0.954709	1.39076e-06
Cdh15	turquoise	-0.713888	0.00911591	0.906468	4.80966e-05
Rab4a	turquoise	-0.616004	0.0329434	0.842112	0.000589051
RGD1306091	turquoise	-0.497112	0.10012	0.767998	0.00353157
Kcnk1	turquoise	-0.708169	0.00995716	0.919463	2.32824e-05
Nrp1	turquoise	-0.446106	0.146047	0.900121	6.6057e-05
LOC685617	turquoise	0.404672	0.191944	-0.569279	0.0533663
Cdh5	turquoise	-0.536255	0.0722839	0.886573	0.000121873
RGD1564126	turquoise	0.387861	0.212835	-0.673796	0.0162852
Gpr97	turquoise	-0.567451	0.0543112	0.911378	3.7043e-05
Gpr56	turquoise	-0.541453	0.0690398	0.910418	3.90294e-05
Gpr114	turquoise	-0.700729	0.0111364	0.793124	0.0020839
Mt3	turquoise	-0.509446	0.0906833	0.928041	1.34546e-05
Gnao1	turquoise	0.590514	0.0432203	-0.84703	0.00050725
LOC689690	turquoise	0.412647	0.182495	-0.703852	0.0106295
Irx5	turquoise	-0.664615	0.0183858	0.933239	9.33067e-06
RGD1564739	turquoise	0.260437	0.413618	-0.657782	0.0200733
LOC364964	turquoise	0.732857	0.00670132	-0.913318	3.32733e-05
RGD1564058	turquoise	0.524055	0.0803055	-0.761202	0.00402956
Lyl1	turquoise	-0.293848	0.353904	0.826026	0.000929851
Podnl1	turquoise	-0.512941	0.0881224	0.904475	5.32616e-05
LOC686013	turquoise	-0.0824633	0.798892	0.271555	0.393217
Asf1b	turquoise	-0.493029	0.103384	0.941046	5.07762e-06
Rnf150	turquoise	-0.605298	0.0370186	0.961849	5.96974e-07
LOC688972	turquoise	-0.613768	0.0337663	0.95491	1.36056e-06
Cenpt	turquoise	-0.705645	0.0103462	0.939847	5.60386e-06
Smpd3	turquoise	-0.795404	0.0019797	0.9431	4.26761e-06
Nqo1	turquoise	0.676313	0.0157414	-0.88894	0.000110132
Nob1	turquoise	0.235827	0.460582	-0.650556	0.021978
Bcar1	turquoise	-0.438725	0.153647	0.76187	0.0039784
Cdyl2	turquoise	-0.649626	0.0222322	0.918727	2.43346e-05
Cotl1	turquoise	-0.398227	0.199798	0.861599	0.000315535
Cbfa2t3	turquoise	-0.0577858	0.858424	0.596112	0.0407917
Fanca	turquoise	-0.613096	0.0340167	0.878458	0.000169749
RGD1563235	turquoise	-0.543277	0.067926	0.829381	0.000848641
Abcb10	turquoise	-0.672894	0.0164834	0.928665	1.28945e-05
LOC365026	turquoise	-0.0806769	0.803172	0.22294	0.486128
Pcsk1	turquoise	-0.662012	0.0190159	0.907591	4.53657e-05
LOC685671	turquoise	-0.524218	0.0801943	0.880759	0.000154902
LOC499499	turquoise	0.850394	0.000456582	-0.70011	0.011239
LOC294635	turquoise	-0.279317	0.379286	0.310474	0.326008
Tpo1	turquoise	-0.765943	0.00367691	0.872228	0.000215586
RGD1563891	turquoise	-0.724583	0.00768645	0.702679	0.0108179
Fam169a	turquoise	0.414166	0.180728	-0.714958	0.00896458
Ccdc125	turquoise	-0.582797	0.0467343	0.728712	0.00718219
Trim23	turquoise	0.416244	0.178329	-0.899309	6.86891e-05
Cenpk	turquoise	-0.746486	0.00528912	0.710083	0.00966937
Sfrs12ip1	turquoise	-0.664802	0.0183413	0.871536	0.000221224
LOC499522	turquoise	0.553155	0.0621064	-0.779984	0.00276858
RGD1560076	turquoise	-0.513439	0.087762	0.534911	0.0731397
Depdc1b	turquoise	-0.609738	0.0352874	0.896691	7.7742e-05
Pde4d	turquoise	-0.506089	0.0931898	0.876894	0.000180463
RGD1560402	turquoise	0.13354	0.679055	-0.451801	0.140351
Il6st	turquoise	0.759203	0.00418573	-0.901714	6.11233e-05
LOC689031	turquoise	0.436686	0.15579	-0.7869	0.00238977
Emb	turquoise	-0.581186	0.0474922	0.944817	3.67221e-06
Fyb	turquoise	-0.61657	0.0327373	0.954983	1.34983e-06
Lifr	turquoise	-0.831411	0.000802226	0.816062	0.00120673
LOC361904	turquoise	0.37168	0.234192	-0.468263	0.1247
Myo10	turquoise	-0.781445	0.002685	0.959431	8.08418e-07
Ankh	turquoise	0.715607	0.00887374	-0.810202	0.00139685
Zfp458	turquoise	0.564399	0.0559148	-0.911821	3.61548e-05
Car1	turquoise	-0.563038	0.05664	0.969708	1.90913e-07
Znf704	turquoise	-0.740298	0.00589916	0.791859	0.00214349
Hey1	turquoise	-0.622111	0.0307683	0.692866	0.0124924
Cp	turquoise	0.461918	0.13059	-0.927468	1.3985e-05
RGD1561817	turquoise	-0.457519	0.134778	0.714713	0.00899904
Eif5a2	turquoise	0.620026	0.0314991	-0.864702	0.000283256
RGD1561709	turquoise	-0.666081	0.0180377	0.898916	6.99919e-05
Fgf2	turquoise	0.503311	0.0952995	-0.924407	1.71061e-05
Fat4	turquoise	-0.5048	0.0941645	0.725965	0.0075148
Hspa4l	turquoise	0.690455	0.0129315	-0.851384	0.000442445
Plk4	turquoise	-0.582701	0.0467791	0.941993	4.69008e-06
RGD1307509	turquoise	0.508558	0.0913418	-0.917863	2.56175e-05
RGD1565989	turquoise	0.4426	0.149627	-0.868307	0.000249048
LOC689617	turquoise	0.335535	0.28632	-0.557776	0.0595072
Ccrn4l	turquoise	-0.722867	0.00790363	0.712867	0.00926203
Setd8	turquoise	-0.62564	0.02956	0.821735	0.00104229
LOC690752	turquoise	-0.440082	0.152232	0.819389	0.00110806
RGD1560162	turquoise	0.415375	0.17933	-0.53925	0.0704022
Mme	turquoise	-0.75251	0.00474217	0.905573	5.03659e-05
Tiparp	turquoise	-0.629073	0.0284171	0.805755	0.00155583
Il12a	turquoise	-0.717575	0.00860243	0.890202	0.000104244
Ppm1l	turquoise	-0.56663	0.0547393	0.908131	4.40974e-05
Serpini1	turquoise	-0.728013	0.00726573	0.784609	0.00251057
Iqgap3	turquoise	-0.635961	0.0262212	0.975754	6.33605e-08
Pbxip1	turquoise	0.531861	0.0751069	-0.766303	0.00365113
Nup210l	turquoise	-0.6269	0.0291368	0.895097	8.36965e-05
S100a3	turquoise	-0.405712	0.190695	0.653872	0.0210881
S100a6	turquoise	0.549307	0.0643309	-0.68049	0.0148689
S100a8	turquoise	-0.580114	0.0480018	0.863664	0.000293751
RGD1566121	turquoise	0.201902	0.529165	-0.442107	0.150133
Ctsk	turquoise	-0.544022	0.0674739	0.874736	0.000196108
LOC690102	turquoise	-0.509581	0.0905836	0.835662	0.000711427
Hist2h2bb	turquoise	-0.791477	0.00216176	0.936554	7.27398e-06
Itga10	turquoise	0.647138	0.0229234	-0.934663	8.39741e-06
Tbx15	turquoise	0.664242	0.0184752	-0.918647	2.4452e-05
RGD1562971	turquoise	-0.094242	0.770801	0.283851	0.371267
Igsf3	turquoise	-0.729369	0.00710431	0.925894	1.55276e-05
Ngf	turquoise	0.550769	0.0634793	-0.597708	0.0401172
Tspan2	turquoise	0.256292	0.421355	-0.605466	0.0369519
Dennd2c	turquoise	-0.496049	0.100964	0.724669	0.00767569
Ptpn22	turquoise	-0.477637	0.116321	0.866124	0.000269353
RGD1306520	turquoise	0.395415	0.203284	-0.828956	0.000858604
LOC365899	turquoise	-0.343476	0.274347	0.497762	0.0996079
Hbxip	turquoise	0.648244	0.0226143	-0.675087	0.0160046
LOC691416	turquoise	-0.363771	0.245077	0.618676	0.0319786
Vav3	turquoise	0.698748	0.0114671	-0.767635	0.00355689
LOC691167	turquoise	0.537314	0.0716149	-0.895229	8.31904e-05
Col11a1	turquoise	-0.796321	0.00193894	0.877171	0.00017853
Dbt	turquoise	0.850498	0.000455075	-0.831772	0.000794182
Arhgap29	turquoise	0.603693	0.0376593	-0.6831	0.0143421
Bcar3	turquoise	-0.589944	0.0434736	0.975147	7.16221e-08
RGD1560826	turquoise	0.590893	0.043053	-0.620108	0.03147
RGD1563340	turquoise	-0.374841	0.229923	0.488789	0.106847
Arsj	turquoise	0.792484	0.00211391	-0.768376	0.00350528
Tifa	turquoise	-0.681409	0.0146817	0.925986	1.54337e-05
LOC687064	turquoise	-0.794905	0.00200217	0.908898	4.23422e-05
Lef1	turquoise	-0.489017	0.106659	0.937854	6.57328e-06
Cenpe	turquoise	-0.64221	0.0243378	0.960134	7.41668e-07
Slc39a8	turquoise	-0.586616	0.044971	0.697146	0.01174
Ppp3ca	turquoise	0.786998	0.0023847	-0.933062	9.4526e-06
Emcn	turquoise	-0.32294	0.305908	0.756186	0.00443005
Unc5c	turquoise	-0.591551	0.0427629	0.906711	4.74949e-05
Gbp5	turquoise	-0.529219	0.0768398	0.874135	0.00020064
Col24a1	turquoise	-0.673694	0.0163076	0.97202	1.28864e-07
Znhit6	turquoise	0.666422	0.0179575	-0.906255	4.86291e-05
Mcoln3	turquoise	-0.619999	0.0315085	0.880481	0.000156638
Lpar3	turquoise	-0.345743	0.270982	0.655046	0.0207796
Depdc1	turquoise	-0.556187	0.060392	0.963148	5.0316e-07
Arsk	turquoise	0.782916	0.0026028	-0.9643	4.30106e-07
LOC252890	turquoise	0.557029	0.0599223	-0.620245	0.0314218
Vcan	turquoise	0.645884	0.0232773	-0.93055	1.1315e-05
Scamp1	turquoise	0.581528	0.0473305	-0.912393	3.50316e-05
Rgnef	turquoise	0.209597	0.513238	0.181158	0.573122
Utp15	turquoise	0.583087	0.0465986	-0.689077	0.0131876
Fcho2	turquoise	0.727465	0.00733177	-0.959898	7.63576e-07
RGD1559914	turquoise	-0.592176	0.0424888	0.914814	3.05775e-05
LOC684611	turquoise	-0.58089	0.0476327	0.980075	2.39187e-08
Ccnb1	turquoise	-0.581482	0.0473523	0.973116	1.05717e-07
Nln	turquoise	-0.182078	0.571142	0.764434	0.00378652
Ndufs4	turquoise	0.803353	0.00164732	-0.829324	0.000849958
C7	turquoise	-0.615245	0.0332209	0.910599	3.86482e-05
Card6	turquoise	-0.49587	0.101106	0.89031	0.000103749
Osmr	turquoise	0.694843	0.0121404	-0.642479	0.0242591
Slc1a3	turquoise	-0.48548	0.109602	0.758468	0.00424428
Il7r	turquoise	-0.426159	0.167157	0.918768	2.42756e-05
LOC680302	turquoise	0.507764	0.091934	-0.404325	0.192362
Car2	turquoise	-0.694929	0.0121253	0.963289	4.93741e-07
Slc7a12	turquoise	0.3359	0.285764	-0.484387	0.110523
Zfhx4	turquoise	-0.622269	0.0307135	0.915828	2.88518e-05
Hps3	turquoise	0.637314	0.0258049	-0.881609	0.000149683
Ect2	turquoise	-0.653251	0.0212528	0.983401	9.65039e-09
Cldn11	turquoise	0.316267	0.31658	-0.399335	0.198433
Pex5l	turquoise	0.10312	0.749791	-0.121347	0.707158
Ccna2	turquoise	-0.623244	0.0303766	0.971674	1.36962e-07
Mfsd8	turquoise	0.680109	0.014947	-0.945127	3.57193e-06
Pgrmc2	turquoise	0.775029	0.00306694	-0.866603	0.000264786
Pabpc4l	turquoise	0.564381	0.0559244	-0.858371	0.000352077
Maml3	turquoise	-0.652596	0.0214273	0.944419	3.80375e-06
Tm4sf1	turquoise	0.457149	0.135134	-0.625928	0.0294628
Pfn2	turquoise	0.638077	0.0255722	-0.870353	0.000231118
Slc33a1	turquoise	0.657908	0.0200412	-0.814303	0.00126157
Rarres1	turquoise	-0.513945	0.0873965	0.812854	0.00130816
Ift80	turquoise	0.613245	0.0339611	-0.96879	2.21294e-07
LOC295122	turquoise	0.411375	0.183982	-0.301147	0.341506
Gria2	turquoise	-0.686286	0.0137178	0.942048	4.66865e-06
Gucy1a3	turquoise	-0.425143	0.168281	0.91155	3.66953e-05
LOC679811	turquoise	-0.413122	0.181941	0.918232	2.50633e-05
Mnd1	turquoise	-0.367709	0.239621	0.672476	0.0165757
Fhdc1	turquoise	-0.796695	0.0019225	0.787917	0.00233757
Bglap	turquoise	-0.75488	0.00453912	0.795503	0.00197529
Pmf1	turquoise	-0.684245	0.0141155	0.952709	1.72022e-06
Lmna	turquoise	0.748689	0.00508381	-0.615979	0.0329524
Adam15	turquoise	0.824085	0.000979471	-0.662886	0.0188026
Slc27a3	turquoise	0.572071	0.0519456	-0.774946	0.00307211
S100a1	turquoise	0.589793	0.0435407	-0.898115	7.27092e-05
S100a9	turquoise	-0.578005	0.0490148	0.930756	1.11527e-05
LOC685662	turquoise	0.338694	0.281522	-0.487179	0.108182
Lce1c	turquoise	0.377871	0.225875	-0.834907	0.000726941
RGD1564513	turquoise	-0.297476	0.347713	0.41275	0.182374
Selenbp1	turquoise	0.698174	0.0115644	-0.980771	2.0046e-08
Tnfaip8l2	turquoise	-0.462676	0.129877	0.880633	0.000155689
Hist2h4	turquoise	-0.569423	0.0532924	0.946057	3.2845e-06
Phgdh	turquoise	-0.634092	0.0268046	0.796151	0.00194644
Igsf2	turquoise	-0.352217	0.261505	0.526945	0.078353
Magi3	turquoise	-0.505256	0.0938194	0.851807	0.000436515
Cept1	turquoise	0.490661	0.105309	-0.918173	2.51508e-05
Gstm7	turquoise	0.714582	0.00901763	-0.929742	1.19726e-05
Fam102b	turquoise	0.673981	0.0162448	-0.751683	0.00481456
S1pr1	turquoise	-0.4307	0.162192	0.875855	0.000187866
Palmd	turquoise	0.593521	0.0419035	-0.940305	5.39823e-06
Lppr4	turquoise	0.653184	0.0212708	-0.814145	0.00126657
LOC310891	turquoise	0.459866	0.132533	-0.851176	0.000445392
Ugt8	turquoise	-0.35852	0.252466	0.543871	0.0675655
Cyp2u1	turquoise	-0.484793	0.11018	0.764309	0.00379573
Sgms2	turquoise	-0.455417	0.13681	0.933982	8.83433e-06
LOC686753	turquoise	-0.457317	0.134972	0.875058	0.000193707
LOC365950	turquoise	-0.435159	0.157408	0.779602	0.0027908
Clca2	turquoise	-0.404472	0.192184	0.829817	0.000838489
Dnase2b	turquoise	-0.743147	0.0056121	0.889511	0.000107436
Rabggtb	turquoise	0.672182	0.0166411	-0.809498	0.00142115
Clic2	turquoise	0.663925	0.0185513	-0.830891	0.000813936
Olr1742	turquoise	0.0330466	0.918793	0.202335	0.528263
Olr1749	turquoise	0.0768021	0.812473	-0.281695	0.375069
RT1-M6-1	turquoise	-0.498154	0.0992991	0.414561	0.180271
RT1-N3	turquoise	-0.365221	0.24306	0.77584	0.00301652
RT1-CE7	turquoise	-0.41283	0.182281	0.545241	0.06674
LOC685754	turquoise	-0.403277	0.193628	0.708011	0.00998119
Rnf5	turquoise	0.572027	0.0519677	-0.883814	0.000136775
LOC686977	turquoise	-0.499404	0.0983198	0.553538	0.0618885
Psmb9	turquoise	-0.46071	0.131732	0.885442	0.000127822
Kifc1	turquoise	-0.56551	0.0553274	0.828052	0.000880126
Itpr3	turquoise	0.612155	0.0343696	-0.893484	9.00802e-05
Pacsin1	turquoise	-0.702452	0.0108545	0.930942	1.1007e-05
Scube3	turquoise	-0.66101	0.0192625	0.939177	5.91608e-06
RGD1560150	turquoise	-0.636071	0.0261874	0.948655	2.57755e-06
Fgd2	turquoise	-0.356451	0.255412	0.82247	0.00102233
Trpm2	turquoise	-0.443675	0.148523	0.83492	0.000726663
Pcbp3	turquoise	0.520694	0.0826179	-0.803337	0.00164792
Col6a2	turquoise	-0.74581	0.00535336	0.853817	0.000409148
Mif	turquoise	0.398485	0.199479	-0.564358	0.0559362
LOC690732	turquoise	-0.754485	0.00457249	0.741636	0.00576304
Cdc2	turquoise	-0.528083	0.0775933	0.933924	8.87223e-06
Dna2	turquoise	-0.672097	0.0166599	0.963091	5.07008e-07
Dnajc12	turquoise	0.758219	0.0042643	-0.932527	9.82674e-06
Ppa1	turquoise	-0.715512	0.00888708	0.815075	0.00123727
Kpna5	turquoise	0.381405	0.221208	-0.879231	0.000164642
Dcbld1	turquoise	-0.636117	0.026173	0.885122	0.000129543
Smpdl3a	turquoise	0.554066	0.0615879	-0.906608	4.77491e-05
RGD1560135	turquoise	-0.600178	0.0390893	0.691467	0.0127457
Tspyl1	turquoise	0.539428	0.0702918	-0.857885	0.00035786
Tspyl4	turquoise	0.442976	0.14924	-0.906673	4.7589e-05
Col10a1	turquoise	0.586806	0.0448846	-0.632598	0.0272774
LOC294447	turquoise	0.571339	0.0523156	-0.672089	0.0166618
Ddo	turquoise	0.585104	0.0456636	-0.679134	0.0151482
Sec63	turquoise	0.448462	0.143673	-0.931056	1.09184e-05
Olr1692	turquoise	0.165712	0.606761	-0.255973	0.421954
Olr1699	turquoise	0.321604	0.308028	-0.468621	0.124373
Trim10	turquoise	-0.461824	0.130678	0.816112	0.0012052
RT1-CE5	turquoise	0.422665	0.171042	-0.464654	0.128028
Neu1	turquoise	-0.398488	0.199475	0.867566	0.000255802
Tnxa	turquoise	0.792576	0.00210958	-0.805168	0.00157783
Prrt1	turquoise	0.601767	0.0384383	-0.950097	2.2408e-06
Ager	turquoise	-0.405455	0.191003	0.661248	0.0192037
Psmb8	turquoise	-0.400302	0.197248	0.906499	4.80191e-05
Col11a2	turquoise	-0.70574	0.0103313	0.900721	6.41648e-05
Cuta	turquoise	0.691103	0.0128125	-0.754941	0.00453397
Tmprss3	turquoise	-0.716183	0.00879377	0.796651	0.00192444
Snf1lk	turquoise	-0.294505	0.352779	0.800478	0.00176216
Cstb	turquoise	-0.128722	0.690118	0.565927	0.0551078
Ube2g2	turquoise	0.534973	0.0730999	-0.903229	5.67049e-05
Susd2	turquoise	0.697526	0.0116748	-0.910849	3.81269e-05
Rhobtb1	turquoise	-0.319907	0.310733	0.785035	0.00248776
Plekhk1	turquoise	-0.481777	0.112741	0.927684	1.37832e-05
Egr2	turquoise	-0.20022	0.532675	0.744555	0.00547409
Cdh23	turquoise	-0.646842	0.0230065	0.85743	0.000363327
Unc5b	turquoise	-0.69036	0.012949	0.944383	3.81597e-06
Adamts14	turquoise	-0.635133	0.0264785	0.964058	4.44706e-07
Pald	turquoise	-0.709592	0.00974267	0.9794	2.82256e-08
H2afy2	turquoise	-0.587625	0.044513	0.891828	9.70237e-05
Col13a1	turquoise	-0.726638	0.0074322	0.950173	2.22411e-06
RGD1305587	turquoise	0.698611	0.0114903	-0.641568	0.0245268
LOC365572	turquoise	-0.481676	0.112829	0.352723	0.260773
Srgn	turquoise	-0.632079	0.0274433	0.950538	2.14509e-06
Man1a1	turquoise	0.62484	0.0298307	-0.917108	2.67826e-05
Serinc1	turquoise	0.80087	0.00174616	-0.949563	2.36115e-06
RGD1563747	turquoise	0.201913	0.529144	-0.654352	0.0209617
RGD1564033	turquoise	0.453028	0.139143	-0.76117	0.00403207
Nt5dc1	turquoise	0.610346	0.0350547	-0.894633	8.5496e-05
Slc16a10	turquoise	-0.529374	0.076737	0.830871	0.000814379
Prdm1	turquoise	-0.601026	0.038741	0.879067	0.000165718
LOC365605	turquoise	0.402651	0.194386	-0.78946	0.00226009
RT1-CE11	turquoise	-0.495051	0.10176	0.795975	0.00195428
Ptgfr	turquoise	-0.288536	0.363075	0.444715	0.147461
Golph3l	turquoise	0.750077	0.00495763	-0.944127	3.90291e-06
Psd4	turquoise	-0.443029	0.149185	0.922406	1.94258e-05
RGD1306304	turquoise	0.513182	0.0879479	-0.869993	0.000234199
Abca2	turquoise	0.611802	0.0345023	-0.870619	0.000228862
Egfl7	turquoise	-0.376764	0.227349	0.809668	0.00141524
Col5a1	turquoise	-0.746923	0.00524788	0.795874	0.00195874
Ass1	turquoise	0.82243	0.00102341	-0.88881	0.000110753
Ptges2	turquoise	0.468613	0.124381	-0.826791	0.000910804
Angptl2	turquoise	0.450106	0.142031	-0.711753	0.00942356
RGD1565012	turquoise	0.153688	0.633444	-0.454672	0.137535
Hspa5	turquoise	0.593219	0.0420343	-0.921512	2.05398e-05
Ptgs1	turquoise	0.73686	0.00626024	-0.786442	0.00241353
LOC502620	turquoise	0.290322	0.359978	-0.371674	0.2342
Arhgap15	turquoise	-0.468172	0.124783	0.918026	2.53715e-05
Kcnj3	turquoise	-0.397579	0.200597	0.711385	0.00947732
Galnt5	turquoise	-0.589136	0.0438336	0.716078	0.00880831
Pkp4	turquoise	-0.535956	0.0724737	0.864291	0.000287377
Gca	turquoise	-0.639438	0.0251607	0.765253	0.00372671
Csrnp3	turquoise	-0.397703	0.200444	0.74723	0.00521912
B3galt1	turquoise	-0.702634	0.0108251	0.748733	0.00507983
Dhrs9	turquoise	-0.637906	0.0256242	0.764889	0.00375319
LOC499806	turquoise	0.553323	0.0620106	-0.690447	0.0129329
Itga6	turquoise	-0.535281	0.0729033	0.77691	0.00295094
Rapgef4	turquoise	-0.583739	0.046295	0.927847	1.3632e-05
Cdca7	turquoise	-0.744234	0.00550538	0.919594	2.30992e-05
Hoxd10	turquoise	0.29625	0.349798	-0.744357	0.00549335
Hoxd4	turquoise	0.111497	0.730109	-0.347331	0.26864
Ube2e3	turquoise	0.46147	0.131013	-0.859116	0.000343369
Itga4	turquoise	-0.647561	0.0228046	0.925242	1.62044e-05
Dnajc10	turquoise	0.660266	0.0194473	-0.963793	4.61125e-07
Dusp19	turquoise	0.532734	0.0745397	-0.855813	0.000383321
Znf804a	turquoise	-0.285048	0.369166	0.351537	0.262491
LOC499823	turquoise	-0.0181591	0.955331	-0.362018	0.247529
Slc43a3	turquoise	0.673405	0.016371	-0.78208	0.00264927
Prg2	turquoise	-0.666527	0.017933	0.915514	2.93783e-05
Prg3	turquoise	-0.473022	0.120399	0.795652	0.00196863
Aplnr	turquoise	-0.187788	0.558916	0.626628	0.0292276
Olr635	turquoise	0.250195	0.432865	-0.257415	0.419252
Olr636	turquoise	0.203416	0.526015	-0.480763	0.113611
Olr639	turquoise	-0.440619	0.151674	0.486314	0.108904
Mtch2	turquoise	0.746386	0.00529856	-0.775239	0.00305381
Acp2	turquoise	0.894977	8.41575e-05	-0.700158	0.0112311
Lrp4	turquoise	-0.764214	0.00380274	0.900289	6.55217e-05
Chst1	turquoise	0.47684	0.117018	-0.879509	0.000162839
Tp53i11	turquoise	-0.516493	0.0855704	0.889132	0.000109218
Rag2	turquoise	-0.581451	0.0473671	0.906277	4.85734e-05
Ramp	turquoise	-0.279206	0.379483	0.627563	0.0289159
Mpped2	turquoise	-0.460434	0.131994	0.749311	0.00502696
Kif18a	turquoise	-0.571841	0.0520617	0.950212	2.21549e-06
Olr796	turquoise	-0.145786	0.651204	0.214055	0.504108
RGD1305045	turquoise	0.750648	0.00490644	-0.884209	0.000134558
Bub1b	turquoise	-0.565952	0.0550946	0.940411	5.35122e-06
Traf4af1	turquoise	-0.639636	0.0251015	0.935818	7.69616e-06
Rad51	turquoise	-0.533604	0.0739781	0.907335	4.59767e-05
LOC691418	turquoise	-0.352389	0.261255	0.894284	8.68682e-05
Nusap1	turquoise	-0.525315	0.0794504	0.935274	8.02068e-06
Map1a	turquoise	0.924158	1.73814e-05	-0.657168	0.0202304
Sema6d	turquoise	-0.781699	0.00267067	0.906333	4.8434e-05
Fgf7	turquoise	0.237559	0.457198	-0.414382	0.180478
Dtwd1	turquoise	0.358896	0.251933	-0.78523	0.00247735
Bcl2l11	turquoise	-0.468237	0.124724	0.852083	0.000432676
Mertk	turquoise	-0.567589	0.0542396	0.860279	0.000330104
LOC680575	turquoise	-0.691771	0.0126904	0.639332	0.0251927
Cdc25b	turquoise	-0.539883	0.0700091	0.938194	6.39929e-06
Prnp	turquoise	0.631861	0.0275129	-0.921919	2.00266e-05
Prnd	turquoise	-0.532531	0.0746711	0.687045	0.0135721
Cds2	turquoise	0.400944	0.196462	-0.830019	0.000833827
Bmp2	turquoise	0.533975	0.0737391	-0.715812	0.00884517
Plcb1	turquoise	0.670624	0.0169899	-0.971981	1.29758e-07
Rin2	turquoise	0.778505	0.00285519	-0.83916	0.000642835
LOC502683	turquoise	-0.615402	0.0331636	0.745544	0.00537879
Cst7	turquoise	-0.31502	0.318596	0.846461	0.000516233
Tcf15	turquoise	-0.637082	0.0258759	0.800109	0.00177734
Rem1	turquoise	0.465985	0.126794	-0.756181	0.0044305
Tpx2	turquoise	-0.636944	0.0259182	0.970378	1.70899e-07
Dynlrb1	turquoise	0.780795	0.00272193	-0.667332	0.0177447
Procr	turquoise	0.780611	0.00273247	-0.933715	9.01022e-06
Spag4	turquoise	-0.455909	0.136332	0.706213	0.0102578
Src	turquoise	-0.639119	0.0252568	0.922262	1.96015e-05
Bpi	turquoise	-0.519521	0.0834354	0.80286	0.00166661
Ppp1r16b	turquoise	-0.510613	0.0898229	0.8969	7.69888e-05
Fam83d	turquoise	-0.547628	0.0653184	0.737136	0.00623067
Mybl2	turquoise	-0.571294	0.0523383	0.879421	0.000163409
R3hdml	turquoise	0.043463	0.893309	-0.446046	0.146107
Stk4	turquoise	-0.756816	0.00437818	0.927415	1.40345e-05
Ube2c	turquoise	-0.741848	0.00574162	0.84935	0.00047186
Mmp9	turquoise	-0.675446	0.0159272	0.947783	2.79973e-06
Cse1l	turquoise	0.6559	0.0205573	-0.954844	1.37038e-06
Mocs3	turquoise	0.72555	0.00756605	-0.764809	0.00375904
RGD1562846	turquoise	-0.659632	0.0196057	0.93504	8.16335e-06
Rbm38	turquoise	-0.376348	0.227905	0.839872	0.000629538
Pck1	turquoise	0.060055	0.852917	-0.230469	0.471126
LOC366268	turquoise	0.35331	0.259924	-0.750428	0.00492612
Slco4a1	turquoise	-0.674254	0.0161852	0.815832	0.00121378
Col9a3	turquoise	-0.716289	0.008779	0.95608	1.19535e-06
Polr3k	turquoise	0.770278	0.00337542	-0.962171	5.72537e-07
LOC362075	turquoise	0.57563	0.0501733	-0.872481	0.000213556
Uap1l1	turquoise	-0.444063	0.148126	0.857812	0.000358726
Ptgds	turquoise	-0.634273	0.0267476	0.872363	0.000214508
Phpt1	turquoise	0.200412	0.532274	-0.547878	0.0651706
RGD1565512	turquoise	-0.605856	0.0367976	0.880172	0.00015859
Fcnb	turquoise	-0.617623	0.0323562	0.985484	4.95323e-09
Gfi1b	turquoise	-0.574454	0.0507545	0.85376	0.000409905
RGD1561113	turquoise	-0.524082	0.0802871	0.658802	0.0198144
RGD1564019	turquoise	0.645454	0.0233997	-0.60707	0.0363206
RGD1308742	turquoise	-0.14967	0.642453	-0.484967	0.110034
Olr414	turquoise	0.0523657	0.871601	-0.119962	0.710373
Ns5atp4	turquoise	0.525745	0.0791596	-0.537357	0.0715876
LOC366054	turquoise	0.427595	0.165577	-0.484711	0.11025
Cytip	turquoise	-0.433319	0.15937	0.893065	9.17968e-05
Psmd14	turquoise	0.389659	0.210537	-0.87067	0.000228437
Dpp4	turquoise	-0.522309	0.0815013	0.956276	1.16936e-06
Ifih1	turquoise	-0.0109346	0.973095	0.417227	0.177201
Grb14	turquoise	-0.67942	0.0150889	0.924283	1.72424e-05
Cobll1	turquoise	0.526987	0.0783248	-0.943231	4.21944e-06
Galnt3	turquoise	-0.508248	0.0915731	0.898799	7.03858e-05
Stk39	turquoise	-0.744967	0.00543426	0.854727	0.000397211
Spc25	turquoise	-0.608935	0.035596	0.922342	1.95038e-05
Mettl5	turquoise	0.423784	0.169792	-0.876458	0.000183544
Ttc30b	turquoise	0.577617	0.0492024	-0.862414	0.000306792
Zfp385b	turquoise	0.633197	0.027087	-0.967216	2.82286e-07
Tfpi	turquoise	-0.359201	0.2515	0.762908	0.00389984
RGD1563348	turquoise	-0.602882	0.0379859	0.911445	3.69067e-05
Olr482	turquoise	-0.0817487	0.800603	-0.226888	0.478235
Olr491	turquoise	0.131377	0.684015	-0.140018	0.664274
Olr536	turquoise	0.312496	0.3227	-0.432312	0.160452
Nr1h3	turquoise	0.702507	0.0108456	-0.853567	0.000412471
Mdk	turquoise	-0.412046	0.183196	0.585317	0.0455654
Dgkz	turquoise	-0.535579	0.0727135	0.929976	1.17791e-05
Creb3l1	turquoise	-0.735809	0.0063739	0.911125	3.75579e-05
Rag1	turquoise	-0.602069	0.0383151	0.973012	1.07767e-07
RGD1310754	turquoise	-0.314222	0.319891	0.484302	0.110595
LOC366144	turquoise	-0.386323	0.214812	0.366201	0.241702
RGD1565840	turquoise	-0.00859425	0.978852	-0.542292	0.0685257
Rcn1	turquoise	-0.554179	0.0615242	0.921409	2.06716e-05
Olr768	turquoise	0.608251	0.0358605	-0.550271	0.0637685
Olr776	turquoise	0.667905	0.0176115	-0.821477	0.00104937
Scg5	turquoise	-0.548711	0.0646799	0.446938	0.145205
Arhgap11a	turquoise	-0.477387	0.11654	0.91836	2.48734e-05
Rasgrp1	turquoise	-0.523468	0.080706	0.915377	2.96099e-05
Fsip1	turquoise	-0.698738	0.0114689	0.952911	1.68448e-06
Bmf	turquoise	-0.524341	0.0801105	0.913266	3.33702e-05
Plcb2	turquoise	-0.609633	0.0353273	0.904318	5.36843e-05
RGD1564263	turquoise	-0.635434	0.0263848	0.833826	0.000749606
Epb4.2	turquoise	-0.583654	0.0463344	0.902041	6.01474e-05
Lcmt2	turquoise	0.431222	0.161627	-0.63849	0.0254467
Strc	turquoise	0.239125	0.454148	-0.413461	0.181547
Ell3	turquoise	-0.545344	0.0666782	0.743425	0.00558466
Gatm	turquoise	-0.413603	0.181381	0.803366	0.00164682
Sppl2a	turquoise	0.827223	0.000900204	-0.819582	0.00110253
Mall	turquoise	-0.398938	0.198921	0.393712	0.205414
Bub1	turquoise	-0.700296	0.0112081	0.978062	3.85729e-08
Ckap2l	turquoise	-0.605479	0.036947	0.896569	7.8185e-05
Cpxm1	turquoise	-0.548713	0.0646786	0.909498	4.10087e-05
Ubox5	turquoise	0.649269	0.0223304	-0.822211	0.00102934
Rassf2	turquoise	-0.434535	0.158072	0.905139	5.14938e-05
Txndc13	turquoise	0.870798	0.000227355	-0.798468	0.00184603
RGD1562680	turquoise	0.424611	0.168872	-0.604799	0.037217
Abhd12	turquoise	0.511018	0.0895259	-0.84668	0.000512758
Defb26	turquoise	0.179985	0.575651	-0.388911	0.211492
LOC366233	turquoise	0.48263	0.112014	-0.671394	0.0168169
E2f1	turquoise	-0.626972	0.0291126	0.971261	1.47137e-07
LOC684402	turquoise	0.821406	0.00105133	-0.779507	0.00279632
Dsn1	turquoise	-0.502255	0.0961094	0.908216	4.39001e-05
Samhd1	turquoise	-0.701928	0.0109397	0.675996	0.0158092
Tgm2	turquoise	0.546027	0.0662695	-0.805197	0.00157674
Mafb	turquoise	-0.118347	0.714127	0.542604	0.0683353
RGD1307696	turquoise	0.441691	0.150563	-0.814393	0.00125872
Serinc3	turquoise	0.831222	0.00080646	-0.894105	8.75791e-05
Kcns1	turquoise	-0.507765	0.0919329	0.780019	0.00276656
Matn4	turquoise	-0.448162	0.143974	0.812357	0.00132443
Sdc4	turquoise	0.593762	0.0417993	-0.97095	1.55169e-07
C20orf165	turquoise	0.0619961	0.848211	-0.332684	0.290691
Slc35c2	turquoise	0.640505	0.0248416	-0.912959	3.39478e-05
Zfp334	turquoise	-0.641063	0.024676	0.922155	1.97335e-05
Fam65c	turquoise	-0.677692	0.0154494	0.947747	2.80934e-06
Cbln4	turquoise	-0.222543	0.486926	0.610414	0.0350287
Aurka	turquoise	-0.62277	0.0305402	0.948203	2.69097e-06
Bmp7	turquoise	-0.422812	0.170878	0.65786	0.0200534
Zbp1	turquoise	-0.535185	0.0729646	0.845714	0.000528218
Hrh3	turquoise	-0.667324	0.0177465	0.687953	0.0133993
Sox18	turquoise	-0.295487	0.351099	0.587298	0.044661
Asb10	turquoise	0.21304	0.506179	-0.310304	0.326287
LOC362306	turquoise	0.318999	0.312186	-0.541786	0.0688352
Gnai1	turquoise	0.579237	0.0484209	-0.875366	0.000191435
LOC678896	turquoise	-0.154649	0.631297	0.372578	0.232974
Cd36	turquoise	-0.261634	0.411397	0.679719	0.0150273
Abcb1b	turquoise	0.527242	0.078154	-0.571473	0.0522479
Abcb4	turquoise	-0.468509	0.124476	0.902358	5.92141e-05
MGC72627	turquoise	0.539003	0.070556	-0.93313	9.40523e-06
Col1a2	turquoise	-0.347658	0.268159	0.836761	0.0006893
Ppp1r9a	turquoise	-0.59909	0.0395399	0.856557	0.000374016
Cav1	turquoise	0.791938	0.00213974	-0.711803	0.00941617
Kcnd2	turquoise	-0.542096	0.0686459	0.540366	0.0697095
Wnt16	turquoise	0.52344	0.0807256	-0.850155	0.000460038
Ptprz1	turquoise	-0.758127	0.00427168	0.917496	2.61788e-05
Tspan33	turquoise	-0.700076	0.0112447	0.831255	0.000805718
Smo	turquoise	0.493097	0.103329	-0.893482	9.0089e-05
Cpa2	turquoise	-0.141646	0.660577	0.34039	0.278966
LOC689574	turquoise	-0.412776	0.182344	0.639896	0.0250233
Tas2r108	turquoise	0.313092	0.321728	-0.467671	0.125242
Tas2r143	turquoise	0.0247679	0.939098	-0.297978	0.346861
LOC502758	turquoise	0.315555	0.31773	-0.454358	0.137841
Olr819	turquoise	0.517511	0.0848488	-0.473879	0.119634
Lrrc61	turquoise	0.817269	0.00117017	-0.927889	1.35934e-05
Gimap8	turquoise	-0.609852	0.0352437	0.860933	0.000322821
Gimap9	turquoise	-0.257807	0.418519	0.56217	0.0571061
Doxl2	turquoise	-0.613996	0.0336821	0.751557	0.00482569
Snx10	turquoise	-0.594552	0.0414586	0.936266	7.43716e-06
RGD1566107	turquoise	0.677424	0.0155059	-0.909273	4.15063e-05
Chn2	turquoise	-0.516214	0.0857696	0.848006	0.000492115
Ghrhr	turquoise	0.194674	0.544316	-0.520927	0.0824556
Mmrn1	turquoise	-0.428534	0.164548	0.845098	0.000538254
Mad2l1	turquoise	-0.359393	0.251229	0.782174	0.00264398
RGD1563048	turquoise	0.483126	0.111592	-0.612255	0.0343318
St3gal5	turquoise	-0.658655	0.0198516	0.933426	9.20387e-06
Tmem150	turquoise	0.711189	0.009506	-0.585004	0.0457093
Capg	turquoise	0.646554	0.0230877	-0.634838	0.0265706
LOC500213	turquoise	0.733284	0.00665313	-0.974797	7.67665e-08
Lrrtm4	turquoise	-0.475885	0.117858	0.689591	0.0130917
Tacr1	turquoise	0.483807	0.111014	-0.342564	0.275707
Loxl3	turquoise	-0.642782	0.0241706	0.727471	0.00733103
Add2	turquoise	-0.614783	0.0333911	0.858002	0.000356457
LOC685945	turquoise	0.600616	0.0389093	-0.86405	0.000289812
Klf15	turquoise	0.375582	0.22893	-0.764306	0.00379593
Fbln2	turquoise	0.817141	0.00117401	-0.863205	0.000298484
Tmem43	turquoise	0.897328	7.54568e-05	-0.856575	0.000373799
Slc6a6	turquoise	0.806996	0.00151015	-0.949715	2.32636e-06
Glt8d4	turquoise	-0.578374	0.0488365	0.90184	6.07445e-05
Bhlhb2	turquoise	0.508536	0.0913585	-0.610565	0.0349712
Il17re	turquoise	0.535561	0.072725	-0.718494	0.00847793
Fancd2	turquoise	-0.687049	0.0135713	0.903641	5.55468e-05
Olr830	turquoise	-0.414649	0.180169	0.299329	0.344573
Cxcl12	turquoise	-0.464673	0.128011	0.882968	0.00014162
Rasgef1a	turquoise	0.235976	0.46029	-0.518982	0.0838128
Ninj2	turquoise	-0.688046	0.0133816	0.891545	9.82518e-05
Il17ra	turquoise	-0.460494	0.131936	0.917759	2.57754e-05
Slc6a12	turquoise	0.636241	0.0261348	-0.889775	0.000106207
A2m	turquoise	-0.781153	0.00270155	0.931913	1.02715e-05
LOC297568	turquoise	0.653002	0.021319	-0.975823	6.24749e-08
Mug1	turquoise	0.644148	0.0237741	-0.953892	1.51862e-06
Mug2	turquoise	0.662405	0.0189199	-0.9561	1.19272e-06
Clecsf6	turquoise	-0.423211	0.170431	0.8925	9.41568e-05
Cdca3	turquoise	-0.560345	0.058095	0.893728	8.90879e-05
Foxm1	turquoise	-0.591901	0.0426095	0.896448	7.86274e-05
Clec2d	turquoise	-0.402428	0.194657	0.821033	0.00106164
Crebl2	turquoise	0.720714	0.00818255	-0.980407	2.20064e-08
Pde3a	turquoise	0.463601	0.12901	-0.863738	0.000292996
Lrmp	turquoise	-0.559846	0.0583673	0.966412	3.18196e-07
Sspn	turquoise	0.625322	0.0296672	-0.841897	0.000592844
RGD1562899	turquoise	0.0024509	0.993969	-0.453297	0.138879
Bicd1	turquoise	0.73258	0.00673262	-0.794179	0.00203518
Il6	turquoise	0.184421	0.566113	-0.637684	0.0256917
Dpp6	turquoise	-0.593017	0.042122	0.950176	2.22352e-06
Lrrc17	turquoise	-0.207822	0.516894	0.725024	0.00763141
Tmem60	turquoise	0.727223	0.00736106	-0.902486	5.88391e-05
Magi2	turquoise	-0.709818	0.00970898	0.932762	9.66079e-06
Sema3c	turquoise	0.64355	0.0239471	-0.590633	0.0431679
Sema3a	turquoise	0.726478	0.00745181	-0.967271	2.79962e-07
Sema3d	turquoise	0.535779	0.0725862	-0.935233	8.04542e-06
Dbf4	turquoise	-0.409955	0.185651	0.877267	0.00017786
Calcr	turquoise	-0.626891	0.0291398	0.883267	0.000139893
Pon3	turquoise	0.651226	0.021796	-0.845198	0.000536619
Shfm1	turquoise	-0.642872	0.0241443	0.779813	0.00277853
Tmem106b	turquoise	0.58431	0.0460299	-0.95651	1.13884e-06
Tfec	turquoise	-0.239578	0.453267	0.802914	0.00166448
Aass	turquoise	0.557616	0.0595959	-0.824673	0.000964237
LOC498374	turquoise	0.256092	0.421731	-0.278895	0.380036
Wdr91	turquoise	-0.708928	0.00984236	0.947969	2.75111e-06
Fam180a	turquoise	-0.833888	0.000748297	0.92071	2.15806e-05
LOC500081	turquoise	-0.464171	0.128478	0.626328	0.0293283
Ptn	turquoise	-0.571437	0.0522659	0.271977	0.392454
Dgki	turquoise	-0.713268	0.00920451	0.965588	3.58721e-07
RGD1563986	turquoise	-0.408011	0.187952	0.581545	0.0473224
Tas2r38	turquoise	0.499371	0.0983453	-0.631481	0.0276351
LOC312273	turquoise	0.567453	0.0543102	-0.886211	0.000123753
Kel	turquoise	-0.587157	0.044725	0.912285	3.52405e-05
Ezh2	turquoise	-0.619666	0.0316263	0.95164	1.92014e-06
Rarres2	turquoise	0.75228	0.00476222	-0.748057	0.00514208
Igf2bp3	turquoise	-0.657154	0.0202339	0.89197	9.64106e-05
RGD1561431	turquoise	0.309343	0.327866	-0.602073	0.0383138
Hoxa5	turquoise	0.259508	0.415346	-0.724903	0.00764646
Hoxa10	turquoise	0.58094	0.0476089	-0.912048	3.57056e-05
Scrn1	turquoise	0.633933	0.0268546	-0.684079	0.0141481
Fam13a1	turquoise	0.524971	0.0796833	-0.91796	2.54711e-05
Gadd45a	turquoise	-0.484888	0.110101	0.763524	0.00385377
Mrpl35	turquoise	0.553206	0.0620776	-0.933286	9.29893e-06
Tgoln1	turquoise	0.747183	0.00522348	-0.948324	2.66035e-06
Tmsb10	turquoise	-0.447925	0.144212	0.611269	0.034704
LOC500210	turquoise	0.237063	0.458164	-0.362644	0.246651
Hk2	turquoise	0.522377	0.081454	-0.699566	0.0113298
LOC680588	turquoise	-0.730626	0.00695698	0.959812	7.71675e-07
Cml2	turquoise	0.207011	0.518568	-0.096037	0.766541
Mxd1	turquoise	-0.530608	0.0759249	0.873955	0.000202019
Anxa4	turquoise	0.806952	0.00151176	-0.964918	3.94533e-07
Arhgap25	turquoise	-0.557861	0.0594598	0.953403	1.5996e-06
Podxl2	turquoise	-0.577085	0.0494614	0.932741	9.67552e-06
Chst13	turquoise	-0.590296	0.0433173	0.855455	0.00038785
Nup210	turquoise	-0.637572	0.0257262	0.96966	1.92419e-07
Adamts9	turquoise	-0.74194	0.00573241	0.956753	1.10783e-06
LOC500263	turquoise	-0.326319	0.300581	0.277072	0.383289
Frmd4b	turquoise	0.72027	0.00824112	-0.857588	0.000361427
Sumf1	turquoise	0.669262	0.0172992	-0.801959	0.00170226
Srgap3	turquoise	-0.72478	0.00766174	0.933434	9.19853e-06
Timp4	turquoise	0.764819	0.00375829	-0.948479	2.62114e-06
Plxnd1	turquoise	-0.491663	0.104491	0.944735	3.69881e-06
Rassf4	turquoise	-0.476483	0.117332	0.923327	1.83294e-05
Wnt5b	turquoise	-0.631674	0.0275731	0.816653	0.00118874
Ccdc77	turquoise	0.456788	0.135483	-0.283017	0.372735
RGD1566313	turquoise	0.636215	0.0261426	-0.968867	2.18607e-07
Clec4e	turquoise	0.310611	0.325784	-0.204152	0.524486
Emg1	turquoise	0.522327	0.0814886	-0.854913	0.000394799
Ptpn6	turquoise	-0.478595	0.115486	0.927687	1.37805e-05
Lrrc23	turquoise	-0.287625	0.364661	0.409613	0.186054
Ncapd2	turquoise	-0.488868	0.106782	0.921867	2.0091e-05
Tspan9	turquoise	0.714572	0.00901894	-0.559427	0.058597
MGC94282	turquoise	-0.274075	0.388666	0.284973	0.369297
Klrb1b	turquoise	-0.686342	0.013707	0.904334	5.36427e-05
Clec1a	turquoise	-0.607806	0.0360335	0.755896	0.00445411
Klrc3	turquoise	0.0768228	0.812424	-0.293441	0.354603
Klrc2	turquoise	-0.287326	0.365182	0.478693	0.115401
LOC690020	turquoise	-0.596188	0.0407592	0.760344	0.0040961
LOC690045	turquoise	-0.060117	0.852766	0.505551	0.093596
Ly49si1	turquoise	-0.1842	0.566587	0.296606	0.349192
Tas2r140	turquoise	0.530594	0.0759343	-0.723382	0.00783804
Tas2r13	turquoise	-0.302248	0.339656	0.440019	0.152297
RGD1308734	turquoise	-0.535723	0.0726215	0.928289	1.32297e-05
RGD1560652	turquoise	0.481191	0.113243	-0.628982	0.028447
Hist1h4m	turquoise	-0.716811	0.00870703	0.939383	5.81892e-06
Kcnj8	turquoise	0.490126	0.105747	-0.808533	0.00145499
St8sia1	turquoise	-0.496704	0.100444	0.60301	0.0379341
Bcat1	turquoise	0.618941	0.031884	-0.912722	3.43985e-05
LOC690784	turquoise	0.573484	0.051237	-0.58243	0.0469059
Amn1	turquoise	0.565856	0.055145	-0.850102	0.00046081
Bhlhb3	turquoise	0.53286	0.0744584	-0.955372	1.29332e-06
LOC297785	turquoise	0.507196	0.0923583	-0.789986	0.0022341
Xkr4	turquoise	-0.560202	0.058173	0.906501	4.80145e-05
Lyn	turquoise	-0.455791	0.136447	0.919306	2.35036e-05
Gdf6	turquoise	0.456891	0.135383	-0.426076	0.167249
Ccne2	turquoise	-0.640071	0.024971	0.77872	0.0028425
RGD1306507	turquoise	-0.568522	0.0537561	0.696504	0.0118506
Gem	turquoise	0.464462	0.128207	-0.512702	0.0882965
Cdh17	turquoise	-0.617166	0.0325212	0.855621	0.000385748
Rbm12b	turquoise	0.200499	0.532093	-0.581035	0.0475639
LOC366318	turquoise	0.447296	0.144845	-0.573325	0.0513162
Runx1t1	turquoise	0.351026	0.263233	-0.641314	0.0246016
RGD1304693	turquoise	-0.648478	0.0225491	0.992952	1.3532e-10
RGD1562865	turquoise	-0.671973	0.0166875	0.969795	1.8822e-07
Cnr1	turquoise	0.431561	0.161261	-0.799782	0.00179086
LOC502945	turquoise	0.627911	0.0288002	-0.537158	0.0717129
LOC683494	turquoise	0.843746	0.000560808	-0.89857	7.11566e-05
Chmp5	turquoise	0.253324	0.42694	-0.825734	0.000937173
Galt	turquoise	-0.399922	0.197713	0.663442	0.0186678
Il11ra1	turquoise	0.531016	0.0756578	-0.833222	0.000762513
Unc13b	turquoise	-0.576499	0.0497471	0.889128	0.000109237
Reck	turquoise	0.729141	0.00713125	-0.989946	7.95537e-10
Melk	turquoise	-0.588627	0.0440619	0.946365	3.19337e-06
Tmeff1	turquoise	-0.646943	0.022978	0.972442	1.19528e-07
Olr844	turquoise	0.648085	0.0226585	-0.295399	0.351249
Olr853	turquoise	-0.580999	0.0475807	0.490537	0.10541
Cdw92	turquoise	-0.463773	0.12885	0.758225	0.00426378
RGD1310951	turquoise	-0.615489	0.0331316	0.776241	0.00299181
Orm1	turquoise	-0.43613	0.156378	0.557547	0.0596338
Pappa	turquoise	-0.731365	0.00687153	0.82357	0.00099299
RGD1561090	turquoise	-0.487815	0.107653	0.862011	0.000311092
Rraga	turquoise	0.331635	0.292307	-0.7722	0.00324791
Hook1	turquoise	-0.520574	0.0827008	0.906709	4.75008e-05
Lepr	turquoise	0.818792	0.00112529	-0.715694	0.00886158
Dab1	turquoise	0.312073	0.32339	-0.56581	0.0551693
Ppap2b	turquoise	0.886789	0.000120762	-0.76083	0.00405829
Magoh	turquoise	0.496553	0.100563	-0.749116	0.00504477
Orc1l	turquoise	-0.538261	0.0710196	0.867189	0.000259286
Txndc12	turquoise	0.789179	0.00227404	-0.924431	1.70795e-05
Dmrta2	turquoise	-0.514713	0.0868432	0.446398	0.145751
Stil	turquoise	-0.698765	0.0114643	0.937052	6.999e-06
Tal1	turquoise	-0.321707	0.307864	0.843792	0.00056004
Rad54l	turquoise	-0.631695	0.0275662	0.817415	0.00116581
Pik3r3	turquoise	-0.857091	0.000367454	0.810849	0.00137478
Slc2a1	turquoise	0.685207	0.013927	-0.709028	0.0098272
Ccdc23	turquoise	-0.333143	0.289985	0.612672	0.0341752
Lepre1	turquoise	-0.614687	0.0334265	0.867116	0.000259971
Hivep3	turquoise	-0.590502	0.0432256	0.916993	2.69633e-05
Cited4	turquoise	-0.392561	0.206861	0.709011	0.00982982
Col9a2	turquoise	-0.706401	0.0102285	0.94639	3.18629e-06
Heyl	turquoise	-0.326417	0.300428	0.798115	0.00186105
Rhbdl2	turquoise	-0.758687	0.00422682	0.906888	4.70618e-05
Csf3r	turquoise	-0.473571	0.119909	0.889829	0.000105956
Ak2	turquoise	-0.432025	0.160761	0.842382	0.00058431
Marcksl1	turquoise	-0.526956	0.0783453	0.921163	2.09879e-05
Smpdl3b	turquoise	0.695285	0.0120629	-0.867671	0.000254832
Stmn1	turquoise	-0.604627	0.0372856	0.987203	2.64516e-09
Rhd	turquoise	-0.640564	0.0248241	0.930084	1.16911e-05
Runx3	turquoise	-0.470319	0.122829	0.930337	1.14859e-05
Wnt4	turquoise	-0.408308	0.187599	0.76831	0.00350984
RGD1310427	turquoise	0.689441	0.0131196	-0.946367	3.19283e-06
Rcc2	turquoise	-0.41357	0.18142	0.841539	0.000599204
RGD1561421	turquoise	0.666822	0.0178637	-0.860214	0.000330834
Epha2	turquoise	-0.353854	0.259139	0.82081	0.00106785
LOC691261	turquoise	0.277289	0.382901	-0.370002	0.236477
Fbxo2	turquoise	-0.547866	0.0651774	0.579802	0.0481502
Errfi1	turquoise	0.716453	0.00875641	-0.654434	0.02094
Ssu72	turquoise	0.674664	0.0160962	-0.89908	6.94455e-05
Pi15	turquoise	0.500413	0.0975331	-0.891126	0.000100089
Ly96	turquoise	0.00178192	0.995615	0.539234	0.0704119
Sulf1	turquoise	0.71859	0.00846501	-0.907207	4.62866e-05
Adhfe1	turquoise	0.633507	0.0269891	-0.978516	3.47745e-08
Penk1	turquoise	0.683153	0.0143316	-0.94672	3.09096e-06
Tmem67	turquoise	0.603385	0.0377831	-0.958642	8.88906e-07
RGD1563774	turquoise	-0.550586	0.0635852	0.35734	0.254143
RGD1559749	turquoise	-0.360397	0.249811	0.839325	0.000639743
Necab1	turquoise	0.473914	0.119603	-0.90662	4.77205e-05
Atp6v0d2	turquoise	-0.731524	0.00685318	0.913408	3.31067e-05
Manea	turquoise	0.693613	0.0123586	-0.940382	5.36405e-06
RGD1305158	turquoise	0.367898	0.23936	-0.78846	0.00231009
Kif24	turquoise	-0.733978	0.00657547	0.726619	0.00743456
Cd72	turquoise	-0.533189	0.0742457	0.93996	5.5524e-06
Sit1	turquoise	-0.206983	0.518625	0.513483	0.0877303
RGD1310376	turquoise	-0.427762	0.165393	0.909787	4.03782e-05
Hemgn	turquoise	-0.770771	0.00334231	0.946204	3.24075e-06
Alg2	turquoise	0.625502	0.0296066	-0.867906	0.000252681
Mrpl50	turquoise	0.683789	0.0142054	-0.839741	0.000631972
RGD1307218	turquoise	0.790068	0.00223009	-0.949114	2.46632e-06
Grin3a	turquoise	-0.487474	0.107937	0.842749	0.000577913
Ppp3r2	turquoise	-0.389966	0.210146	0.365073	0.243265
Ptgr1	turquoise	0.541784	0.0688368	-0.837432	0.000676046
Susd1	turquoise	-0.548761	0.0646505	0.931031	1.09377e-05
Zfp37	turquoise	0.648246	0.0226137	-0.78822	0.00232221
Kif12	turquoise	-0.734618	0.00650444	0.560948	0.0577671
Cip98	turquoise	-0.641956	0.0244125	0.683791	0.014205
Megf9	turquoise	-0.388686	0.211779	0.86532	0.000277148
LOC366404	turquoise	0.632744	0.027231	-0.581085	0.0475401
Cyp2j16	turquoise	-0.186432	0.561809	0.264389	0.406307
Kank4	turquoise	-0.604701	0.0372559	0.816883	0.00118176
Prkaa2	turquoise	0.745914	0.00534339	-0.738852	0.00604905
LOC688684	turquoise	0.415407	0.179293	-0.369614	0.237007
Gpx7	turquoise	-0.537142	0.0717232	0.669998	0.0171316
RGD1566001	turquoise	0.504046	0.0947383	-0.886311	0.000123231
Kif2c	turquoise	-0.584048	0.0461515	0.970346	1.71813e-07
Cdc20	turquoise	-0.458709	0.133637	0.884027	0.000135576
Olr856	turquoise	-0.409572	0.186103	0.741132	0.00581404
Olr862	turquoise	0.204087	0.524622	-0.424605	0.168878
Olr866	turquoise	0.405763	0.190634	-0.485266	0.109783
Ermap	turquoise	-0.696146	0.0119127	0.973036	1.07296e-07
Smap2	turquoise	-0.686022	0.0137688	0.983842	8.44327e-09
Bmp8a	turquoise	-0.741125	0.00581468	0.56228	0.0570471
Cdca8	turquoise	-0.537928	0.0712287	0.832646	0.000774981
Zmym1	turquoise	0.492352	0.103932	-0.722066	0.00800654
Sdc3	turquoise	-0.736841	0.00626231	0.893876	8.84959e-05
RGD1561205	turquoise	-0.574502	0.0507307	0.947532	2.8666e-06
Epb4.1	turquoise	-0.641104	0.0246639	0.806982	0.00151067
Fgr	turquoise	-0.682349	0.0144922	0.725624	0.00755683
Lin28	turquoise	-0.655214	0.0207358	0.391812	0.207806
Cd52	turquoise	-0.491067	0.104977	0.514344	0.0871089
Sh3bgrl3	turquoise	0.0257701	0.936638	0.582871	0.0466996
Grrp1	turquoise	-0.625246	0.029693	0.851431	0.000441785
Ldlrap1	turquoise	-0.679145	0.0151459	0.967294	2.78962e-07
Pla2g5	turquoise	-0.19131	0.55143	0.32864	0.296953
Padi3	turquoise	-0.634477	0.0266835	0.769549	0.00342476
LOC691162	turquoise	-0.461754	0.130745	0.5114	0.0892457
LOC691196	turquoise	-0.244627	0.443508	0.490449	0.105482
Clcn6	turquoise	0.842793	0.000577152	-0.82821	0.00087633
Rbp7	turquoise	-0.603186	0.0378629	0.72923	0.00712067
Pik3cd	turquoise	-0.438842	0.153524	0.918461	2.4725e-05
Kcnab2	turquoise	-0.325895	0.301247	0.85774	0.000359596
Tnfrsf14	turquoise	-0.587539	0.0445521	0.907417	4.57804e-05
Mmp23	turquoise	-0.444369	0.147813	0.777008	0.00294497
B3galt6	turquoise	0.524577	0.0799503	-0.719722	0.00831359
Cntfr	turquoise	0.542971	0.0681116	-0.902766	5.80281e-05
LOC680027	turquoise	0.510358	0.0900106	-0.878347	0.000170498
Tmem178	turquoise	-0.627811	0.0288335	0.887537	0.000116978
LOC500610	turquoise	0.307845	0.330337	-0.790523	0.00220783
Nlrc4	turquoise	-0.593249	0.0420214	0.865763	0.000272826
Slc5a6	turquoise	0.559198	0.0587224	-0.940887	5.14524e-06
Cgref1	turquoise	-0.716485	0.00875189	0.875594	0.000189764
LOC313946	turquoise	-0.658275	0.019948	0.844017	0.000556236
Sdc1	turquoise	-0.484492	0.110434	0.854689	0.000397706
Fam49a	turquoise	0.767716	0.00355122	-0.862812	0.000302595
Odc1	turquoise	0.297998	0.346825	-0.753456	0.00466023
Cmpk2	turquoise	-0.58319	0.0465503	0.890332	0.000103648
Meox2	turquoise	0.647895	0.0227114	-0.770089	0.00338815
Tmem195	turquoise	0.682605	0.0144409	-0.693464	0.0123851
RGD1310263	turquoise	-0.593743	0.0418076	0.899655	6.75591e-05
Npas3	turquoise	-0.60261	0.0380956	0.561596	0.0574162
Sstr1	turquoise	-0.247299	0.438386	0.373058	0.232325
Atp5s	turquoise	0.290361	0.359911	-0.787313	0.00236847
Rhoj	turquoise	0.622684	0.0305697	-0.555438	0.0608127
Fut8	turquoise	0.686549	0.0136672	-0.962263	5.65713e-07
RGD1566112	turquoise	0.202279	0.52838	-0.448169	0.143967
Smoc1	turquoise	0.166303	0.605459	-0.782443	0.00262899
Papln	turquoise	-0.354334	0.258448	0.723564	0.00781485
Lin52	turquoise	0.748067	0.00514117	-0.93995	5.55695e-06
Jdp2	turquoise	-0.684699	0.0140263	0.932139	1.01064e-05
Flvcr2	turquoise	-0.678521	0.0152756	0.772716	0.0032143
LOC688717	turquoise	0.344255	0.273188	-0.763163	0.00388072
Tshr	turquoise	-0.226136	0.479733	0.482728	0.11193
Rin3	turquoise	-0.525765	0.0791464	0.929163	1.24614e-05
RGD1311117	turquoise	-0.801951	0.00170258	0.908017	4.43626e-05
Ifi27l	turquoise	0.33526	0.286741	-0.689317	0.0131427
LOC299282	turquoise	0.523206	0.0808853	-0.685013	0.0139648
Serpina3n	turquoise	0.559545	0.058532	-0.839673	0.000633231
Glrx5	turquoise	-0.861262	0.000319209	0.889709	0.000106515
Evl	turquoise	-0.653333	0.021231	0.951093	2.02939e-06
RGD1307749	turquoise	-0.64307	0.0240865	0.949699	2.33003e-06
RGD1307315	turquoise	0.384193	0.217568	-0.558749	0.0589697
Crip2	turquoise	0.711448	0.00946801	-0.606804	0.0364247
Luzp5	turquoise	-0.46144	0.131041	0.900826	6.3838e-05
Cdca7l	turquoise	-0.600888	0.0387974	0.730152	0.00701229
Cdc42ep3	turquoise	0.429585	0.163402	-0.923783	1.78043e-05
LOC679771	turquoise	0.694129	0.0122666	-0.860321	0.000329626
LOC500607	turquoise	0.240191	0.452077	-0.459914	0.132487
Cox7a2l	turquoise	-0.706845	0.0101599	0.894423	8.63169e-05
Mcfd2	turquoise	0.340728	0.278457	-0.784443	0.00251951
Nrxn1	turquoise	-0.633315	0.0270499	0.888643	0.000111555
Emilin1	turquoise	-0.674213	0.0161942	0.917163	2.66958e-05
Cenpa	turquoise	-0.577522	0.049249	0.903133	5.69754e-05
MGC94915	turquoise	-0.23626	0.459735	0.556299	0.0603295
RGD1310845	turquoise	0.671513	0.0167903	-0.853248	0.000416755
Gen1	turquoise	-0.629648	0.0282291	0.891449	9.86692e-05
Rnf144a	turquoise	-0.778712	0.002843	0.913039	3.37962e-05
Rsad2	turquoise	-0.747527	0.00519136	0.855614	0.000385828
Pik3cg	turquoise	-0.459316	0.133056	0.892826	9.27912e-05
Scin	turquoise	0.829045	0.000856509	-0.950655	2.12038e-06
Dnajb9	turquoise	0.499824	0.0979916	-0.939454	5.78531e-06
Nova1	turquoise	0.772722	0.00321393	-0.959204	8.30907e-07
Egln3	turquoise	0.480371	0.113949	-0.88021	0.00015835
RGD1304624	turquoise	0.44291	0.149308	-0.860621	0.000326279
Clec14a	turquoise	-0.414431	0.180421	0.791957	0.00213883
LOC689296	turquoise	-0.537487	0.071506	0.884015	0.000135645
Mdga2	turquoise	0.660855	0.019301	-0.503052	0.0954974
Pole2	turquoise	-0.590579	0.0431916	0.949498	2.37624e-06
Cdkl1	turquoise	-0.432833	0.159891	0.770927	0.00333194
Ppp2r5e	turquoise	0.445305	0.14686	-0.864119	0.000289113
Wdr89	turquoise	0.503549	0.0951175	-0.870312	0.000231466
Sgpp1	turquoise	0.552854	0.0622785	-0.91328	3.33444e-05
Plek2	turquoise	-0.616104	0.0329067	0.812662	0.00131442
RGD1562622	turquoise	-0.554623	0.0612725	0.896494	7.84586e-05
Med6	turquoise	0.664237	0.0184764	-0.844439	0.000549171
Dpf3	turquoise	-0.415755	0.178892	0.848829	0.00047964
Aldh6a1	turquoise	0.772781	0.00321008	-0.93624	7.45181e-06
RGD1559513	turquoise	-0.394045	0.204996	0.307763	0.330472
Porf1	turquoise	0.315839	0.317271	-0.712554	0.0093072
Dio2	turquoise	0.364157	0.24454	-0.723284	0.00785039
LOC500700	turquoise	-0.662251	0.0189574	0.901303	6.23672e-05
Ston2	turquoise	-0.471669	0.121611	0.931222	1.07911e-05
Ccdc88c	turquoise	-0.631991	0.0274715	0.966451	3.16371e-07
Tc2n	turquoise	0.530515	0.0759865	-0.858767	0.000347428
isg12(b)	turquoise	0.600556	0.0389336	-0.674081	0.0162229
Serpina1	turquoise	0.79504	0.00199609	-0.927738	1.37326e-05
Degs2	turquoise	-0.496169	0.100868	0.861527	0.000316311
Slc25a29	turquoise	0.675602	0.0158936	-0.826898	0.000908183
RGD1565168	turquoise	-0.495153	0.101678	0.896297	7.91826e-05
LOC641523	turquoise	-0.291094	0.358643	0.721181	0.00812149
Igh-1a	turquoise	-0.59672	0.040534	0.790712	0.00219863
Ptges3	turquoise	0.498933	0.0986881	-0.938563	6.21428e-06
Timeless	turquoise	-0.606381	0.0365907	0.979274	2.90947e-08
Olr907	turquoise	0.00265089	0.993476	-0.153135	0.634682
S1pr4	turquoise	-0.49804	0.099389	0.87811	0.000172089
LOC100125365	turquoise	0.443554	0.148646	-0.801974	0.00170165
Lmnb2	turquoise	-0.611097	0.0347692	0.804519	0.00160244
Mknk2	turquoise	-0.419879	0.17418	0.626798	0.0291706
Tcfe2a	turquoise	-0.554463	0.0613628	0.964343	4.2754e-07
Ppap2c	turquoise	0.846893	0.000509398	-0.836195	0.000700626
LOC314655	turquoise	-0.687893	0.0134107	0.964806	4.00833e-07
Myo1f	turquoise	-0.366688	0.241029	0.848568	0.000483563
Pram1	turquoise	-0.678506	0.0152788	0.925255	1.61909e-05
Cd320	turquoise	0.560048	0.058257	-0.809435	0.00142335
LOC300308	turquoise	-0.363464	0.245506	0.314277	0.319801
Ckap4	turquoise	-0.738581	0.00607745	0.841615	0.000597855
Aldh1l2	turquoise	-0.803794	0.00163024	0.937366	6.83012e-06
Glt8d2	turquoise	0.562653	0.0568464	-0.620063	0.031486
Gnptab	turquoise	-0.825798	0.00093556	0.95027	2.20295e-06
Lta4h	turquoise	-0.403634	0.193196	0.742699	0.00565653
Fgd6	turquoise	-0.49756	0.0997668	0.902655	5.83484e-05
Tmcc3	turquoise	-0.548793	0.0646321	0.773822	0.00314318
Dcn	turquoise	0.872165	0.000216098	-0.911214	3.73768e-05
Ppfia2	turquoise	-0.629519	0.0282712	0.89313	9.15295e-05
E2f7	turquoise	-0.612684	0.0341709	0.8096	0.00141762
Csrp2	turquoise	-0.335445	0.286458	0.20107	0.530901
Tspan8	turquoise	-0.418837	0.175363	0.877979	0.000172979
Cdk4	turquoise	-0.418365	0.175901	0.837428	0.000676126
Agap2	turquoise	-0.483067	0.111641	0.859874	0.000334675
B4galnt1	turquoise	-0.563902	0.0561788	0.890067	0.000104861
Ddit3	turquoise	0.621227	0.0310767	-0.877707	0.000174834
Arhgap9	turquoise	-0.552725	0.0623523	0.715058	0.00895053
Laptm4b	turquoise	0.769062	0.00345798	-0.908421	4.34274e-05
Cthrc1	turquoise	-0.459367	0.133008	0.880891	0.000154084
Tm7sf4	turquoise	-0.597588	0.0401677	0.923511	1.81159e-05
Nov	turquoise	0.816539	0.00119218	-0.698362	0.0115326
Wisp1	turquoise	-0.736654	0.00628241	0.891986	9.63421e-05
Gpihbp1	turquoise	-0.302862	0.338628	0.716379	0.00876655
Grina	turquoise	0.851525	0.000440464	-0.758497	0.004242
RGD1309808	turquoise	0.16671	0.604564	0.331979	0.291776
Ncf4	turquoise	-0.415466	0.179225	0.900997	6.33067e-05
Cdc42ep1	turquoise	-0.473999	0.119527	0.824324	0.000973248
Apobec3f	turquoise	-0.728339	0.00722665	0.94324	4.2163e-06
Syngr1	turquoise	-0.675418	0.0159332	0.864287	0.000287411
Mgat3	turquoise	-0.286428	0.36675	0.760582	0.00407752
Grap2	turquoise	-0.392713	0.206669	0.766226	0.00365665
Tef	turquoise	0.65142	0.0217436	-0.768275	0.00351226
Tspo	turquoise	0.546678	0.0658813	-0.607314	0.036225
Parvg	turquoise	-0.600512	0.0389517	0.92902	1.25848e-05
Arhgap8	turquoise	0.129576	0.688154	-0.296828	0.348814
Gramd4	turquoise	-0.74769	0.00517615	0.945322	3.51009e-06
Zbed4	turquoise	-0.391922	0.207667	0.822849	0.00101214
Adm2	turquoise	-0.663063	0.0187596	0.554857	0.0611402
Shank3	turquoise	-0.567603	0.0542323	0.949068	2.47731e-06
Smgc	turquoise	-0.463587	0.129024	0.44414	0.148047
LOC300187	turquoise	0.670234	0.0170782	-0.792822	0.00209801
Tmem106c	turquoise	0.591697	0.0426989	-0.890498	0.000102896
Cacnb3	turquoise	-0.488921	0.106738	0.710901	0.00954842
Troap	turquoise	-0.436929	0.155534	0.894494	8.60386e-05
Letmd1	turquoise	0.531539	0.0753161	-0.906773	4.73422e-05
Grasp	turquoise	-0.556616	0.0601526	0.926648	1.47728e-05
Espl1	turquoise	-0.737209	0.00622282	0.91903	2.38974e-05
Hoxc10	turquoise	0.261735	0.411209	-0.7064	0.0102286
Myl6	turquoise	0.118523	0.713716	0.549415	0.0642677
Suox	turquoise	0.769655	0.00341754	-0.786846	0.00239257
Ormdl2	turquoise	0.415902	0.178722	-0.833667	0.000752986
Rdh5	turquoise	-0.177575	0.580859	0.622208	0.0307348
Olr959	turquoise	0.243266	0.446129	-0.50619	0.0931142
Olr1022	turquoise	-0.336592	0.284709	0.460909	0.131543
Tbxa2r	turquoise	-0.532503	0.0746899	0.748506	0.00510062
Dot1l	turquoise	-0.675228	0.0159742	0.946604	3.12439e-06
Scamp4	turquoise	0.678119	0.0153597	-0.59652	0.0406186
Rps15	turquoise	-0.286645	0.366371	0.708973	0.00983555
Hmha1	turquoise	-0.415733	0.178917	0.90091	6.35754e-05
Cfd	turquoise	-0.337522	0.283298	0.763464	0.00385824
Ela2	turquoise	-0.642449	0.0242677	0.99327	1.07524e-10
Prtn3	turquoise	-0.535968	0.0724659	0.931702	1.04282e-05
Giot1	turquoise	0.406266	0.190031	-0.765848	0.00368375
LOC503120	turquoise	-0.488074	0.107438	0.483116	0.1116
LOC362845	turquoise	0.438672	0.153702	-0.72175	0.00804745
LOC366864	turquoise	0.604539	0.0373207	-0.72071	0.00818316
Chpt1	turquoise	0.635689	0.0263057	-0.948801	2.54171e-06
RGD1561102	turquoise	0.0955686	0.767652	-0.531659	0.0752382
Actr6	turquoise	0.465255	0.12747	-0.735991	0.00635406
Plxnc1	turquoise	-0.400843	0.196587	0.826998	0.000905709
RGD1307947	turquoise	0.736221	0.00632916	-0.884861	0.000130965
Glipr1	turquoise	-0.172855	0.591113	0.764116	0.00380989
Tmem19	turquoise	0.526952	0.0783481	-0.934692	8.37964e-06
Rassf3	turquoise	-0.816589	0.00119068	0.788006	0.00233308
Srgap1	turquoise	-0.815665	0.00121894	0.942436	4.5171e-06
Tspan31	turquoise	0.634844	0.0265688	-0.918355	2.48804e-05
Npal2	turquoise	0.591681	0.0427057	-0.951629	1.92229e-06
Pabpc1	turquoise	-0.622389	0.030672	0.917729	2.58211e-05
Rrm2b	turquoise	0.769896	0.00340117	-0.883837	0.000136649
Nudcd1	turquoise	0.484709	0.110251	-0.828888	0.000860209
Tnfrsf11b	turquoise	0.791182	0.00217593	-0.966737	3.0327e-07
Enpp2	turquoise	0.711729	0.00942698	-0.730537	0.00696732
Dscc1	turquoise	-0.643167	0.0240584	0.93831	6.34078e-06
Sntb1	turquoise	-0.426858	0.166387	0.848	0.000492205
Fbxo32	turquoise	-0.253339	0.426911	0.375149	0.22951
Asap1	turquoise	-0.165934	0.606272	0.697109	0.0117463
Tmem71	turquoise	-0.357534	0.253867	0.75455	0.00456693
LOC300024	turquoise	-0.461473	0.13101	0.582081	0.04707
RGD1565410	turquoise	-0.404043	0.192701	0.571274	0.0523487
Ly6al	turquoise	-0.596807	0.0404971	0.758203	0.00426556
Tst	turquoise	0.636769	0.0259721	-0.666232	0.0180023
C1qtnf6	turquoise	-0.644737	0.0236048	0.733453	0.00663422
Rac2	turquoise	-0.641978	0.0244059	0.961241	6.45396e-07
Mfng	turquoise	-0.607761	0.0360508	0.953005	1.66802e-06
Card10	turquoise	-0.381011	0.221726	0.752717	0.00472414
Cbx7	turquoise	0.611448	0.0346359	-0.886344	0.000123062
Rpl3	turquoise	-0.408028	0.187931	0.488211	0.107325
Cenpm	turquoise	-0.482792	0.111875	0.793333	0.00207418
Cyp2d1	turquoise	-0.510048	0.0902392	0.357888	0.253364
Cyb5r3	turquoise	0.86522	0.000278121	-0.782476	0.00262715
Bik	turquoise	0.519447	0.0834867	-0.575502	0.0502366
RGD1304694	turquoise	0.0236214	0.941912	0.666727	0.017886
Syt10	turquoise	-0.582102	0.0470603	0.626321	0.0293305
Abcd2	turquoise	-0.214132	0.503952	0.432643	0.160096
LOC690428	turquoise	0.484924	0.11007	-0.386874	0.214103
RGD1565798	turquoise	-0.331112	0.293115	0.637711	0.0256835
Vdr	turquoise	-0.653577	0.0211663	0.968896	2.17596e-07
Fkbp11	turquoise	-0.632005	0.0274668	0.888113	0.000114126
Wnt10b	turquoise	-0.392063	0.207489	0.7854	0.00246835
Rhebl1	turquoise	0.0753409	0.815987	-0.445585	0.146576
LOC300225	turquoise	-0.628816	0.0285016	0.980746	2.01797e-08
Racgap1	turquoise	-0.700267	0.011213	0.989884	8.20093e-10
Bin2	turquoise	-0.460141	0.132272	0.946786	3.07225e-06
Kb21	turquoise	0.408514	0.187354	-0.615182	0.0332444
Krt4	turquoise	0.065911	0.838733	-0.0573557	0.859469
Itgb7	turquoise	-0.248087	0.436881	0.813137	0.00129894
Sp7	turquoise	-0.765676	0.00369613	0.841812	0.000594359
Nfe2	turquoise	-0.650002	0.0221292	0.870227	0.00023219
Xrcc6bp1	turquoise	-0.50496	0.0940432	0.883189	0.00014034
Mmp13	turquoise	-0.580776	0.0476866	0.90166	6.12864e-05
Mmp12	turquoise	-0.239633	0.45316	0.6014	0.0385878
Mmp8	turquoise	-0.683123	0.0143375	0.905746	4.99203e-05
Tmem123	turquoise	-0.579643	0.0482264	0.865529	0.000275101
Pgr	turquoise	-0.266465	0.402492	0.604732	0.0372437
Maml2	turquoise	0.589877	0.0435031	-0.924718	1.67661e-05
RGD1309410	turquoise	0.287981	0.364041	-0.305891	0.333574
Nek2	turquoise	-0.622948	0.0304785	0.968242	2.4122e-07
Chordc1	turquoise	0.331746	0.292137	-0.807673	0.00148564
LOC691141	turquoise	-0.587201	0.0447052	0.911258	3.7286e-05
Smarca4	turquoise	-0.58835	0.0441864	0.942414	4.52583e-06
RGD1561444	turquoise	0.2668	0.401879	-0.790486	0.00220962
[truncated: 448 more rows]
