# Supplementary material for: Unbiased comparison and modularization identify time-related transcriptomic reprogramming in exercised rat cartilage: Integrated data mining and experimental validation
Source: Front Physiol. 2022 Sep 15;13:974266. doi: 10.3389/fphys.2022.974266 (PMC9520919; doi:10.3389/fphys.2022.974266)
Supplement: Supplementary file 8 [file Table7.XLSX]

## Sheet: GO
ID	Description	GeneRatio	BgRatio	pvalue	p.adjust	qvalue	geneID	Count
GO:0000302	response to reactive oxygen species	11/155	298/17840	6.03542e-05	0.0172055	0.0153047	Prdx6/Klf4/Pdgfra/Sod2/Egfr/Anxa1/Serpine1/Gpr37/Fn1/Axl/Txnip	11
GO:0030198	extracellular matrix organization	11/155	301/17840	6.60276e-05	0.0172055	0.0153047	Adamts18/Col27a1/Col16a1/Adamts5/Lgals3/Pdgfra/Has1/Pmp22/Scara3/Anxa2/Fn1	11
GO:0030100	regulation of endocytosis	10/155	235/17840	4.02347e-05	0.0172055	0.0153047	Hfe/Lgals3/Cdh13/Serpine1/Lbp/Vps28/Anxa2/Cd14/Sdcbp/Axl	10
GO:0032637	interleukin-8 production	6/155	81/17840	7.4055e-05	0.0172055	0.0153047	Klf4/Anxa1/Serpine1/Lbp/Tlr4/Cd14	6
GO:0042060	wound healing	13/155	431/17840	0.000101869	0.0197364	0.0175561	Adamts18/Dysf/Gp1ba/Ltbp1/Pdgfra/Egfr/Anxa1/Hbegf/Serpine1/Anxa2/Tlr4/Fn1/Axl	13
GO:0042063	gliogenesis	12/155	377/17840	0.000114779	0.0197364	0.0175561	Daam2/Slc8a3/Efemp1/C1s/P2rx4/Egfr/Anxa1/Pmp22/Tlr4/Ndrg1/Fn1/Mxra8	12
GO:0045807	positive regulation of endocytosis	7/155	126/17840	0.000116108	0.0197364	0.0175561	Hfe/Serpine1/Lbp/Vps28/Anxa2/Cd14/Axl	7
GO:0071260	cellular response to mechanical stimulus	7/155	131/17840	0.000148029	0.0206353	0.0183556	Chek1/Ltbp1/Got1/Egfr/Serpine1/Tlr4/Ctsb	7
GO:0071496	cellular response to external stimulus	12/155	412/17840	0.000260802	0.0243799	0.0216865	Chek1/Ltbp1/Hfe/Got1/Egfr/Serpine1/Tlr4/Il15/Ctsb/Lamp2/Axl/Rnase4	12
GO:0034614	cellular response to reactive oxygen species	8/155	203/17840	0.000404068	0.0312928	0.0278358	Klf4/Pdgfra/Sod2/Egfr/Anxa1/Serpine1/Gpr37/Axl	8
GO:0031099	regeneration	10/155	324/17840	0.00054663	0.0362858	0.0322772	Map4k4/Dysf/Hfe/Klf4/Egfr/Anxa1/Serpine1/Timp3/Rpl10/Axl	10
GO:0048144	fibroblast proliferation	6/155	118/17840	0.000577947	0.0374725	0.0333328	Pdgfra/Sod2/Egfr/Serpine1/Anxa2/Fn1	6

## Sheet: KEGG
ID	Description	GeneRatio	BgRatio	pvalue	p.adjust	qvalue	geneID	Count
rno04145	Phagosome	9/92	185/8956	0.000111949	0.0247408	0.0223898	Tuba1a/Tubb2b/C1r/Vamp3/Tlr4/Cd14/Atp6v0a4/Tubb2a/Lamp2	9
rno05012	Parkinson disease	10/92	270/8956	0.000428348	0.0473324	0.0428348	Tuba1a/Ndufa3/Psmb5/ND4L/Tubb2b/Ndufb6/Ubc/Psmb4/Gpr37/Tubb2a	10
rno04540	Gap junction	5/92	87/8956	0.00195267	0.0863081	0.0781068	Tuba1a/Pdgfra/Tubb2b/Egfr/Tubb2a	5
rno05016	Huntington disease	9/92	307/8956	0.00416107	0.11495	0.104027	Tuba1a/Ndufa3/Psmb5/ND4L/Tubb2b/Sod2/Ndufb6/Psmb4/Tubb2a	9
rno04064	NF-kappa B signaling pathway	5/92	98/8956	0.00328583	0.11495	0.104027	Traf3/Eda2r/Lbp/Tlr4/Cd14	5
rno04974	Protein digestion and absorption	5/92	103/8956	0.00406941	0.11495	0.104027	Col27a1/Slc8a3/Col20a1/Col16a1/Fxyd2	5
rno04810	Regulation of actin cytoskeleton	7/92	223/8956	0.007892	0.145344	0.131533	Enah/Msn/Pdgfra/Itgb8/Cfl2/Egfr/Fn1	7
rno05208	Chemical carcinogenesis - reactive oxygen species	7/92	234/8956	0.0101445	0.172453	0.156066	Ndufa3/ND4L/Gstm1/Sod2/Egfr/Ndufb6/Ephx1	7
rno05010	Alzheimer disease	9/92	391/8956	0.0186691	0.19612	0.177484	Tuba1a/Ndufa3/Psenen/Psmb5/ND4L/Tubb2b/Ndufb6/Psmb4/Tubb2a	9
rno05205	Proteoglycans in cancer	6/92	207/8956	0.0195233	0.19612	0.177484	Msn/Egfr/Hbegf/Timp3/Tlr4/Fn1	6
rno05014	Amyotrophic lateral sclerosis	8/92	370/8956	0.0359564	0.307467	0.27825	Tuba1a/Ndufa3/Psmb5/ND4L/Tubb2b/Ndufb6/Psmb4/Tubb2a	8
rno04151	PI3K-Akt signaling pathway	6/92	345/8956	0.14332	0.586549	0.530814	Pdgfra/Itgb8/Egfr/Tlr4/Fn1/Gng5	6
